# Supplementary material for: Influence of technical and maternal-infant factors on the measurement and expression of extracellular miRNA in human milk
Source: Front Immunol. 2023 Jul 10;14:1151870. doi: 10.3389/fimmu.2023.1151870 (PMC10363855; doi:10.3389/fimmu.2023.1151870)
Supplement: Supplementary file 2 [file Table_2.xlsx]

## Sheet: maternal_age
Supplemental Table 2. Results of multivariable linear models estimating the relationship between log-transformed EV-miRNA expression and maternal-infant characteristics, following removal of 9 observations with low transcriptome:genome ratio. Each tab indicates the variable of interest.
All models were adjusted for proportion of rRNA, volume of skim milk. Adjustment for multiple testing was conducted using the Benjamini-Hochberg procedure.
miRNA	Estimate	Confidence Interval Lower Bound	Confidence Interval Upper Bound	p	pfdr
hsa.miR.148a.3p	-0.00309561	-0.023686	0.0174948	0.766046	0.980641
hsa.let.7g.5p	-0.0134708	-0.0402659	0.0133243	0.320866	0.980641
hsa.let.7f.5p	0.00140687	-0.0208905	0.0237042	0.900602	0.980641
hsa.miR.30a.5p	-0.00880407	-0.0307402	0.0131321	0.427647	0.980641
hsa.miR.146b.5p	0.00124199	-0.0117275	0.0142114	0.849657	0.980641
hsa.miR.200a.3p	-0.0121898	-0.0310412	0.00666155	0.202418	0.980641
hsa.miR.3168	0.0701674	0.00729818	0.133037	0.0290918	0.980641
hsa.miR.99b.5p	-0.00206984	-0.0160798	0.0119401	0.769977	0.980641
hsa.miR.23a.3p	-0.00359094	-0.0310645	0.0238826	0.795865	0.980641
hsa.miR.671.3p	-0.0920861	-0.218495	0.0343229	0.151449	0.980641
hsa.miR.30d.5p	-0.0132332	-0.0350044	0.00853806	0.230608	0.980641
hsa.let.7b.5p	0.0102573	-0.00793758	0.0284522	0.265954	0.980641
hsa.let.7i.5p	-0.00753877	-0.0262066	0.0111291	0.424799	0.980641
hsa.miR.26a.5p	0.00804507	-0.00272361	0.0188138	0.141383	0.980641
hsa.miR.21.5p	0.00473881	-0.0264467	0.0359243	0.76361	0.980641
hsa.let.7a.5p	0.0139873	-0.00931395	0.0372885	0.236407	0.980641
hsa.miR.99a.5p	0.00448695	-0.018035	0.0270089	0.693411	0.980641
hsa.miR.200c.3p	0.00361757	-0.0120172	0.0192523	0.6471	0.980641
hsa.miR.423.5p	0.0148376	-0.0166634	0.0463387	0.35219	0.980641
hsa.miR.200a.5p	-0.00712219	-0.0201525	0.00590807	0.280687	0.980641
hsa.miR.378a.3p	-0.00273691	-0.0169584	0.0114846	0.703329	0.980641
hsa.miR.146a.5p	0.00253411	-0.0293326	0.0344008	0.874919	0.980641
hsa.miR.141.3p	-0.00801532	-0.0342884	0.0182578	0.546265	0.980641
hsa.miR.25.3p	-0.0064653	-0.0185171	0.0055865	0.289645	0.980641
hsa.miR.200b.3p	-0.00100642	-0.0163533	0.0143404	0.896714	0.980641
hsa.miR.125b.5p	-0.0111681	-0.0383894	0.0160532	0.417484	0.980641
hsa.miR.183.5p	0.00575974	-0.0110218	0.0225413	0.497372	0.980641
hsa.miR.27a.3p	0.0058131	-0.00862995	0.0202561	0.426346	0.980641
hsa.miR.224.5p	0.00342347	-0.0150235	0.0218704	0.713427	0.980641
hsa.miR.143.3p	0.0276862	-0.00872429	0.0640966	0.134507	0.980641
hsa.miR.193a.5p	-0.00413228	-0.0218702	0.0136056	0.644852	0.980641
hsa.miR.30c.5p	0.001765	-0.0143247	0.0178547	0.828106	0.980641
hsa.miR.152.3p	0.002659	-0.0184265	0.0237445	0.802896	0.980641
hsa.miR.30a.3p	0.00841222	-0.0073509	0.0241753	0.29215	0.980641
hsa.miR.423.3p	0.00531495	-0.0124768	0.0231067	0.554628	0.980641
hsa.miR.27a.5p	-0.0260883	-0.085488	0.0333114	0.38553	0.980641
hsa.miR.342.3p	0.0197268	-0.0422622	0.0817157	0.529135	0.980641
hsa.miR.30b.5p	-0.0131657	-0.0577226	0.0313912	0.558937	0.980641
hsa.miR.24.3p	0.00224375	-0.0107269	0.0152144	0.732092	0.980641
hsa.miR.186.5p	-0.00706205	-0.0207478	0.00662371	0.308314	0.980641
hsa.miR.1246	0.0452328	-0.0991389	0.189605	0.535512	0.980641
hsa.miR.744.5p	0.0129319	-0.0112334	0.0370972	0.290821	0.980641
hsa.miR.222.3p	0.0043828	-0.0205149	0.0292805	0.727564	0.980641
hsa.miR.320a	0.0221404	-0.0141243	0.0584051	0.228564	0.980641
hsa.miR.101.3p	-0.0133023	-0.0393241	0.0127196	0.312829	0.980641
hsa.let.7c.5p	0.00492126	-0.0172782	0.0271208	0.66093	0.980641
hsa.miR.335.3p	0.00775523	-0.0161765	0.031687	0.521637	0.980641
hsa.let.7e.5p	0.0352543	0.000366169	0.0701424	0.0476895	0.980641
hsa.miR.30e.5p	-0.0095243	-0.0297023	0.0106537	0.351179	0.980641
hsa.miR.29c.5p	-0.0481875	-0.148726	0.0523508	0.343833	0.980641
hsa.miR.375	-0.00810216	-0.025905	0.00970069	0.368627	0.980641
hsa.miR.532.5p	0.00126056	-0.018134	0.0206552	0.897626	0.980641
hsa.miR.27b.3p	0.0122286	-0.000878975	0.0253362	0.0671209	0.980641
hsa.miR.181a.5p	-0.00255815	-0.01246	0.00734374	0.60929	0.980641
hsa.miR.191.5p	-0.0142188	-0.0288221	0.000384475	0.0562187	0.980641
hsa.miR.182.5p	-0.00828798	-0.0273021	0.0107261	0.389112	0.980641
hsa.miR.92a.3p	0.00245123	-0.011283	0.0161855	0.72394	0.980641
hsa.miR.429	-0.00787993	-0.029548	0.0137881	0.472168	0.980641
hsa.miR.26b.5p	-0.0111843	-0.0411693	0.0188007	0.46091	0.980641
hsa.miR.125a.5p	-0.00694193	-0.0370205	0.0231366	0.647933	0.980641
hsa.miR.181b.5p	-0.00513122	-0.0148745	0.00461202	0.298508	0.980641
hsa.miR.1307.3p	-0.00887768	-0.0300279	0.0122726	0.406849	0.980641
hsa.miR.148b.3p	-0.013919	-0.0407408	0.0129028	0.305592	0.980641
hsa.miR.28.3p	0.00423122	-0.00564654	0.014109	0.397323	0.980641
hsa.miR.29a.3p	-0.00118535	-0.0224301	0.0200594	0.912053	0.980641
hsa.let.7d.5p	0.00855894	-0.00846057	0.0255784	0.320716	0.980641
hsa.miR.361.3p	0.007582	-0.00903174	0.0241957	0.367304	0.980641
hsa.miR.23b.3p	0.0040818	-0.0222402	0.0304038	0.758914	0.980641
hsa.miR.100.5p	0.0016029	-0.0184051	0.0216109	0.873998	0.980641
hsa.miR.3615	0.0114211	-0.0161625	0.0390048	0.413216	0.980641
hsa.miR.98.5p	-0.0125999	-0.0358628	0.010663	0.285047	0.980641
hsa.miR.103a.3p	-0.00779893	-0.0287402	0.0131423	0.461602	0.980641
hsa.miR.499a.5p	-0.00788144	-0.0350171	0.0192542	0.565643	0.980641
hsa.miR.7.5p	-0.0158677	-0.0424145	0.0106791	0.238394	0.980641
hsa.miR.146b.3p	-0.00350817	-0.0204664	0.0134501	0.682285	0.980641
hsa.miR.205.5p	0.0208873	-0.000538733	0.0423133	0.0559256	0.980641
hsa.miR.365a.3p.hsa.miR.365b.3p	-0.0427772	-0.133326	0.0477714	0.350764	0.980641
hsa.miR.484	0.0015676	-0.0157734	0.0189086	0.857986	0.980641
hsa.miR.148a.5p	-0.00318634	-0.0228494	0.0164767	0.748434	0.980641
hsa.miR.99b.3p	-0.025236	-0.0715912	0.0211191	0.2826	0.980641
hsa.miR.193b.3p	-0.0141488	-0.0986839	0.0703864	0.740466	0.980641
hsa.miR.941	-0.0432643	-0.106264	0.0197358	0.176046	0.980641
hsa.miR.125b.2.3p	-0.00736028	-0.0304807	0.0157602	0.528987	0.980641
hsa.miR.128.3p	0.0112864	-0.0241805	0.0467534	0.529142	0.980641
hsa.miR.22.5p	-0.0053269	-0.0190123	0.00835849	0.441677	0.980641
hsa.miR.374b.5p	-0.0109479	-0.0781949	0.0562992	0.747304	0.980641
hsa.miR.197.3p	-0.0405355	-0.0972082	0.0161372	0.158934	0.980641
hsa.miR.340.5p	-0.0329544	-0.0998463	0.0339375	0.330618	0.980641
hsa.miR.664a.5p	0.000800017	-0.0148254	0.0164254	0.91927	0.980641
hsa.miR.140.3p	-0.0224861	-0.0516763	0.00670421	0.129547	0.980641
hsa.miR.3182	0.00343117	-0.0494985	0.0563609	0.897893	0.980641
hsa.miR.16.5p	-0.0633071	-0.159109	0.0324951	0.192776	0.980641
hsa.miR.1260b	-0.0107778	-0.150226	0.128671	0.878404	0.980641
hsa.miR.181a.2.3p	-0.00432706	-0.0242203	0.0155662	0.666914	0.980641
hsa.miR.885.5p	-0.0036709	-0.0855427	0.0782009	0.929274	0.980641
hsa.miR.652.3p	0.0178152	-0.0565098	0.0921401	0.635341	0.980641
hsa.miR.345.5p	0.0327614	-0.0128686	0.0783914	0.15737	0.980641
hsa.miR.196a.5p	0.0869305	0.013517	0.160344	0.0207913	0.980641
hsa.miR.192.5p	-0.0106687	-0.0266392	0.00530182	0.188005	0.980641
hsa.miR.335.5p	0.0147685	-0.0473267	0.0768636	0.637959	0.980641
hsa.miR.106b.3p	-0.0109494	-0.0568546	0.0349558	0.636991	0.980641
hsa.miR.425.5p	-0.0117023	-0.0721753	0.0487706	0.701767	0.980641
hsa.miR.193a.3p	-0.065381	-0.181493	0.0507306	0.26651	0.980641
hsa.miR.6510.3p	-0.0211673	-0.102778	0.0604436	0.607882	0.980641
hsa.miR.664a.3p	-0.0118414	-0.0999345	0.0762517	0.790201	0.980641
hsa.miR.221.3p	-0.00979965	-0.0375293	0.01793	0.484732	0.980641
hsa.miR.378d	-0.011187	-0.034198	0.0118241	0.337001	0.980641
hsa.miR.195.5p	0.00937122	-0.142022	0.160764	0.902477	0.980641
hsa.miR.92b.3p	-0.0389926	-0.0860618	0.00807656	0.103379	0.980641
hsa.miR.361.5p	-0.00923947	-0.111209	0.0927298	0.857656	0.980641
hsa.miR.339.5p	-0.0107254	-0.118731	0.09728	0.844168	0.980641
hsa.miR.421	-0.0277686	-0.147349	0.0918119	0.645912	0.980641
hsa.miR.4443	0.0457391	-0.0215804	0.113059	0.180642	0.980641
hsa.miR.452.5p	-0.0535372	-0.161613	0.0545385	0.327971	0.980641
hsa.mir.378c	-0.0345875	-0.0692136	3.85311e-05	0.0502505	0.980641
hsa.miR.218.5p	-0.0148153	-0.150365	0.120734	0.828721	0.980641
hsa.miR.28.5p	0.0197455	-0.0899249	0.129416	0.721616	0.980641
hsa.miR.326	-0.129307	-0.27474	0.0161259	0.0807697	0.980641
hsa.let.7b.3p	-0.00413382	-0.0762793	0.0680116	0.909694	0.980641
hsa.miR.20a.5p	-0.048585	-0.148839	0.0516686	0.338522	0.980641
hsa.miR.93.5p	-0.0273332	-0.112317	0.0576512	0.524758	0.980641
hsa.miR.328.3p	0.0337388	-0.0104713	0.0779489	0.133116	0.980641
hsa.miR.374a.5p	-0.0488939	-0.183207	0.0854196	0.471728	0.980641
hsa.miR.148b.5p	0.00838808	-0.124026	0.140803	0.900209	0.980641
hsa.miR.339.3p	0.00130373	-0.0191442	0.0217517	0.899564	0.980641
hsa.miR.181a.3p	-0.0241049	-0.116029	0.0678192	0.603939	0.980641
hsa.miR.1287.5p	-0.0325246	-0.12529	0.0602409	0.488177	0.980641
hsa.miR.331.3p	-0.154851	-0.305778	-0.00392356	0.0444441	0.980641
hsa.miR.107	-0.0138874	-0.043656	0.0158811	0.356795	0.980641
hsa.miR.320b	0.0334471	-0.0117597	0.0786539	0.145221	0.980641
hsa.miR.30d.3p	0.0322146	-0.0856081	0.150037	0.588612	0.980641
hsa.miR.576.5p	-0.130669	-0.2736	0.0122612	0.0726972	0.980641
hsa.miR.589.5p	-0.051659	-0.188585	0.0852672	0.455796	0.980641
hsa.miR.187.3p	0.0294978	-0.0494087	0.108404	0.459909	0.980641
hsa.miR.425.3p	-0.00809986	-0.110308	0.0941079	0.875345	0.980641
hsa.miR.150.5p	0.0725706	-0.0782845	0.223426	0.342065	0.980641
hsa.miR.574.3p	-0.00916	-0.0337265	0.0154065	0.461066	0.980641
hsa.miR.7706	-0.0623864	-0.156851	0.0320781	0.193036	0.980641
hsa.miR.629.5p	0.00279502	-0.0556934	0.0612835	0.924634	0.980641
hsa.miR.378c	-0.00337334	-0.0304954	0.0237487	0.805544	0.980641
hsa.miR.147b	-0.0506944	-0.195441	0.0940526	0.488651	0.980641
hsa.miR.2110	0.0279197	-0.0685526	0.124392	0.567033	0.980641
hsa.miR.16.2.3p	0.00835078	-0.0852061	0.101908	0.859757	0.980641
hsa.miR.574.5p	0.0129966	-0.125553	0.151546	0.852695	0.980641
hsa.miR.210.3p	0.0306289	-0.102825	0.164083	0.649759	0.980641
hsa.miR.30c.2.3p	-0.0609164	-0.188294	0.0664609	0.344895	0.980641
hsa.miR.1301.3p	-0.125401	-0.263892	0.0130893	0.0754255	0.980641
hsa.miR.1299	-0.03822	-0.210305	0.133865	0.660335	0.980641
hsa.miR.29c.3p	0.0111429	-0.117048	0.139333	0.863387	0.980641
hsa.let.7a.3p	-0.0234626	-0.105725	0.0587995	0.572648	0.980641
hsa.miR.195.3p	0.00603899	-0.123847	0.135925	0.926667	0.980641
hsa.miR.155.5p	-0.0166985	-0.0848478	0.0514508	0.627843	0.980641
hsa.miR.769.5p	-0.0505842	-0.174548	0.0733791	0.41999	0.980641
hsa.miR.501.3p	0.0113111	-0.0497749	0.072397	0.714044	0.980641
hsa.miR.184	0.0845561	-0.0539334	0.223046	0.228536	0.980641
hsa.miR.760	-0.105393	-0.256082	0.0452967	0.16828	0.980641
hsa.miR.17.5p	-0.0514446	-0.183733	0.0808436	0.442094	0.980641
hsa.miR.96.5p	-0.00843328	-0.145934	0.129067	0.903366	0.980641
hsa.miR.378g	-0.00858166	-0.0526053	0.035442	0.699687	0.980641
hsa.miR.130b.3p	-0.0585272	-0.200688	0.0836341	0.415873	0.980641
hsa.miR.185.5p	-0.0588914	-0.166756	0.0489728	0.281222	0.980641
hsa.miR.378e	0.0104076	-0.0335327	0.0543479	0.63934	0.980641
hsa.miR.340.3p	-0.0350355	-0.176719	0.106648	0.624689	0.980641
hsa.miR.1307.5p	0.108725	-0.0151606	0.232611	0.0847062	0.980641
hsa.miR.221.5p	-0.0801754	-0.207023	0.0466725	0.212688	0.980641
hsa.miR.190b	-0.0529887	-0.198735	0.0927581	0.472289	0.980641
hsa.miR.193b.5p	-0.0073741	-0.105693	0.0909452	0.881975	0.980641
hsa.miR.365b.5p	-0.0431157	-0.18064	0.0944083	0.535245	0.980641
hsa.miR.194.5p	0.0288575	-0.127082	0.184796	0.714206	0.980641
hsa.miR.196b.5p	0.0282644	-0.0995708	0.156099	0.661766	0.980641
hsa.miR.135a.5p	0.110431	-0.0441776	0.26504	0.159508	0.980641
hsa.miR.106b.5p	0.0618529	-0.0844421	0.208148	0.403458	0.980641
hsa.miR.125a.3p	0.0639202	-0.0287546	0.156595	0.174188	0.980641
hsa.miR.203a.3p	-0.0047202	-0.0839455	0.0745051	0.906115	0.980641
hsa.miR.885.3p	0.00911275	-0.117478	0.135704	0.886688	0.980641
hsa.miR.598.3p	-0.0594304	-0.1775	0.0586394	0.320275	0.980641
hsa.miR.223.5p	-0.0613427	-0.154911	0.0322252	0.19628	0.980641
hsa.miR.1303	-0.0380612	-0.175525	0.0994027	0.583903	0.980641
hsa.miR.15b.5p	-0.0260349	-0.175942	0.123873	0.731071	0.980641
hsa.miR.320c	0.0252746	-0.0193953	0.0699445	0.26422	0.980641
hsa.miR.199a.3p.hsa.miR.199b.3p	-0.0518389	-0.202719	0.0990411	0.496924	0.980641
hsa.miR.320d	0.0450535	-0.0125439	0.102651	0.123804	0.980641
hsa.let.7f.1.3p	-0.0156306	-0.127327	0.0960659	0.781804	0.980641
hsa.miR.324.3p	-0.068218	-0.209403	0.0729672	0.339953	0.980641
hsa.miR.342.5p	-0.0218096	-0.114214	0.0705942	0.640518	0.980641
hsa.mir.30c.2	-0.126707	-0.253738	0.000324121	0.0505759	0.980641
hsa.miR.24.2.5p	0.106501	-0.0183633	0.231366	0.0936958	0.980641
hsa.mir.30c.1	-0.128702	-0.257342	-6.26551e-05	0.0498907	0.980641
hsa.miR.223.3p	-0.00981508	-0.153163	0.133533	0.892186	0.980641
hsa.miR.330.3p	0.0389841	-0.106854	0.184822	0.596951	0.980641
hsa.mir.320b.1	0.0563806	-0.0606	0.173361	0.341163	0.980641
hsa.miR.500a.3p	0.0593736	-0.051836	0.170583	0.291948	0.980641
hsa.mir.320b.2	0.0165924	-0.0943302	0.127515	0.767189	0.980641
hsa.mir.320a	0.0239884	-0.0815893	0.129566	0.653031	0.980641
hsa.miR.502.3p	0.103705	-0.0162797	0.223689	0.0894589	0.980641
hsa.miR.181d.5p	-0.0517509	-0.190504	0.0870027	0.460942	0.980641
hsa.miR.660.5p	0.137784	-0.00333163	0.2789	0.0555476	0.980641
hsa.miR.511.3p	0.00759085	-0.143181	0.158362	0.920611	0.980641
hsa.miR.378i	-0.083278	-0.205308	0.0387519	0.178738	0.980641
hsa.miR.511.5p	0.00129438	-0.0361251	0.0387139	0.945406	0.988434
hsa.miR.19b.3p	0.00398657	-0.112688	0.120661	0.946073	0.988434
hsa.miR.22.3p	-0.000187528	-0.011641	0.0112659	0.974143	0.989322
hsa.miR.30e.3p	-0.00045238	-0.0161556	0.0152508	0.954522	0.989322
hsa.let.7d.3p	0.00048816	-0.0189103	0.0198866	0.960269	0.989322
hsa.miR.200b.5p	-0.000363363	-0.0202764	0.0195496	0.971184	0.989322
hsa.miR.10a.5p	0.000437917	-0.0339711	0.034847	0.9799	0.989322
hsa.miR.378f	-0.00128045	-0.0702512	0.0676903	0.970683	0.989322
hsa.miR.4429	0.0014724	-0.113413	0.116358	0.979759	0.989322
hsa.miR.29b.3p	0.00113506	-0.12127	0.12354	0.985354	0.990069
hsa.miR.151a.3p	1.34867e-05	-0.00984301	0.00986998	0.997839	0.997839

## Sheet: socioeconomic_status
Supplemental Table 2. Results of multivariable linear models estimating the relationship between log-transformed EV-miRNA expression and maternal-infant characteristics, following removal of 9 observations with low transcriptome:genome ratio. Each tab indicates the variable of interest.
All models were adjusted for proportion of rRNA, volume of skim milk. Adjustment for multiple testing was conducted using the Benjamini-Hochberg procedure.
miRNA	Estimate	Confidence Interval Lower Bound	Confidence Interval Upper Bound	p	pfdr
hsa.miR.148a.3p	-0.00290685	-0.0114522	0.00563853	0.501196	0.994341
hsa.let.7g.5p	-0.00365207	-0.0148263	0.00752215	0.518086	0.994341
hsa.let.7f.5p	0.00415992	-0.0050741	0.0133939	0.373473	0.994341
hsa.miR.30a.5p	-0.000870894	-0.0100201	0.00827827	0.850548	0.994341
hsa.miR.146b.5p	-0.000544145	-0.00593674	0.00484845	0.841688	0.994341
hsa.miR.200a.3p	-0.000985119	-0.00888729	0.00691706	0.805103	0.994341
hsa.miR.3168	0.00449736	-0.0222814	0.0312761	0.739609	0.994341
hsa.miR.99b.5p	0.000469449	-0.00535771	0.0062966	0.873297	0.994341
hsa.miR.23a.3p	-0.00296572	-0.0143775	0.0084461	0.607173	0.994341
hsa.miR.671.3p	0.00136856	-0.051755	0.0544921	0.959327	0.994341
hsa.miR.30d.5p	-0.00334508	-0.0124403	0.00575011	0.467178	0.994341
hsa.let.7b.5p	0.00269366	-0.00490106	0.0102884	0.483162	0.994341
hsa.let.7i.5p	-0.00402895	-0.0117743	0.00371638	0.304447	0.994341
hsa.miR.26a.5p	-0.000400489	-0.00492785	0.00412687	0.860999	0.994341
hsa.miR.21.5p	0.00675472	-0.00614668	0.0196561	0.301327	0.994341
hsa.let.7a.5p	0.00621735	-0.00346118	0.0158959	0.205369	0.994341
hsa.miR.99a.5p	0.0053896	-0.00391944	0.0146986	0.253347	0.994341
hsa.miR.200c.3p	0.000142506	-0.00636543	0.00665045	0.965424	0.994341
hsa.miR.151a.3p	-0.000738496	-0.00483413	0.00335713	0.721217	0.994341
hsa.miR.423.5p	0.00650947	-0.006582	0.0196009	0.326165	0.994341
hsa.miR.200a.5p	-0.000468147	-0.00591808	0.00498179	0.864982	0.994341
hsa.miR.378a.3p	0.00242178	-0.00347582	0.00831938	0.417067	0.994341
hsa.miR.146a.5p	0.00378877	-0.0094411	0.0170186	0.571087	0.994341
hsa.miR.141.3p	-0.00510676	-0.0160032	0.00578973	0.354596	0.994341
hsa.miR.25.3p	-0.000637211	-0.00567591	0.00440149	0.802349	0.994341
hsa.miR.200b.3p	0.00156974	-0.0048042	0.00794368	0.626096	0.994341
hsa.miR.125b.5p	0.000890632	-0.0104652	0.0122465	0.876624	0.994341
hsa.miR.22.3p	0.000606261	-0.00415454	0.00536706	0.801001	0.994341
hsa.miR.183.5p	-0.00176325	-0.00874866	0.00522216	0.617519	0.994341
hsa.miR.27a.3p	0.000238871	-0.00578608	0.00626382	0.937443	0.994341
hsa.miR.224.5p	0.000841386	-0.00683236	0.00851513	0.828187	0.994341
hsa.miR.143.3p	0.00380429	-0.0114927	0.0191013	0.62271	0.994341
hsa.miR.193a.5p	0.00254188	-0.00482386	0.00990763	0.495029	0.994341
hsa.miR.30c.5p	0.000597729	-0.00609293	0.00728839	0.859634	0.994341
hsa.miR.152.3p	-0.000358397	-0.00912829	0.00841149	0.935522	0.994341
hsa.miR.30a.3p	0.000270913	-0.00632096	0.00686279	0.935158	0.994341
hsa.miR.423.3p	-0.00375855	-0.0111309	0.00361384	0.314132	0.994341
hsa.miR.27a.5p	0.00758709	-0.0171607	0.0323349	0.544298	0.994341
hsa.miR.342.3p	0.00303902	-0.0227817	0.0288597	0.815791	0.994341
hsa.miR.30b.5p	-0.00577064	-0.0242938	0.0127525	0.537817	0.994341
hsa.miR.24.3p	0.00024403	-0.0051522	0.00564026	0.928668	0.994341
hsa.miR.186.5p	-0.00282951	-0.00852226	0.00286323	0.326349	0.994341
hsa.miR.1246	-0.00668419	-0.0668184	0.0534501	0.825859	0.994341
hsa.miR.744.5p	-0.00146623	-0.0115681	0.00863563	0.773906	0.994341
hsa.miR.222.3p	-0.000390824	-0.0107495	0.00996784	0.940463	0.994341
hsa.miR.320a	0.00359476	-0.0115805	0.0187701	0.639306	0.994341
hsa.miR.101.3p	-0.00133648	-0.0122103	0.00953735	0.807794	0.994341
hsa.let.7c.5p	0.00554777	-0.00362411	0.0147196	0.232871	0.994341
hsa.miR.335.3p	-0.00224693	-0.0122087	0.00771482	0.655392	0.994341
hsa.let.7e.5p	0.00259916	-0.0121958	0.0173941	0.72809	0.994341
hsa.miR.511.5p	-0.00592953	-0.021443	0.00958392	0.449932	0.994341
hsa.miR.30e.5p	0.000140752	-0.00828708	0.00856859	0.973626	0.994341
hsa.miR.29c.5p	-0.00771998	-0.0496896	0.0342496	0.715851	0.994341
hsa.miR.375	0.00199572	-0.00542689	0.00941832	0.594817	0.994341
hsa.miR.532.5p	0.00409633	-0.00392628	0.0121189	0.313392	0.994341
hsa.miR.30e.3p	0.00159577	-0.00492582	0.00811736	0.628315	0.994341
hsa.miR.27b.3p	0.00234439	-0.00318106	0.00786984	0.401804	0.994341
hsa.miR.181a.5p	-0.00191771	-0.00602234	0.00218692	0.356084	0.994341
hsa.miR.191.5p	-0.00344947	-0.00959814	0.0026992	0.268267	0.994341
hsa.miR.182.5p	-0.00363823	-0.0115408	0.00426434	0.36312	0.994341
hsa.miR.92a.3p	-0.00364682	-0.00931377	0.00202014	0.204575	0.994341
hsa.miR.429	-0.0032468	-0.0122568	0.00576322	0.476201	0.994341
hsa.miR.26b.5p	-0.00336039	-0.015845	0.00912419	0.594415	0.994341
hsa.miR.181b.5p	-0.00377819	-0.00778041	0.00022402	0.0639918	0.994341
hsa.miR.1307.3p	-0.00217316	-0.010988	0.00664165	0.625731	0.994341
hsa.miR.148b.3p	-0.00193199	-0.0131386	0.00927459	0.73297	0.994341
hsa.miR.28.3p	-0.00011739	-0.00423977	0.00400499	0.955046	0.994341
hsa.miR.29a.3p	-0.00117378	-0.0100047	0.00765718	0.792492	0.994341
hsa.let.7d.5p	0.00250743	-0.00458756	0.00960242	0.484721	0.994341
hsa.miR.361.3p	0.000754963	-0.00618051	0.00769044	0.829404	0.994341
hsa.miR.23b.3p	-0.00277749	-0.0137132	0.00815821	0.615343	0.994341
hsa.miR.100.5p	0.00131094	-0.00700529	0.00962716	0.755056	0.994341
hsa.miR.3615	-0.000826998	-0.0123349	0.0106809	0.886879	0.994341
hsa.let.7d.3p	-0.00287042	-0.0109156	0.0051748	0.480568	0.994341
hsa.miR.98.5p	0.00154901	-0.00817616	0.0112742	0.752588	0.994341
hsa.miR.103a.3p	0.000661245	-0.00806961	0.0093921	0.880827	0.994341
hsa.miR.499a.5p	-0.00553368	-0.0167809	0.00571349	0.331247	0.994341
hsa.miR.200b.5p	0.00022986	-0.0080499	0.00850962	0.956173	0.994341
hsa.miR.7.5p	0.00113078	-0.00998484	0.0122464	0.840414	0.994341
hsa.miR.146b.3p	-0.00100108	-0.00805556	0.00605339	0.778814	0.994341
hsa.miR.205.5p	0.0055087	-0.0035024	0.0145198	0.227958	0.994341
hsa.miR.365a.3p.hsa.miR.365b.3p	-0.0195492	-0.0571638	0.0180655	0.304869	0.994341
hsa.miR.484	-0.0009194	-0.00812861	0.00628981	0.800715	0.994341
hsa.miR.148a.5p	0.000517769	-0.00766182	0.00869736	0.900282	0.994341
hsa.miR.99b.3p	-0.0155498	-0.034685	0.00358549	0.11003	0.994341
hsa.miR.193b.3p	-0.0219245	-0.0568156	0.0129666	0.215349	0.994341
hsa.miR.941	-0.00156666	-0.0280099	0.0248765	0.906637	0.994341
hsa.miR.10a.5p	0.0169277	0.00303296	0.0308224	0.0174751	0.994341
hsa.miR.125b.2.3p	0.00123696	-0.00839307	0.010867	0.799314	0.994341
hsa.miR.128.3p	0.00097691	-0.0137992	0.0157531	0.895875	0.994341
hsa.miR.22.5p	0.000789024	-0.00491663	0.00649467	0.784312	0.994341
hsa.miR.374b.5p	-0.00560629	-0.0335598	0.0223473	0.691467	0.994341
hsa.miR.197.3p	-0.00398259	-0.0277771	0.0198119	0.740461	0.994341
hsa.miR.340.5p	0.0189329	-0.00875586	0.0466217	0.177897	0.994341
hsa.miR.664a.5p	-0.00318231	-0.00964799	0.00328336	0.331072	0.994341
hsa.miR.140.3p	-0.00653408	-0.018746	0.00567784	0.290899	0.994341
hsa.miR.3182	-0.0204893	-0.0421086	0.00113003	0.0629737	0.994341
hsa.miR.16.5p	-0.0399864	-0.0793564	-0.000616328	0.0465875	0.994341
hsa.miR.1260b	-0.0457936	-0.103044	0.0114571	0.115646	0.994341
hsa.miR.181a.2.3p	-0.00311302	-0.0113688	0.00514275	0.45604	0.994341
hsa.miR.885.5p	-0.0262216	-0.0598527	0.00740946	0.12501	0.994341
hsa.miR.652.3p	-0.00557376	-0.0364937	0.0253462	0.72129	0.994341
hsa.miR.345.5p	-0.000621117	-0.0197912	0.018549	0.948859	0.994341
hsa.miR.196a.5p	-0.0102451	-0.0415596	0.0210693	0.517652	0.994341
hsa.miR.192.5p	0.000316203	-0.00638394	0.00701634	0.925568	0.994341
hsa.miR.335.5p	-0.00150784	-0.0273549	0.0243392	0.908064	0.994341
hsa.miR.106b.3p	-0.0171998	-0.0359923	0.00159265	0.0723793	0.994341
hsa.miR.425.5p	0.00847221	-0.0166336	0.033578	0.504598	0.994341
hsa.miR.193a.3p	0.00374341	-0.0448398	0.0523266	0.878774	0.994341
hsa.miR.6510.3p	-0.00674234	-0.0406953	0.0272107	0.694355	0.994341
hsa.miR.664a.3p	-0.00328666	-0.0399232	0.0333499	0.859056	0.994341
hsa.miR.221.3p	-0.00738587	-0.0188488	0.0040771	0.204017	0.994341
hsa.miR.378d	-0.00374374	-0.0133279	0.00584041	0.440068	0.994341
hsa.miR.195.5p	-0.0119883	-0.0748961	0.0509194	0.706087	0.994341
hsa.miR.92b.3p	-0.00435213	-0.024175	0.0154707	0.663987	0.994341
hsa.miR.361.5p	0.0188015	-0.0234348	0.0610378	0.379151	0.994341
hsa.miR.339.5p	0.00212908	-0.0427866	0.0470447	0.92524	0.994341
hsa.miR.421	-0.000327573	-0.0501035	0.0494484	0.989606	0.994341
hsa.miR.4443	-0.00424582	-0.0324855	0.0239939	0.766035	0.994341
hsa.miR.452.5p	-0.00654335	-0.0516853	0.0385986	0.774201	0.994341
hsa.mir.378c	-0.00178216	-0.0164641	0.0128998	0.81013	0.994341
hsa.miR.218.5p	-0.0463968	-0.101991	0.0091976	0.100879	0.994341
hsa.miR.28.5p	-0.0298095	-0.0750434	0.0154243	0.193981	0.994341
hsa.miR.326	-0.0440534	-0.104843	0.0167358	0.153565	0.994341
hsa.let.7b.3p	-0.0201795	-0.0499027	0.00954373	0.180973	0.994341
hsa.miR.20a.5p	0.0147772	-0.0270006	0.0565549	0.484352	0.994341
hsa.miR.93.5p	-0.0246517	-0.0597121	0.0104088	0.166052	0.994341
hsa.miR.328.3p	-0.000756184	-0.0193542	0.0178419	0.935849	0.994341
hsa.miR.374a.5p	-0.0367941	-0.0922987	0.0187105	0.191384	0.994341
hsa.miR.148b.5p	0.00226296	-0.0527976	0.0573236	0.935156	0.994341
hsa.miR.339.3p	-5.64814e-05	-0.00855944	0.00844648	0.989508	0.994341
hsa.miR.181a.3p	0.00914247	-0.0290885	0.0473735	0.636123	0.994341
hsa.miR.1287.5p	0.00721433	-0.0314264	0.0458551	0.711778	0.994341
hsa.miR.331.3p	-0.0131887	-0.0772165	0.0508391	0.683571	0.994341
hsa.miR.107	-0.00841727	-0.0207334	0.00389881	0.17811	0.994341
hsa.miR.320b	0.00653969	-0.0124193	0.0254987	0.495225	0.994341
hsa.miR.30d.3p	-0.0186568	-0.0675776	0.0302639	0.450938	0.994341
hsa.miR.576.5p	-0.0313588	-0.0914582	0.0287407	0.302967	0.994341
hsa.miR.589.5p	-0.0376878	-0.0942787	0.0189031	0.189356	0.994341
hsa.miR.187.3p	0.0139691	-0.0188126	0.0467507	0.39978	0.994341
hsa.miR.425.3p	-0.0394385	-0.0811923	0.00231522	0.0638468	0.994341
hsa.miR.150.5p	-0.022925	-0.085775	0.0399251	0.470844	0.994341
hsa.miR.574.3p	-0.00430056	-0.0145074	0.00590625	0.40507	0.994341
hsa.miR.7706	-0.000564626	-0.0401891	0.0390599	0.977496	0.994341
hsa.miR.629.5p	0.0131568	-0.0110189	0.0373325	0.282768	0.994341
hsa.miR.378c	-0.00446815	-0.0157131	0.00677675	0.432253	0.994341
hsa.miR.147b	0.00978609	-0.0505172	0.0700894	0.748083	0.994341
hsa.miR.2110	-0.000571829	-0.040753	0.0396094	0.977525	0.994341
hsa.miR.16.2.3p	0.0183034	-0.0204286	0.0570355	0.350619	0.994341
hsa.miR.29b.3p	-0.00656395	-0.0574429	0.044315	0.798453	0.994341
hsa.miR.574.5p	0.00392612	-0.0536875	0.0615397	0.892694	0.994341
hsa.miR.210.3p	-0.0413578	-0.0962785	0.0135629	0.138269	0.994341
hsa.miR.30c.2.3p	0.0499739	-0.00227325	0.102221	0.0606202	0.994341
hsa.miR.1301.3p	-0.0243663	-0.0826952	0.0339626	0.409084	0.994341
hsa.miR.1299	0.0528198	-0.0180097	0.123649	0.142095	0.994341
hsa.miR.29c.3p	0.0016979	-0.0516108	0.0550066	0.949726	0.994341
hsa.let.7a.3p	-0.00391271	-0.0381647	0.0303393	0.821118	0.994341
hsa.miR.195.3p	-0.00404789	-0.0580506	0.0499548	0.882045	0.994341
hsa.miR.155.5p	0.0114564	-0.0168205	0.0397333	0.4233	0.994341
hsa.miR.769.5p	-0.0110383	-0.0627084	0.0406318	0.672507	0.994341
hsa.miR.501.3p	0.00266603	-0.0227455	0.0280776	0.83549	0.994341
hsa.miR.184	-0.0261012	-0.0838805	0.0316782	0.372165	0.994341
hsa.miR.760	-0.0267716	-0.0898172	0.036274	0.401419	0.994341
hsa.miR.17.5p	0.00373968	-0.0514293	0.0589087	0.893257	0.994341
hsa.miR.96.5p	0.00312559	-0.0540481	0.0602992	0.913822	0.994341
hsa.miR.378g	-0.0168901	-0.0348902	0.00111014	0.0655852	0.994341
hsa.miR.19b.3p	-0.0248774	-0.0731321	0.0233773	0.308753	0.994341
hsa.miR.130b.3p	-0.00868478	-0.0679727	0.0506032	0.771877	0.994341
hsa.miR.185.5p	-0.00961503	-0.054694	0.0354639	0.672993	0.994341
hsa.miR.378e	0.00735109	-0.01088	0.0255822	0.425508	0.994341
hsa.miR.340.3p	0.0173576	-0.0415238	0.0762389	0.559856	0.994341
hsa.miR.1307.5p	0.00373774	-0.0485679	0.0560434	0.887511	0.994341
hsa.miR.221.5p	-0.00533349	-0.0584921	0.0478252	0.842578	0.994341
hsa.miR.190b	-0.0328892	-0.0932906	0.0275123	0.28251	0.994341
hsa.miR.193b.5p	-0.00075829	-0.0416439	0.0401273	0.970712	0.994341
hsa.miR.365b.5p	-0.0169069	-0.074102	0.0402882	0.558778	0.994341
hsa.miR.194.5p	0.00632753	-0.0585445	0.0711995	0.846904	0.994341
hsa.miR.196b.5p	0.0178902	-0.0351942	0.0709745	0.505161	0.994341
hsa.miR.135a.5p	0.0390098	-0.0254616	0.103481	0.232715	0.994341
hsa.miR.106b.5p	-0.0066354	-0.0676706	0.0543998	0.829622	0.994341
hsa.miR.125a.3p	-0.0188425	-0.0575614	0.0198764	0.336514	0.994341
hsa.miR.203a.3p	0.0143197	-0.0184979	0.0471374	0.388617	0.994341
hsa.miR.885.3p	-0.0190331	-0.0715353	0.0334692	0.473563	0.994341
hsa.miR.598.3p	0.00245661	-0.0468863	0.0517995	0.921491	0.994341
hsa.miR.223.5p	-0.0197696	-0.0588105	0.0192713	0.317383	0.994341
hsa.miR.1303	0.0130391	-0.044147	0.0702252	0.651891	0.994341
hsa.miR.15b.5p	-0.00269949	-0.0650669	0.0596679	0.931718	0.994341
hsa.miR.320c	0.0120407	-0.0064952	0.0305767	0.200376	0.994341
hsa.miR.199a.3p.hsa.miR.199b.3p	-0.0451116	-0.107337	0.0171139	0.153408	0.994341
hsa.miR.378f	0.0226702	-0.0056418	0.0509822	0.115264	0.994341
hsa.miR.320d	0.00489825	-0.0193263	0.0291228	0.689072	0.994341
hsa.let.7f.1.3p	0.0134609	-0.0329218	0.0598435	0.565954	0.994341
hsa.miR.324.3p	-0.0148969	-0.0738029	0.0440092	0.616861	0.994341
hsa.miR.342.5p	0.00949778	-0.0289196	0.0479151	0.624764	0.994341
hsa.mir.30c.2	0.0177463	-0.0360109	0.0715036	0.513893	0.994341
hsa.miR.24.2.5p	0.00446582	-0.0482065	0.0571382	0.866717	0.994341
hsa.mir.30c.1	-0.0034944	-0.0580545	0.0510657	0.899112	0.994341
hsa.miR.223.3p	0.024563	-0.034841	0.083967	0.413849	0.994341
hsa.miR.330.3p	-0.0414245	-0.101575	0.0187263	0.174837	0.994341
hsa.mir.320b.1	0.0198128	-0.0288932	0.0685189	0.421438	0.994341
hsa.miR.500a.3p	0.010276	-0.0361857	0.0567377	0.661663	0.994341
hsa.mir.320b.2	0.00209637	-0.0440443	0.048237	0.928334	0.994341
hsa.mir.320a	0.00702867	-0.0368937	0.0509511	0.751467	0.994341
hsa.miR.502.3p	0.000573592	-0.0500669	0.051214	0.982111	0.994341
hsa.miR.181d.5p	0.0551761	-0.00160194	0.111954	0.0566883	0.994341
hsa.miR.660.5p	0.0316349	-0.0278254	0.0910952	0.293618	0.994341
hsa.miR.4429	-0.0317046	-0.0790451	0.0156359	0.186901	0.994341
hsa.miR.511.3p	-0.0137743	-0.0764069	0.0488583	0.663455	0.994341
hsa.miR.378i	0.038521	-0.0121049	0.089147	0.134252	0.994341
hsa.miR.125a.5p	3.43738e-05	-0.0124858	0.0125546	0.995664	0.995664

## Sheet: maternal_BMI
Supplemental Table 2. Results of multivariable linear models estimating the relationship between log-transformed EV-miRNA expression and maternal-infant characteristics, following removal of 9 observations with low transcriptome:genome ratio. Each tab indicates the variable of interest.
All models were adjusted for proportion of rRNA, volume of skim milk. Adjustment for multiple testing was conducted using the Benjamini-Hochberg procedure.
miRNA	Estimate	Confidence Interval Lower Bound	Confidence Interval Upper Bound	p	pfdr
hsa.let.7f.5p	0.0203731	-0.00350619	0.0442523	0.0936064	0.912496
hsa.miR.146b.5p	0.0101851	-0.00375947	0.0241297	0.150384	0.912496
hsa.miR.200a.3p	0.0125836	-0.00791663	0.0330839	0.226073	0.912496
hsa.miR.99b.5p	-0.00857829	-0.0237094	0.00655282	0.263281	0.912496
hsa.let.7i.5p	0.012569	-0.00762376	0.0327618	0.219668	0.912496
hsa.miR.26a.5p	0.00560721	-0.00617151	0.0173859	0.347099	0.912496
hsa.miR.21.5p	0.0205441	-0.0131033	0.0541915	0.228527	0.912496
hsa.miR.99a.5p	-0.0167554	-0.041013	0.00750213	0.173567	0.912496
hsa.miR.151a.3p	-0.0061224	-0.0167609	0.00451607	0.256182	0.912496
hsa.miR.423.5p	-0.0155028	-0.0497426	0.0187369	0.371075	0.912496
hsa.miR.141.3p	0.0207434	-0.00755089	0.0490377	0.148881	0.912496
hsa.miR.125b.5p	-0.0140651	-0.0436082	0.015478	0.347058	0.912496
hsa.miR.22.3p	-0.00612284	-0.0185066	0.00626087	0.328886	0.912496
hsa.miR.27a.3p	0.0111016	-0.00448356	0.0266868	0.160635	0.912496
hsa.miR.224.5p	-0.0159397	-0.0357387	0.00385942	0.113331	0.912496
hsa.miR.193a.5p	-0.0155755	-0.0346132	0.00346217	0.107667	0.912496
hsa.miR.152.3p	0.0103985	-0.0124237	0.0332208	0.368076	0.912496
hsa.miR.30a.3p	-0.00959848	-0.026716	0.00751908	0.268497	0.912496
hsa.miR.423.3p	-0.00974848	-0.0290155	0.00951857	0.317779	0.912496
hsa.miR.27a.5p	0.0430542	-0.0211565	0.107265	0.186379	0.912496
hsa.miR.1246	-0.104946	-0.260699	0.0508074	0.184253	0.912496
hsa.miR.222.3p	-0.015276	-0.0421705	0.0116184	0.262388	0.912496
hsa.miR.320a	-0.0250965	-0.0644743	0.0142813	0.208932	0.912496
hsa.miR.101.3p	0.0217247	-0.00636034	0.0498097	0.127978	0.912496
hsa.miR.335.3p	-0.0118552	-0.0378044	0.014094	0.36679	0.912496
hsa.miR.511.5p	-0.0195755	-0.0600435	0.0208926	0.33941	0.912496
hsa.miR.30e.5p	0.0101852	-0.0117427	0.0321131	0.358882	0.912496
hsa.miR.375	-0.00871129	-0.028057	0.0106345	0.373689	0.912496
hsa.miR.27b.3p	0.0108104	-0.00351675	0.0251375	0.137497	0.912496
hsa.miR.429	0.0109702	-0.012533	0.0344735	0.356549	0.912496
hsa.miR.26b.5p	0.0321653	0.000142045	0.0641886	0.0490121	0.912496
hsa.miR.125a.5p	-0.0159078	-0.0484682	0.0166526	0.334627	0.912496
hsa.miR.181b.5p	-0.0077007	-0.0182332	0.00283176	0.149976	0.912496
hsa.miR.148b.3p	0.0136187	-0.0155552	0.0427926	0.35649	0.912496
hsa.miR.29a.3p	0.0116586	-0.0113069	0.0346241	0.316175	0.912496
hsa.miR.361.3p	0.00872093	-0.00932185	0.0267637	0.339787	0.912496
hsa.miR.98.5p	0.0239905	-0.000972616	0.0489536	0.0594279	0.912496
hsa.miR.499a.5p	0.0200642	-0.00919295	0.0493214	0.176636	0.912496
hsa.miR.200b.5p	-0.0164404	-0.0378223	0.00494147	0.130253	0.912496
hsa.miR.146b.3p	0.0131018	-0.0051505	0.0313542	0.157463	0.912496
hsa.miR.365a.3p.hsa.miR.365b.3p	0.0493783	-0.0489518	0.147708	0.321406	0.912496
hsa.miR.941	-0.0436646	-0.112209	0.0248793	0.209141	0.912496
hsa.miR.128.3p	-0.0194976	-0.0579136	0.0189185	0.316288	0.912496
hsa.miR.340.5p	0.0670308	-0.00474935	0.138811	0.0668641	0.912496
hsa.miR.664a.5p	-0.0171425	-0.0337664	-0.000518639	0.0433982	0.912496
hsa.miR.3182	0.0282027	-0.0290325	0.0854379	0.33052	0.912496
hsa.miR.192.5p	-0.0159739	-0.0331851	0.00123724	0.0685231	0.912496
hsa.miR.335.5p	0.0317936	-0.03545	0.0990372	0.350369	0.912496
hsa.miR.106b.3p	-0.0236899	-0.073398	0.0260182	0.34656	0.912496
hsa.miR.195.5p	0.122589	-0.0400579	0.285235	0.137924	0.912496
hsa.miR.339.5p	0.0644299	-0.0522288	0.181089	0.275727	0.912496
hsa.miR.421	0.0814623	-0.0475725	0.210497	0.213219	0.912496
hsa.miR.4443	-0.0410147	-0.11438	0.0323511	0.269937	0.912496
hsa.miR.28.5p	0.107561	-0.00969567	0.224817	0.0717493	0.912496
hsa.miR.93.5p	-0.0421462	-0.134291	0.0499983	0.366235	0.912496
hsa.miR.1287.5p	0.0581682	-0.0421971	0.158534	0.252858	0.912496
hsa.miR.331.3p	-0.166578	-0.330641	-0.00251528	0.046656	0.912496
hsa.miR.107	0.0158534	-0.0164774	0.0481841	0.332871	0.912496
hsa.miR.320b	-0.0312025	-0.0804661	0.0180611	0.211743	0.912496
hsa.miR.7706	-0.055484	-0.158426	0.0474579	0.287394	0.912496
hsa.miR.2110	0.121211	0.0190899	0.223333	0.0204986	0.912496
hsa.miR.16.2.3p	-0.0466592	-0.147896	0.0545777	0.362596	0.912496
hsa.miR.210.3p	0.0882762	-0.0557917	0.232344	0.22689	0.912496
hsa.miR.30c.2.3p	0.118779	-0.0181909	0.255749	0.0884147	0.912496
hsa.let.7a.3p	-0.0790373	-0.16714	0.00906566	0.0781253	0.912496
hsa.miR.195.3p	-0.0710186	-0.211427	0.06939	0.317938	0.912496
hsa.miR.184	0.0880125	-0.0625599	0.238585	0.248852	0.912496
hsa.miR.378g	-0.02361	-0.0712446	0.0240247	0.3277	0.912496
hsa.miR.185.5p	0.108469	-0.00739649	0.224334	0.0661985	0.912496
hsa.miR.190b	0.0733507	-0.0847483	0.23145	0.359429	0.912496
hsa.miR.193b.5p	-0.0914297	-0.196672	0.0138127	0.087851	0.912496
hsa.miR.365b.5p	0.0671932	-0.0819206	0.216307	0.373349	0.912496
hsa.miR.196b.5p	0.12252	-0.0143102	0.25935	0.0786776	0.912496
hsa.miR.135a.5p	0.0910885	-0.0776408	0.259818	0.286625	0.912496
hsa.miR.203a.3p	0.0421856	-0.0434838	0.127855	0.33084	0.912496
hsa.miR.223.5p	-0.10114	-0.201645	-0.000633841	0.0486005	0.912496
hsa.miR.320c	-0.0282738	-0.0767918	0.0202442	0.250278	0.912496
hsa.miR.320d	-0.051285	-0.113793	0.0112227	0.106687	0.912496
hsa.let.7f.1.3p	0.12544	0.00668625	0.244194	0.0386428	0.912496
hsa.miR.342.5p	-0.0807977	-0.179987	0.0183916	0.109187	0.912496
hsa.miR.330.3p	0.150462	-0.00530761	0.306231	0.0581683	0.912496
hsa.miR.500a.3p	0.0594108	-0.0615324	0.180354	0.332009	0.912496
hsa.miR.502.3p	0.123209	-0.0067748	0.253193	0.062933	0.912496
hsa.miR.181d.5p	-0.0896932	-0.2398	0.0604133	0.238546	0.912496
hsa.miR.4429	-0.156694	-0.277466	-0.0359218	0.0115331	0.912496
hsa.miR.378i	-0.0607947	-0.194075	0.0724855	0.367541	0.912496
hsa.miR.744.5p	-0.0116375	-0.0379426	0.0146677	0.382089	0.918275
hsa.mir.320b.2	-0.0528331	-0.172942	0.0672758	0.384801	0.918275
hsa.miR.148b.5p	0.0624674	-0.0808703	0.205805	0.389198	0.918333
hsa.let.7g.5p	0.0115032	-0.0176686	0.040675	0.435752	0.927522
hsa.miR.671.3p	-0.058638	-0.196959	0.0796826	0.402205	0.927522
hsa.miR.30d.5p	-0.00876648	-0.0325337	0.0150007	0.465897	0.927522
hsa.miR.25.3p	-0.00472845	-0.0178654	0.00840846	0.476711	0.927522
hsa.miR.143.3p	-0.0164523	-0.056339	0.0234344	0.414993	0.927522
hsa.miR.191.5p	-0.00610976	-0.0222329	0.0100134	0.453813	0.927522
hsa.miR.92a.3p	-0.00567347	-0.0205625	0.0092156	0.451316	0.927522
hsa.miR.1307.3p	-0.00905521	-0.0320462	0.0139358	0.436294	0.927522
hsa.let.7d.5p	0.00653563	-0.0120053	0.0250765	0.485845	0.927522
hsa.miR.100.5p	-0.00909864	-0.0307641	0.0125669	0.406608	0.927522
hsa.miR.7.5p	0.010385	-0.018593	0.039363	0.478619	0.927522
hsa.miR.345.5p	-0.0193256	-0.0692705	0.0306192	0.444372	0.927522
hsa.miR.193a.3p	0.0466992	-0.0799246	0.173323	0.465951	0.927522
hsa.miR.361.5p	0.0410201	-0.0694863	0.151527	0.463064	0.927522
hsa.mir.378c	-0.0142479	-0.0525186	0.0240229	0.461755	0.927522
hsa.miR.29b.3p	0.0492576	-0.0833735	0.181889	0.462839	0.927522
hsa.miR.29c.3p	0.0501653	-0.0887768	0.189107	0.47535	0.927522
hsa.miR.194.5p	-0.0601026	-0.229226	0.109021	0.482298	0.927522
hsa.miR.15b.5p	-0.066472	-0.228905	0.0959614	0.418665	0.927522
hsa.miR.199a.3p.hsa.miR.199b.3p	0.0596494	-0.104244	0.223543	0.471822	0.927522
hsa.mir.320b.1	-0.0534621	-0.180713	0.0737884	0.406416	0.927522
hsa.miR.30a.5p	0.00768401	-0.0161788	0.0315468	0.524267	0.971417
hsa.miR.23a.3p	0.00711081	-0.0227171	0.0369387	0.637171	0.971417
hsa.let.7a.5p	0.00702296	-0.0184408	0.0324867	0.585367	0.971417
hsa.miR.200a.5p	-0.00333337	-0.0175614	0.0108947	0.642986	0.971417
hsa.miR.146a.5p	0.0112656	-0.0232898	0.0458209	0.519128	0.971417
hsa.miR.183.5p	-0.00592158	-0.0241605	0.0123173	0.520853	0.971417
hsa.miR.30c.5p	-0.005228	-0.0226831	0.0122271	0.553598	0.971417
hsa.miR.181a.5p	-0.00288476	-0.0136427	0.00787321	0.5958	0.971417
hsa.let.7d.3p	-0.00646857	-0.0275063	0.0145691	0.543121	0.971417
hsa.miR.103a.3p	0.00593876	-0.016848	0.0287255	0.606148	0.971417
hsa.miR.205.5p	-0.0061109	-0.0298048	0.0175829	0.609897	0.971417
hsa.miR.484	0.00526503	-0.0135504	0.0240805	0.579917	0.971417
hsa.miR.10a.5p	-0.0101765	-0.0475082	0.0271552	0.589726	0.971417
hsa.miR.125b.2.3p	-0.00652828	-0.0316675	0.018611	0.607445	0.971417
hsa.miR.22.5p	-0.00396465	-0.018859	0.0109297	0.598497	0.971417
hsa.miR.374b.5p	0.0171506	-0.0558756	0.0901768	0.642172	0.971417
hsa.miR.140.3p	0.0102333	-0.0217976	0.0422641	0.52752	0.971417
hsa.miR.6510.3p	0.0276679	-0.0609539	0.11629	0.536951	0.971417
hsa.miR.218.5p	0.039585	-0.107518	0.186688	0.594506	0.971417
hsa.miR.326	0.0450107	-0.115272	0.205294	0.578572	0.971417
hsa.miR.20a.5p	0.0261085	-0.0832158	0.135433	0.636575	0.971417
hsa.miR.576.5p	0.0422567	-0.115431	0.199945	0.596039	0.971417
hsa.miR.155.5p	0.0226023	-0.0513969	0.0966014	0.545789	0.971417
hsa.miR.501.3p	-0.0160179	-0.0823597	0.050324	0.632875	0.971417
hsa.miR.760	-0.0415372	-0.206678	0.123604	0.618763	0.971417
hsa.miR.17.5p	0.0372359	-0.10675	0.181222	0.608932	0.971417
hsa.mir.30c.1	0.0353631	-0.107047	0.177773	0.623237	0.971417
hsa.mir.320a	-0.0291573	-0.143845	0.0855301	0.614997	0.971417
hsa.miR.511.3p	0.0497834	-0.113742	0.213308	0.547103	0.971417
hsa.miR.574.3p	-0.00608498	-0.0328253	0.0206554	0.652537	0.971863
hsa.miR.324.3p	0.0354288	-0.118539	0.189396	0.648911	0.971863
hsa.miR.148a.3p	0.00312127	-0.0192531	0.0254956	0.782467	0.998146
hsa.miR.3168	-0.0147073	-0.0846628	0.0552483	0.677408	0.998146
hsa.let.7b.5p	-0.00271796	-0.0226076	0.0171717	0.786801	0.998146
hsa.miR.200c.3p	-0.000898969	-0.0179047	0.0161068	0.916658	0.998146
hsa.miR.378a.3p	-0.00286222	-0.0183158	0.0125913	0.713973	0.998146
hsa.miR.200b.3p	0.00168491	-0.0149885	0.0183583	0.84146	0.998146
hsa.miR.342.3p	-7.92183e-05	-0.0675729	0.0674145	0.998146	0.998146
hsa.miR.30b.5p	0.000749469	-0.0477503	0.0492492	0.975596	0.998146
hsa.miR.24.3p	-0.00229912	-0.0163935	0.0117953	0.746822	0.998146
hsa.miR.186.5p	-0.000760799	-0.0157107	0.0141891	0.919757	0.998146
hsa.let.7c.5p	0.00137707	-0.0227667	0.0255209	0.910105	0.998146
hsa.let.7e.5p	0.000163858	-0.0385225	0.0388502	0.99331	0.998146
hsa.miR.29c.5p	0.00630041	-0.103443	0.116043	0.909518	0.998146
hsa.miR.532.5p	-0.000482698	-0.0215579	0.0205925	0.963836	0.998146
hsa.miR.30e.3p	-0.000263266	-0.0173261	0.0167996	0.975633	0.998146
hsa.miR.182.5p	-0.00321095	-0.0239406	0.0175187	0.759177	0.998146
hsa.miR.28.3p	-0.000733325	-0.0115051	0.0100385	0.8928	0.998146
hsa.miR.23b.3p	0.000827213	-0.0277869	0.0294413	0.954363	0.998146
hsa.miR.3615	-0.00103739	-0.0311124	0.0290376	0.945561	0.998146
hsa.miR.148a.5p	0.00233023	-0.0190413	0.0237017	0.829128	0.998146
hsa.miR.99b.3p	0.00879095	-0.0418484	0.0594303	0.731181	0.998146
hsa.miR.193b.3p	0.0163392	-0.0755074	0.108186	0.724797	0.998146
hsa.miR.197.3p	0.00426544	-0.0579439	0.0664748	0.892037	0.998146
hsa.miR.16.5p	0.0100157	-0.0949796	0.115011	0.850233	0.998146
hsa.miR.1260b	0.00180173	-0.149737	0.15334	0.981222	0.998146
hsa.miR.181a.2.3p	-0.000316292	-0.0219524	0.0213198	0.976913	0.998146
hsa.miR.885.5p	-0.0124106	-0.101339	0.0765173	0.782381	0.998146
hsa.miR.652.3p	0.00354113	-0.0773092	0.0843914	0.930908	0.998146
hsa.miR.196a.5p	0.00816561	-0.0738265	0.0901577	0.843725	0.998146
hsa.miR.425.5p	-0.0137026	-0.0794026	0.0519975	0.679833	0.998146
hsa.miR.664a.3p	-0.0117319	-0.107457	0.0839933	0.80833	0.998146
hsa.miR.221.3p	0.00613461	-0.0240466	0.0363158	0.687532	0.998146
hsa.miR.378d	0.00471473	-0.0203901	0.0298196	0.710159	0.998146
hsa.miR.92b.3p	0.000613501	-0.0512381	0.0524651	0.981313	0.998146
hsa.miR.452.5p	-0.00517239	-0.123183	0.112838	0.930859	0.998146
hsa.let.7b.3p	-0.000968604	-0.0793647	0.0774275	0.980487	0.998146
hsa.miR.328.3p	0.00419957	-0.0443952	0.0527943	0.864172	0.998146
hsa.miR.374a.5p	0.00668946	-0.139638	0.153016	0.927892	0.998146
hsa.miR.339.3p	-0.00179785	-0.0240149	0.0204192	0.872736	0.998146
hsa.miR.181a.3p	0.00759966	-0.0924099	0.107609	0.880433	0.998146
hsa.miR.30d.3p	0.0167999	-0.111372	0.144972	0.795304	0.998146
hsa.miR.589.5p	0.00215507	-0.147054	0.151364	0.97719	0.998146
hsa.miR.187.3p	-0.0143172	-0.100249	0.0716147	0.741601	0.998146
hsa.miR.425.3p	0.0186784	-0.0923278	0.129685	0.739132	0.998146
hsa.miR.150.5p	0.0282731	-0.136311	0.192858	0.733882	0.998146
hsa.miR.629.5p	0.00959102	-0.0539343	0.0731164	0.765083	0.998146
hsa.miR.378c	0.0034299	-0.0260413	0.0329011	0.817813	0.998146
hsa.miR.147b	0.0157296	-0.141907	0.173367	0.843426	0.998146
hsa.miR.574.5p	0.00948781	-0.14107	0.160046	0.900725	0.998146
hsa.miR.1301.3p	0.0141805	-0.138757	0.167118	0.854377	0.998146
hsa.miR.1299	-0.0284206	-0.215503	0.158662	0.763672	0.998146
hsa.miR.769.5p	-0.00110526	-0.136255	0.134044	0.987083	0.998146
hsa.miR.96.5p	0.00871777	-0.140687	0.158123	0.908044	0.998146
hsa.miR.19b.3p	-0.00787802	-0.134646	0.11889	0.902092	0.998146
hsa.miR.130b.3p	-0.0299006	-0.184782	0.124981	0.70244	0.998146
hsa.miR.378e	0.00408084	-0.0437106	0.0518723	0.865778	0.998146
hsa.miR.340.3p	0.0100234	-0.144104	0.16415	0.897567	0.998146
hsa.miR.1307.5p	-0.0143167	-0.150986	0.122352	0.835737	0.998146
hsa.miR.221.5p	-0.0112612	-0.150185	0.127663	0.872521	0.998146
hsa.miR.106b.5p	0.00881649	-0.150709	0.168342	0.912882	0.998146
hsa.miR.125a.3p	-0.0134566	-0.115086	0.0881729	0.793267	0.998146
hsa.miR.885.3p	-0.00714579	-0.144703	0.130411	0.918095	0.998146
hsa.miR.598.3p	0.00376413	-0.125183	0.132711	0.953918	0.998146
hsa.miR.1303	0.021357	-0.128178	0.170892	0.777425	0.998146
hsa.miR.378f	0.00814326	-0.0667808	0.0830673	0.829664	0.998146
hsa.mir.30c.2	-0.000199731	-0.140989	0.140589	0.997759	0.998146
hsa.miR.24.2.5p	0.0214915	-0.116104	0.159087	0.757225	0.998146
hsa.miR.223.3p	0.0213983	-0.134315	0.177111	0.78563	0.998146
hsa.miR.660.5p	0.00933704	-0.146924	0.165598	0.905843	0.998146

## Sheet: infant_sex
Supplemental Table 2. Results of multivariable linear models estimating the relationship between log-transformed EV-miRNA expression and maternal-infant characteristics, following removal of 9 observations with low transcriptome:genome ratio. Each tab indicates the variable of interest.
All models were adjusted for proportion of rRNA, volume of skim milk. Adjustment for multiple testing was conducted using the Benjamini-Hochberg procedure.
miRNA	Estimate	Confidence Interval Lower Bound	Confidence Interval Upper Bound	p	pfdr
hsa.miR.744.5p	-0.332838	-0.573914	-0.0917621	0.00730987	0.730324
hsa.miR.135a.5p	2.13898	0.589665	3.68829	0.00731144	0.730324
hsa.mir.320b.2	-1.45333	-2.55766	-0.349003	0.0104332	0.730324
hsa.miR.200b.5p	-0.230014	-0.429718	-0.0303096	0.0244332	0.855162
hsa.miR.1301.3p	-1.63949	-3.05068	-0.228297	0.0232511	0.855162
hsa.miR.181d.5p	-1.69644	-3.0876	-0.305283	0.0173708	0.855162
hsa.let.7g.5p	0.236534	-0.0366147	0.509683	0.0888631	0.886309
hsa.miR.30a.5p	0.142087	-0.0826745	0.366848	0.21261	0.886309
hsa.let.7b.5p	-0.154937	-0.340861	0.0309875	0.101373	0.886309
hsa.miR.26a.5p	-0.0570124	-0.168539	0.054514	0.312824	0.886309
hsa.miR.423.5p	-0.207353	-0.530434	0.115729	0.205781	0.886309
hsa.miR.25.3p	-0.0664794	-0.190559	0.0575999	0.290251	0.886309
hsa.miR.183.5p	0.0885962	-0.0836657	0.260858	0.309905	0.886309
hsa.miR.193a.5p	-0.146029	-0.326464	0.0344056	0.111465	0.886309
hsa.miR.152.3p	0.165751	-0.0488176	0.380319	0.12849	0.886309
hsa.miR.1246	-1.32988	-2.79489	0.135125	0.0747051	0.886309
hsa.miR.222.3p	-0.163283	-0.417655	0.0910887	0.205705	0.886309
hsa.miR.320a	-0.260654	-0.633141	0.111834	0.168063	0.886309
hsa.miR.181a.5p	-0.0807405	-0.181517	0.0200359	0.11506	0.886309
hsa.miR.191.5p	0.0773176	-0.075101	0.229736	0.316539	0.886309
hsa.miR.182.5p	0.138511	-0.0560075	0.333029	0.160779	0.886309
hsa.miR.181b.5p	-0.0839917	-0.183435	0.0154515	0.0968927	0.886309
hsa.miR.148b.3p	0.200505	-0.0741849	0.475195	0.150643	0.886309
hsa.miR.28.3p	-0.0596039	-0.160968	0.0417601	0.24605	0.886309
hsa.miR.98.5p	0.140424	-0.0988302	0.379679	0.246923	0.886309
hsa.miR.103a.3p	0.126764	-0.0879254	0.341453	0.244113	0.886309
hsa.miR.7.5p	0.227283	-0.0441644	0.49873	0.0997797	0.886309
hsa.miR.205.5p	-0.205427	-0.426387	0.0155325	0.0680584	0.886309
hsa.miR.148a.5p	0.104345	-0.0971058	0.305797	0.306495	0.886309
hsa.miR.99b.3p	0.245008	-0.232552	0.722568	0.311095	0.886309
hsa.miR.10a.5p	-0.289495	-0.638913	0.0599223	0.103339	0.886309
hsa.miR.22.5p	0.0862786	-0.0539765	0.226534	0.225079	0.886309
hsa.miR.340.5p	0.463185	-0.222553	1.14892	0.183185	0.886309
hsa.miR.664a.5p	-0.101515	-0.261087	0.0580568	0.209751	0.886309
hsa.miR.181a.2.3p	-0.105206	-0.309111	0.0986998	0.308371	0.886309
hsa.miR.652.3p	-0.480279	-1.24023	0.279676	0.212742	0.886309
hsa.miR.196a.5p	-0.563302	-1.332	0.2054	0.149064	0.886309
hsa.miR.335.5p	-0.366609	-1.00236	0.269137	0.255229	0.886309
hsa.miR.425.5p	0.393235	-0.224768	1.01124	0.20966	0.886309
hsa.miR.361.5p	-0.69051	-1.73123	0.350213	0.190993	0.886309
hsa.miR.421	0.960723	-0.256446	2.17789	0.120474	0.886309
hsa.miR.4443	-0.553819	-1.2444	0.136765	0.114714	0.886309
hsa.mir.378c	-0.211865	-0.572988	0.149258	0.247115	0.886309
hsa.miR.218.5p	-1.13123	-2.50836	0.24589	0.106272	0.886309
hsa.miR.93.5p	0.484069	-0.387267	1.3554	0.272925	0.886309
hsa.miR.1287.5p	0.629276	-0.319723	1.57827	0.191256	0.886309
hsa.miR.320b	-0.268355	-0.735802	0.199091	0.257339	0.886309
hsa.miR.576.5p	0.767924	-0.720337	2.25618	0.308339	0.886309
hsa.miR.150.5p	-1.60468	-3.13119	-0.0781734	0.0395694	0.886309
hsa.miR.7706	-0.657046	-1.62919	0.315098	0.182916	0.886309
hsa.miR.378c	0.166732	-0.110559	0.444022	0.235627	0.886309
hsa.miR.2110	-0.689702	-1.67485	0.295445	0.16786	0.886309
hsa.miR.16.2.3p	-0.493656	-1.45186	0.464551	0.309086	0.886309
hsa.miR.210.3p	-0.956161	-2.31802	0.405699	0.166662	0.886309
hsa.miR.1299	-1.5293	-3.27577	0.217176	0.0853983	0.886309
hsa.let.7a.3p	0.496345	-0.346052	1.33874	0.245104	0.886309
hsa.miR.155.5p	-0.619753	-1.31104	0.0715306	0.0783138	0.886309
hsa.miR.17.5p	0.768401	-0.588924	2.12573	0.263964	0.886309
hsa.miR.378g	-0.249243	-0.700042	0.201556	0.27521	0.886309
hsa.miR.19b.3p	1.06317	-0.118803	2.24514	0.0773489	0.886309
hsa.miR.130b.3p	0.767746	-0.69271	2.2282	0.29938	0.886309
hsa.miR.193b.5p	-0.604635	-1.60962	0.400353	0.235359	0.886309
hsa.miR.194.5p	-0.990718	-2.58483	0.603391	0.220378	0.886309
hsa.miR.1303	-0.791855	-2.20028	0.616575	0.267238	0.886309
hsa.miR.320c	-0.379517	-0.836027	0.076992	0.102179	0.886309
hsa.miR.199a.3p.hsa.miR.199b.3p	0.9865	-0.557837	2.53084	0.2079	0.886309
hsa.miR.320d	-0.334447	-0.930958	0.262064	0.268554	0.886309
hsa.let.7f.1.3p	0.747829	-0.392669	1.88833	0.196207	0.886309
hsa.miR.324.3p	0.882324	-0.567237	2.33188	0.229958	0.886309
hsa.miR.342.5p	-0.488914	-1.43621	0.458381	0.308219	0.886309
hsa.mir.30c.2	1.21551	-0.0957979	2.52682	0.0688664	0.886309
hsa.mir.320b.1	-1.30136	-2.48262	-0.120094	0.0311839	0.886309
hsa.mir.320a	-0.735655	-1.81361	0.342296	0.178728	0.886309
hsa.miR.660.5p	1.02135	-0.444965	2.48767	0.17001	0.886309
hsa.miR.378i	-0.656795	-1.91803	0.604444	0.303916	0.886309
hsa.miR.186.5p	0.0689033	-0.0720739	0.209881	0.334437	0.893946
hsa.miR.429	0.107781	-0.11484	0.330402	0.338995	0.893946
hsa.miR.106b.3p	-0.227263	-0.698197	0.243671	0.340551	0.893946
hsa.miR.30d.3p	-0.598686	-1.80755	0.610174	0.328087	0.893946
hsa.mir.30c.1	0.656076	-0.688478	2.00063	0.33523	0.893946
hsa.miR.30b.5p	0.21559	-0.241893	0.673074	0.351953	0.91247
hsa.miR.3168	-0.305283	-0.965854	0.355287	0.361291	0.91411
hsa.miR.128.3p	-0.169068	-0.533373	0.195237	0.359295	0.91411
hsa.miR.598.3p	0.552089	-0.664643	1.76882	0.370051	0.925128
hsa.miR.671.3p	0.588843	-0.721167	1.89885	0.374534	0.92532
hsa.let.7f.5p	0.101118	-0.127554	0.329789	0.382308	0.932098
hsa.miR.224.5p	-0.0830364	-0.272349	0.106276	0.386155	0.932098
hsa.let.7i.5p	0.0682043	-0.124133	0.260541	0.483244	0.93288
hsa.miR.125b.5p	-0.102805	-0.383249	0.17764	0.468639	0.93288
hsa.miR.30e.5p	0.085783	-0.122177	0.293743	0.414968	0.93288
hsa.miR.29c.5p	0.437012	-0.599147	1.47317	0.404605	0.93288
hsa.miR.30e.3p	-0.0591501	-0.220383	0.102083	0.468295	0.93288
hsa.miR.125a.5p	-0.109364	-0.418584	0.199855	0.484389	0.93288
hsa.miR.29a.3p	0.0773011	-0.140879	0.295481	0.483625	0.93288
hsa.miR.146b.3p	0.060427	-0.113891	0.234745	0.493094	0.93288
hsa.miR.6510.3p	-0.29238	-1.13167	0.546914	0.490962	0.93288
hsa.miR.221.3p	-0.115818	-0.401075	0.169438	0.422313	0.93288
hsa.miR.326	0.611864	-0.904256	2.12798	0.425101	0.93288
hsa.miR.148b.5p	0.563319	-0.795312	1.92195	0.412577	0.93288
hsa.miR.107	0.11693	-0.189995	0.423856	0.451407	0.93288
hsa.miR.589.5p	-0.490825	-1.90113	0.919481	0.49138	0.93288
hsa.miR.147b	-0.559089	-2.04876	0.930584	0.458142	0.93288
hsa.miR.195.3p	-0.548241	-1.88095	0.784465	0.416235	0.93288
hsa.miR.769.5p	0.455272	-0.82199	1.73254	0.480988	0.93288
hsa.miR.185.5p	0.389216	-0.725227	1.50366	0.489866	0.93288
hsa.miR.378e	-0.172318	-0.62388	0.279245	0.45066	0.93288
hsa.miR.1307.5p	0.489836	-0.801636	1.78131	0.453408	0.93288
hsa.miR.196b.5p	-0.457342	-1.77153	0.856843	0.491408	0.93288
hsa.miR.223.3p	0.556922	-0.914765	2.02861	0.45443	0.93288
hsa.miR.330.3p	0.576081	-0.923059	2.07522	0.447506	0.93288
hsa.miR.4429	0.456293	-0.722921	1.63551	0.444364	0.93288
hsa.miR.101.3p	0.0908142	-0.177885	0.359514	0.503948	0.936541
hsa.miR.532.5p	-0.0673474	-0.266577	0.131882	0.503869	0.936541
hsa.miR.148a.3p	0.0570682	-0.154703	0.268839	0.593981	0.939368
hsa.miR.146b.5p	0.0146488	-0.118869	0.148166	0.828079	0.939368
hsa.miR.200a.3p	0.0587708	-0.136593	0.254134	0.551858	0.939368
hsa.miR.99b.5p	-0.0406097	-0.184679	0.103459	0.577146	0.939368
hsa.miR.30d.5p	0.0269448	-0.198808	0.252697	0.813243	0.939368
hsa.miR.21.5p	-0.03163	-0.352783	0.289523	0.845431	0.939368
hsa.miR.99a.5p	-0.0460216	-0.277895	0.185851	0.694502	0.939368
hsa.miR.200c.3p	-0.037256	-0.198221	0.123709	0.646995	0.939368
hsa.miR.151a.3p	-0.0221564	-0.123534	0.0792214	0.665421	0.939368
hsa.miR.200a.5p	-0.0203718	-0.155272	0.114528	0.765032	0.939368
hsa.miR.378a.3p	-0.0206881	-0.167154	0.125778	0.779815	0.939368
hsa.miR.146a.5p	-0.106274	-0.433695	0.221147	0.520967	0.939368
hsa.miR.200b.3p	-0.0292595	-0.187164	0.128645	0.71385	0.939368
hsa.miR.22.3p	0.0266494	-0.091146	0.144445	0.654424	0.939368
hsa.miR.27a.3p	-0.0344474	-0.18347	0.114575	0.647419	0.939368
hsa.miR.30c.5p	0.0223594	-0.143269	0.187988	0.78932	0.939368
hsa.miR.30a.3p	-0.0492609	-0.212181	0.113659	0.549836	0.939368
hsa.miR.423.3p	-0.0203258	-0.203784	0.163132	0.826416	0.939368
hsa.miR.27a.5p	0.117483	-0.495992	0.730957	0.704715	0.939368
hsa.miR.342.3p	0.156887	-0.48184	0.795614	0.627006	0.939368
hsa.miR.24.3p	0.0133312	-0.12026	0.146922	0.843415	0.939368
hsa.let.7c.5p	-0.0592254	-0.287693	0.169243	0.608075	0.939368
hsa.let.7e.5p	0.0389266	-0.327546	0.405399	0.833473	0.939368
hsa.miR.511.5p	-0.0624825	-0.447533	0.322567	0.748098	0.939368
hsa.miR.27b.3p	-0.0135924	-0.150876	0.123691	0.844625	0.939368
hsa.miR.92a.3p	0.0196066	-0.121829	0.161042	0.783798	0.939368
hsa.miR.26b.5p	0.0538676	-0.255519	0.363254	0.73042	0.939368
hsa.miR.1307.3p	-0.065238	-0.283369	0.152893	0.554171	0.939368
hsa.let.7d.5p	-0.0393409	-0.215282	0.1366	0.658182	0.939368
hsa.miR.361.3p	-0.020077	-0.191795	0.151641	0.816988	0.939368
hsa.miR.23b.3p	0.042639	-0.228351	0.313629	0.755493	0.939368
hsa.miR.100.5p	0.0241029	-0.181856	0.230062	0.816819	0.939368
hsa.miR.3615	0.051207	-0.233576	0.33599	0.721961	0.939368
hsa.miR.499a.5p	-0.0304703	-0.310252	0.249311	0.829324	0.939368
hsa.miR.484	0.0502295	-0.128045	0.228504	0.577311	0.939368
hsa.miR.374b.5p	0.208176	-0.483257	0.899608	0.551527	0.939368
hsa.miR.140.3p	0.0591281	-0.244762	0.363018	0.700217	0.939368
hsa.miR.16.5p	0.26956	-0.72398	1.2631	0.591479	0.939368
hsa.miR.885.5p	0.264304	-0.576945	1.10555	0.534379	0.939368
hsa.miR.345.5p	-0.129444	-0.603395	0.344507	0.589019	0.939368
hsa.miR.192.5p	0.0190837	-0.146777	0.184944	0.819847	0.939368
hsa.miR.193a.3p	0.121098	-1.08173	1.32393	0.842042	0.939368
hsa.miR.195.5p	-0.313072	-1.87056	1.24442	0.690806	0.939368
hsa.miR.92b.3p	0.0631423	-0.427992	0.554277	0.799137	0.939368
hsa.miR.339.5p	0.265718	-0.845169	1.3766	0.636043	0.939368
hsa.miR.452.5p	0.303585	-0.812947	1.42012	0.590678	0.939368
hsa.miR.28.5p	-0.144653	-1.27411	0.984809	0.799888	0.939368
hsa.let.7b.3p	0.111728	-0.630743	0.854198	0.765836	0.939368
hsa.miR.20a.5p	0.282181	-0.753315	1.31768	0.589849	0.939368
hsa.miR.328.3p	-0.132614	-0.592347	0.327119	0.568302	0.939368
hsa.miR.374a.5p	0.151493	-1.23469	1.53768	0.828737	0.939368
hsa.miR.339.3p	0.0209244	-0.18957	0.231418	0.84401	0.939368
hsa.miR.181a.3p	0.141258	-0.806025	1.08854	0.767893	0.939368
hsa.miR.331.3p	0.437526	-1.14674	2.02179	0.584868	0.939368
hsa.miR.187.3p	-0.201409	-1.01507	0.612251	0.624333	0.939368
hsa.miR.425.3p	-0.346961	-1.39703	0.703112	0.513515	0.939368
hsa.miR.574.3p	0.0307567	-0.222801	0.284314	0.810258	0.939368
hsa.miR.629.5p	0.134491	-0.467086	0.736067	0.658238	0.939368
hsa.miR.29b.3p	0.21584	-1.04361	1.4753	0.734492	0.939368
hsa.miR.30c.2.3p	-0.257935	-1.57438	1.05851	0.698223	0.939368
hsa.miR.29c.3p	-0.169057	-1.48859	1.15047	0.799817	0.939368
hsa.miR.501.3p	-0.156093	-0.784645	0.47246	0.623211	0.939368
hsa.miR.184	-0.379893	-1.8144	1.05462	0.600363	0.939368
hsa.miR.760	0.156015	-1.4104	1.72243	0.843711	0.939368
hsa.miR.96.5p	-0.232699	-1.64765	1.18225	0.744823	0.939368
hsa.miR.221.5p	0.206592	-1.10924	1.52243	0.756005	0.939368
hsa.miR.190b	0.279609	-1.22387	1.78309	0.712851	0.939368
hsa.miR.365b.5p	-0.30166	-1.71904	1.11572	0.673662	0.939368
hsa.miR.106b.5p	0.413338	-1.09598	1.92266	0.588011	0.939368
hsa.miR.125a.3p	-0.213876	-1.1762	0.74845	0.66012	0.939368
hsa.miR.203a.3p	-0.115606	-0.930985	0.699772	0.779004	0.939368
hsa.miR.15b.5p	-0.159535	-1.70349	1.38443	0.837941	0.939368
hsa.miR.378f	-0.0845792	-0.794457	0.625299	0.813565	0.939368
hsa.miR.500a.3p	0.229522	-0.921097	1.38014	0.693043	0.939368
hsa.miR.502.3p	0.302761	-0.949631	1.55515	0.63245	0.939368
hsa.miR.511.3p	0.372556	-1.17795	1.92306	0.634514	0.939368
hsa.miR.23a.3p	0.0232542	-0.259655	0.306163	0.870749	0.940885
hsa.miR.143.3p	-0.0246155	-0.403817	0.354586	0.897754	0.940885
hsa.miR.375	-0.01419	-0.198223	0.169844	0.87869	0.940885
hsa.let.7d.3p	0.0138007	-0.185896	0.213498	0.891188	0.940885
hsa.miR.365a.3p.hsa.miR.365b.3p	0.0684398	-0.867903	1.00478	0.884958	0.940885
hsa.miR.193b.3p	0.0549629	-0.81578	0.925706	0.900562	0.940885
hsa.miR.125b.2.3p	0.0155707	-0.222931	0.254072	0.897172	0.940885
hsa.miR.3182	-0.037215	-0.582139	0.507709	0.892462	0.940885
hsa.miR.1260b	0.123512	-1.31212	1.55914	0.864774	0.940885
hsa.miR.664a.3p	0.0849592	-0.822161	0.99208	0.852923	0.940885
hsa.miR.574.5p	-0.104598	-1.53111	1.32191	0.884596	0.940885
hsa.miR.885.3p	0.0832879	-1.22004	1.38662	0.899336	0.940885
hsa.let.7a.5p	-0.014058	-0.255685	0.227569	0.908309	0.944282
hsa.miR.335.3p	-0.011328	-0.258228	0.235572	0.927632	0.959619
hsa.miR.141.3p	-0.00293099	-0.273931	0.268069	0.982918	0.9892
hsa.miR.941	-0.00676346	-0.661551	0.648024	0.983686	0.9892
hsa.miR.378d	0.00578846	-0.232249	0.243826	0.961606	0.9892
hsa.miR.340.3p	-0.0276258	-1.48811	1.43286	0.97013	0.9892
hsa.miR.223.5p	-0.0108784	-0.982561	0.960804	0.982318	0.9892
hsa.miR.24.2.5p	-0.0128097	-1.31718	1.29156	0.984489	0.9892
hsa.miR.197.3p	-4.37587e-05	-0.589539	0.589451	0.999883	0.999883

## Sheet: delivery_mode
Supplemental Table 2. Results of multivariable linear models estimating the relationship between log-transformed EV-miRNA expression and maternal-infant characteristics, following removal of 9 observations with low transcriptome:genome ratio. Each tab indicates the variable of interest.
All models were adjusted for proportion of rRNA, volume of skim milk. Adjustment for multiple testing was conducted using the Benjamini-Hochberg procedure.
miRNA	Estimate	Confidence Interval Lower Bound	Confidence Interval Upper Bound	p	pfdr
hsa.miR.99b.5p	0.217331	0.0607551	0.373906	0.00701321	0.425416
hsa.miR.30d.5p	0.367011	0.123567	0.610455	0.00351312	0.425416
hsa.miR.152.3p	0.322977	0.087125	0.558828	0.00778276	0.425416
hsa.miR.664a.5p	0.238098	0.0633015	0.412894	0.00810316	0.425416
hsa.miR.182.5p	0.261106	0.0460396	0.476173	0.0178566	0.535698
hsa.miR.125a.5p	0.429125	0.0907152	0.767534	0.0134842	0.535698
hsa.miR.24.2.5p	1.76603	0.340127	3.19194	0.0157393	0.535698
hsa.miR.7706	1.27544	0.200306	2.35058	0.0205634	0.53979
hsa.miR.148a.3p	0.188309	-0.0476141	0.424232	0.116411	0.607118
hsa.miR.146b.5p	0.111641	-0.0371398	0.260421	0.139658	0.607118
hsa.miR.200c.3p	0.16142	-0.0172001	0.34004	0.0759922	0.607118
hsa.miR.151a.3p	0.111583	-0.000517442	0.223684	0.0510459	0.607118
hsa.miR.423.5p	-0.330529	-0.691484	0.0304271	0.0722403	0.607118
hsa.miR.200a.5p	0.11168	-0.0387087	0.262068	0.143754	0.607118
hsa.miR.378a.3p	-0.119312	-0.282643	0.0440193	0.150334	0.607118
hsa.miR.25.3p	0.118207	-0.0203745	0.256788	0.0936793	0.607118
hsa.miR.200b.3p	0.151344	-0.0240609	0.326749	0.0900049	0.607118
hsa.miR.125b.5p	0.281589	-0.0301285	0.593306	0.0761069	0.607118
hsa.miR.183.5p	0.187393	-0.00404656	0.378832	0.0549434	0.607118
hsa.miR.143.3p	-0.310749	-0.733421	0.111922	0.147748	0.607118
hsa.miR.186.5p	0.133459	-0.0238679	0.290785	0.0954705	0.607118
hsa.miR.222.3p	0.258945	-0.0252956	0.543185	0.0736905	0.607118
hsa.miR.320a	-0.385899	-0.802541	0.0307424	0.0690817	0.607118
hsa.miR.30e.5p	0.192167	-0.0397403	0.424074	0.103286	0.607118
hsa.miR.181a.5p	0.108666	-0.00424595	0.221578	0.0590757	0.607118
hsa.miR.191.5p	0.169222	-2.69936e-06	0.338446	0.0500036	0.607118
hsa.miR.429	0.189362	-0.0597517	0.438477	0.134632	0.607118
hsa.miR.100.5p	0.188152	-0.0408509	0.417154	0.106202	0.607118
hsa.miR.98.5p	0.208866	-0.0592999	0.477032	0.1254	0.607118
hsa.miR.499a.5p	0.238019	-0.0736192	0.549658	0.132805	0.607118
hsa.miR.484	-0.147308	-0.346292	0.0516766	0.144991	0.607118
hsa.miR.128.3p	0.351279	-0.0548541	0.757412	0.0892334	0.607118
hsa.miR.22.5p	-0.124459	-0.281707	0.0327899	0.119471	0.607118
hsa.miR.197.3p	0.709755	0.0611499	1.35836	0.0323055	0.607118
hsa.miR.6510.3p	0.903921	-0.026379	1.83422	0.0567236	0.607118
hsa.miR.92b.3p	0.419145	-0.127924	0.966213	0.131607	0.607118
hsa.miR.452.5p	1.37904	0.15018	2.6079	0.0282408	0.607118
hsa.miR.374a.5p	1.2292	-0.313242	2.77163	0.116982	0.607118
hsa.miR.320b	-0.517329	-1.03717	0.00250788	0.0510936	0.607118
hsa.miR.425.3p	1.11308	-0.0512597	2.27741	0.0607565	0.607118
hsa.miR.629.5p	-0.493744	-1.1649	0.177409	0.147496	0.607118
hsa.miR.2110	1.00213	-0.100494	2.10475	0.0743613	0.607118
hsa.miR.1299	1.682	-0.287207	3.6512	0.0932353	0.607118
hsa.let.7a.3p	0.850656	-0.0896482	1.79096	0.0756879	0.607118
hsa.miR.760	1.34101	-0.403432	3.08545	0.130333	0.607118
hsa.miR.378g	-0.410924	-0.915232	0.0933836	0.109081	0.607118
hsa.miR.378e	-0.398022	-0.901959	0.105916	0.120235	0.607118
hsa.miR.135a.5p	1.64738	-0.133873	3.42863	0.0694869	0.607118
hsa.miR.203a.3p	0.806935	-0.097633	1.7115	0.0797846	0.607118
hsa.miR.320c	-0.453743	-0.967186	0.059699	0.0825966	0.607118
hsa.miR.320d	-0.505598	-1.17425	0.163054	0.136671	0.607118
hsa.miR.342.5p	0.824553	-0.235587	1.88469	0.125924	0.607118
hsa.miR.200b.5p	0.165218	-0.0633591	0.393795	0.154623	0.612658
hsa.miR.99b.3p	0.380475	-0.155002	0.915952	0.161675	0.628734
hsa.mir.378c	-0.283111	-0.688833	0.122611	0.169251	0.64623
hsa.miR.339.3p	0.16125	-0.0737268	0.396226	0.176355	0.64973
hsa.miR.1287.5p	-0.735792	-1.8043	0.332717	0.174875	0.64973
hsa.miR.744.5p	0.188622	-0.0907427	0.467987	0.18336	0.650365
hsa.let.7e.5p	-0.274777	-0.68405	0.134497	0.185819	0.650365
hsa.miR.1307.3p	0.165009	-0.0789509	0.408969	0.182592	0.650365
hsa.miR.16.2.3p	0.715114	-0.360698	1.79093	0.190179	0.654716
hsa.miR.335.3p	0.177217	-0.0986773	0.453112	0.205404	0.695723
hsa.miR.27a.5p	-0.437128	-1.12322	0.248961	0.209071	0.696903
hsa.miR.200a.3p	0.132057	-0.0868533	0.350967	0.234116	0.721243
hsa.miR.24.3p	-0.0886539	-0.238139	0.0608307	0.242049	0.721243
hsa.miR.1246	-1.0068	-2.67251	0.658915	0.233211	0.721243
hsa.miR.103a.3p	0.148486	-0.0932673	0.39024	0.22579	0.721243
hsa.miR.146b.3p	-0.116501	-0.311979	0.0789783	0.239761	0.721243
hsa.miR.365a.3p.hsa.miR.365b.3p	0.618967	-0.428733	1.66667	0.243849	0.721243
hsa.miR.193a.3p	0.827931	-0.517281	2.17314	0.224847	0.721243
hsa.miR.330.3p	1.005	-0.677003	2.687	0.238569	0.721243
hsa.miR.146a.5p	-0.213595	-0.580777	0.153587	0.251115	0.722936
hsa.miR.1260b	0.934308	-0.672475	2.54109	0.251306	0.722936
hsa.miR.378d	-0.153112	-0.419534	0.113309	0.256836	0.72886
hsa.miR.193a.5p	0.108872	-0.0959391	0.313684	0.294034	0.766877
hsa.miR.30c.5p	0.0983145	-0.0873151	0.283944	0.295795	0.766877
hsa.miR.148b.3p	0.170915	-0.140008	0.481839	0.277973	0.766877
hsa.miR.185.5p	0.668469	-0.58306	1.92	0.291739	0.766877
hsa.miR.125a.3p	0.58201	-0.496981	1.661	0.287023	0.766877
hsa.let.7f.1.3p	0.687056	-0.601705	1.97582	0.292646	0.766877
hsa.miR.500a.3p	-0.702917	-1.99262	0.586785	0.282059	0.766877
hsa.miR.221.5p	0.756708	-0.718736	2.23215	0.311257	0.797122
hsa.miR.425.5p	-0.344867	-1.04343	0.353695	0.329612	0.815773
hsa.miR.193b.5p	-0.563887	-1.69883	0.571058	0.326541	0.815773
hsa.miR.15b.5p	-0.853747	-2.58519	0.877694	0.330194	0.815773
hsa.miR.218.5p	0.748893	-0.816581	2.31437	0.344749	0.84183
hsa.miR.22.3p	-0.0611374	-0.193424	0.071149	0.361282	0.852764
hsa.miR.29c.3p	-0.684189	-2.165	0.796624	0.36141	0.852764
hsa.miR.155.5p	-0.364925	-1.15299	0.423135	0.360343	0.852764
hsa.let.7g.5p	0.0990244	-0.212747	0.410796	0.529926	0.866755
hsa.miR.30a.5p	0.0796375	-0.175144	0.334419	0.536471	0.866755
hsa.let.7i.5p	0.0950832	-0.121331	0.311497	0.385359	0.866755
hsa.miR.21.5p	-0.124053	-0.485105	0.236999	0.496911	0.866755
hsa.miR.141.3p	0.115721	-0.188726	0.420168	0.452439	0.866755
hsa.miR.224.5p	-0.0738846	-0.287498	0.139729	0.49405	0.866755
hsa.miR.423.3p	0.0860269	-0.12	0.292054	0.409294	0.866755
hsa.miR.342.3p	-0.230203	-0.949248	0.488841	0.526656	0.866755
hsa.let.7c.5p	0.0934387	-0.16364	0.350518	0.472415	0.866755
hsa.miR.511.5p	0.145513	-0.287566	0.578592	0.506443	0.866755
hsa.miR.375	0.0736077	-0.133238	0.280453	0.481707	0.866755
hsa.miR.26b.5p	0.114651	-0.233386	0.462687	0.514781	0.866755
hsa.miR.29a.3p	-0.107301	-0.352801	0.1382	0.387831	0.866755
hsa.miR.3615	0.107732	-0.212611	0.428075	0.50606	0.866755
hsa.let.7d.3p	0.0848589	-0.139512	0.30923	0.454688	0.866755
hsa.miR.941	0.325168	-0.409671	1.06001	0.381981	0.866755
hsa.miR.16.5p	0.400407	-0.717786	1.5186	0.478977	0.866755
hsa.miR.885.5p	0.345842	-0.601336	1.29302	0.470393	0.866755
hsa.miR.652.3p	0.310487	-0.550405	1.17138	0.475832	0.866755
hsa.miR.196a.5p	0.355797	-0.516757	1.22835	0.420323	0.866755
hsa.miR.192.5p	0.0633539	-0.123136	0.249844	0.501759	0.866755
hsa.miR.361.5p	-0.460559	-1.63994	0.718819	0.440193	0.866755
hsa.miR.28.5p	0.406149	-0.864214	1.67651	0.527224	0.866755
hsa.miR.93.5p	0.393479	-0.591207	1.37816	0.42966	0.866755
hsa.miR.328.3p	-0.205393	-0.722598	0.311813	0.432518	0.866755
hsa.miR.181a.3p	-0.339346	-1.40495	0.726255	0.528845	0.866755
hsa.miR.589.5p	0.555577	-1.03339	2.14454	0.489371	0.866755
hsa.miR.378c	-0.0981392	-0.412227	0.215949	0.536619	0.866755
hsa.miR.147b	-0.524532	-2.20443	1.15536	0.5369	0.866755
hsa.miR.574.5p	-0.638409	-2.24069	0.963869	0.430996	0.866755
hsa.miR.501.3p	0.220892	-0.48679	0.928574	0.537039	0.866755
hsa.miR.96.5p	0.53671	-1.05472	2.12815	0.504865	0.866755
hsa.miR.19b.3p	0.558296	-0.790457	1.90705	0.41335	0.866755
hsa.miR.190b	-0.593217	-2.28417	1.09773	0.48792	0.866755
hsa.miR.196b.5p	0.458268	-1.0232	1.93973	0.54069	0.866755
hsa.miR.106b.5p	0.582005	-1.1171	2.28111	0.498225	0.866755
hsa.miR.885.3p	0.579725	-0.884213	2.04366	0.433808	0.866755
hsa.miR.378f	-0.275727	-1.07385	0.522396	0.494562	0.866755
hsa.mir.30c.2	0.522149	-0.977178	2.02148	0.491096	0.866755
hsa.miR.223.3p	0.691238	-0.965892	2.34837	0.409767	0.866755
hsa.mir.320b.1	-0.503305	-1.86287	0.856259	0.464273	0.866755
hsa.miR.660.5p	-0.651306	-2.31444	1.01183	0.438907	0.866755
hsa.miR.92a.3p	0.0462154	-0.112931	0.205362	0.56571	0.869111
hsa.miR.181b.5p	0.0328401	-0.0806218	0.146302	0.566992	0.869111
hsa.miR.10a.5p	-0.117105	-0.515548	0.281338	0.56103	0.869111
hsa.miR.1301.3p	0.48345	-1.14663	2.11353	0.557479	0.869111
hsa.miR.130b.3p	0.494575	-1.15714	2.14628	0.553702	0.869111
hsa.mir.320b.2	-0.386257	-1.67117	0.898656	0.552147	0.869111
hsa.miR.27a.3p	-0.0420416	-0.209915	0.125832	0.620281	0.876087
hsa.miR.30b.5p	0.116815	-0.400419	0.634048	0.65498	0.876087
hsa.miR.101.3p	0.0815459	-0.221456	0.384548	0.594465	0.876087
hsa.miR.28.3p	0.0314238	-0.0834083	0.146256	0.588293	0.876087
hsa.miR.148a.5p	-0.0631521	-0.291007	0.164703	0.583526	0.876087
hsa.miR.374b.5p	-0.18727	-0.966832	0.592292	0.634591	0.876087
hsa.miR.181a.2.3p	0.0551289	-0.175584	0.285842	0.636388	0.876087
hsa.miR.345.5p	-0.124039	-0.658267	0.410189	0.64596	0.876087
hsa.miR.195.5p	0.483106	-1.27047	2.23668	0.58578	0.876087
hsa.miR.339.5p	0.320153	-0.931283	1.57159	0.612783	0.876087
hsa.miR.4443	-0.184068	-0.971376	0.60324	0.643675	0.876087
hsa.miR.326	0.456954	-1.25443	2.16834	0.597367	0.876087
hsa.miR.107	-0.0785086	-0.424981	0.267963	0.653911	0.876087
hsa.miR.30d.3p	0.337937	-1.02917	1.70504	0.624811	0.876087
hsa.miR.576.5p	0.382251	-1.30186	2.06637	0.653369	0.876087
hsa.miR.187.3p	0.252855	-0.663626	1.16934	0.585238	0.876087
hsa.miR.150.5p	0.417536	-1.33855	2.17362	0.638059	0.876087
hsa.miR.365b.5p	0.364076	-1.23268	1.96083	0.651892	0.876087
hsa.miR.1303	-0.393253	-1.98833	1.20182	0.625722	0.876087
hsa.mir.30c.1	0.352196	-1.16837	1.87277	0.646758	0.876087
hsa.miR.421	-0.291205	-1.6786	1.09619	0.677906	0.896638
hsa.miR.331.3p	0.3737	-1.41248	2.15988	0.678883	0.896638
hsa.miR.199a.3p.hsa.miR.199b.3p	0.338189	-1.41486	2.09124	0.702645	0.922221
hsa.miR.181d.5p	-0.295896	-1.90885	1.31706	0.716579	0.934668
hsa.miR.29c.5p	0.208584	-0.962318	1.37949	0.724438	0.938675
hsa.miR.30e.3p	0.0315607	-0.150486	0.213608	0.731528	0.938675
hsa.miR.30c.2.3p	0.251218	-1.23232	1.73476	0.737531	0.938675
hsa.mir.320a	-0.208354	-1.4336	1.0169	0.736468	0.938675
hsa.let.7b.5p	0.0318427	-0.180476	0.244161	0.766598	0.944232
hsa.let.7a.5p	-0.0429536	-0.315077	0.22917	0.75474	0.944232
hsa.miR.27b.3p	-0.0242947	-0.178927	0.130337	0.755842	0.944232
hsa.let.7d.5p	0.0259794	-0.172386	0.224345	0.795466	0.944232
hsa.miR.361.3p	0.0258562	-0.167604	0.219316	0.791371	0.944232
hsa.miR.140.3p	-0.0479857	-0.390507	0.294536	0.781565	0.944232
hsa.miR.335.5p	0.110869	-0.609905	0.831644	0.760799	0.944232
hsa.miR.20a.5p	0.149324	-1.01875	1.3174	0.800246	0.944232
hsa.miR.195.3p	0.215925	-1.29017	1.72202	0.776599	0.944232
hsa.miR.769.5p	0.191733	-1.25056	1.63402	0.792462	0.944232
hsa.miR.17.5p	0.22975	-1.30878	1.76828	0.767573	0.944232
hsa.miR.340.3p	0.2274	-1.41751	1.87231	0.784378	0.944232
hsa.miR.194.5p	-0.231205	-2.04073	1.57832	0.800349	0.944232
hsa.miR.125b.2.3p	0.032217	-0.23645	0.300884	0.812386	0.953078
hsa.let.7f.5p	-0.0240009	-0.282622	0.234621	0.85425	0.953244
hsa.miR.3168	0.056842	-0.690561	0.804245	0.880334	0.953244
hsa.miR.23a.3p	0.0303621	-0.288378	0.349102	0.850443	0.953244
hsa.miR.26a.5p	0.00957885	-0.116729	0.135887	0.88067	0.953244
hsa.miR.99a.5p	0.0251345	-0.236278	0.286547	0.849059	0.953244
hsa.miR.23b.3p	-0.028639	-0.334064	0.276786	0.852753	0.953244
hsa.miR.205.5p	-0.0216709	-0.274922	0.23158	0.865494	0.953244
hsa.miR.340.5p	-0.0724134	-0.852027	0.7072	0.854125	0.953244
hsa.miR.3182	-0.056429	-0.670352	0.557494	0.855629	0.953244
hsa.miR.148b.5p	0.115911	-1.42002	1.65185	0.88125	0.953244
hsa.miR.574.3p	0.0314215	-0.254279	0.317122	0.827669	0.953244
hsa.miR.210.3p	0.113063	-1.43647	1.66259	0.885155	0.953244
hsa.miR.502.3p	0.138192	-1.27429	1.55067	0.846442	0.953244
hsa.miR.4429	0.117966	-1.21448	1.45042	0.860885	0.953244
hsa.miR.511.3p	-0.12827	-1.8771	1.62056	0.884561	0.953244
hsa.miR.378i	-0.142012	-1.57058	1.28655	0.844006	0.953244
hsa.miR.7.5p	0.0207493	-0.289387	0.330886	0.894638	0.953675
hsa.miR.193b.3p	0.0682453	-0.91281	1.0493	0.890476	0.953675
hsa.miR.106b.3p	0.0298778	-0.503196	0.562952	0.911656	0.961416
hsa.miR.221.3p	-0.0186417	-0.341094	0.303811	0.908887	0.961416
hsa.miR.324.3p	-0.0880514	-1.73343	1.55732	0.915634	0.961416
hsa.miR.598.3p	-0.0469878	-1.42357	1.3296	0.946128	0.988491
hsa.let.7b.3p	-0.0237813	-0.860699	0.813137	0.955142	0.988918
hsa.miR.1307.5p	-0.0407157	-1.50005	1.41862	0.955954	0.988918
hsa.miR.671.3p	-0.0149925	-1.49703	1.46705	0.984023	0.998241
hsa.miR.30a.3p	0.00280852	-0.181095	0.186712	0.975882	0.998241
hsa.miR.532.5p	-0.000795386	-0.225789	0.224198	0.994416	0.998241
hsa.miR.664a.3p	-0.00788229	-1.03012	1.01436	0.987821	0.998241
hsa.miR.29b.3p	0.0117676	-1.40811	1.43165	0.98691	0.998241
hsa.miR.184	0.00514366	-1.61343	1.62371	0.994981	0.998241
hsa.miR.223.5p	-0.0012189	-1.09602	1.09359	0.998241	0.998241

## Sheet: days_postpartum
Supplemental Table 2. Results of multivariable linear models estimating the relationship between log-transformed EV-miRNA expression and maternal-infant characteristics, following removal of 9 observations with low transcriptome:genome ratio. Each tab indicates the variable of interest.
All models were adjusted for proportion of rRNA, volume of skim milk. Adjustment for multiple testing was conducted using the Benjamini-Hochberg procedure.
miRNA	Estimate	Confidence Interval Lower Bound	Confidence Interval Upper Bound	p	pfdr
hsa.miR.328.3p	0.108225	0.0390025	0.177447	0.00250999	0.527098
hsa.miR.27b.3p	-0.0287554	-0.0496055	-0.00790534	0.00737083	0.773937
hsa.miR.146b.5p	-0.024726	-0.0451752	-0.00427672	0.018313	0.884175
hsa.miR.26a.5p	-0.0126066	-0.0300927	0.00487947	0.155676	0.884175
hsa.miR.99a.5p	-0.025251	-0.0614678	0.0109659	0.169602	0.884175
hsa.miR.151a.3p	-0.0127563	-0.0285411	0.00302841	0.111978	0.884175
hsa.miR.200a.5p	-0.0206037	-0.0414647	0.000257251	0.0528358	0.884175
hsa.miR.141.3p	-0.0302308	-0.072504	0.0120425	0.159008	0.884175
hsa.miR.200b.3p	-0.0190494	-0.043655	0.00555621	0.127659	0.884175
hsa.miR.22.3p	0.0175485	-0.000695862	0.0357928	0.0592148	0.884175
hsa.miR.186.5p	-0.0197978	-0.0417641	0.00216844	0.076769	0.884175
hsa.miR.335.3p	-0.0399906	-0.0780602	-0.00192086	0.0397082	0.884175
hsa.miR.30e.3p	-0.0180488	-0.0432676	0.00717	0.158685	0.884175
hsa.miR.361.3p	-0.021573	-0.0482921	0.00514604	0.112304	0.884175
hsa.miR.365a.3p.hsa.miR.365b.3p	-0.102817	-0.24894	0.0433053	0.165744	0.884175
hsa.miR.193b.3p	-0.131603	-0.266257	0.00305116	0.0553148	0.884175
hsa.miR.374b.5p	0.0715109	-0.0367045	0.179726	0.19277	0.884175
hsa.miR.140.3p	0.035438	-0.0119571	0.0828331	0.141049	0.884175
hsa.miR.181a.2.3p	0.0212593	-0.0107643	0.0532828	0.190747	0.884175
hsa.miR.885.5p	-0.0976912	-0.229071	0.0336888	0.143238	0.884175
hsa.miR.335.5p	-0.0894192	-0.188665	0.00982649	0.076864	0.884175
hsa.miR.106b.3p	0.0883194	0.0159049	0.160734	0.0173537	0.884175
hsa.miR.425.5p	-0.0804825	-0.177329	0.0163641	0.102307	0.884175
hsa.miR.6510.3p	-0.0871028	-0.218535	0.0443292	0.191504	0.884175
hsa.miR.221.3p	0.031027	-0.0136444	0.0756983	0.171216	0.884175
hsa.miR.378d	-0.0289488	-0.0660078	0.00811027	0.124309	0.884175
hsa.miR.339.5p	-0.143198	-0.316086	0.0296901	0.103437	0.884175
hsa.let.7b.3p	-0.102065	-0.217312	0.0131815	0.0819503	0.884175
hsa.miR.181a.3p	-0.103505	-0.251402	0.0443909	0.16801	0.884175
hsa.miR.1287.5p	-0.100584	-0.250108	0.0489411	0.184968	0.884175
hsa.miR.30d.3p	-0.158122	-0.346915	0.0306716	0.0996844	0.884175
hsa.miR.2110	-0.105152	-0.260511	0.0502071	0.182302	0.884175
hsa.miR.155.5p	-0.0911978	-0.200372	0.0179768	0.100565	0.884175
hsa.miR.501.3p	0.113724	0.0172233	0.210224	0.0213895	0.884175
hsa.miR.96.5p	-0.147623	-0.36875	0.0735036	0.188286	0.884175
hsa.miR.378g	0.0622838	-0.00809153	0.132659	0.0821545	0.884175
hsa.miR.130b.3p	0.228821	0.00200401	0.455638	0.0480488	0.884175
hsa.miR.378e	-0.0565041	-0.126967	0.0139585	0.114739	0.884175
hsa.miR.193b.5p	0.107286	-0.0507894	0.265361	0.181108	0.884175
hsa.miR.365b.5p	-0.198971	-0.418931	0.0209895	0.0757147	0.884175
hsa.miR.196b.5p	-0.158386	-0.363544	0.0467707	0.128714	0.884175
hsa.miR.885.3p	-0.166113	-0.36879	0.036564	0.107052	0.884175
hsa.miR.1303	0.167524	-0.0533005	0.388348	0.135402	0.884175
hsa.miR.15b.5p	0.175107	-0.0657033	0.415917	0.152184	0.884175
hsa.miR.223.3p	-0.152063	-0.382648	0.0785226	0.193676	0.884175
hsa.miR.660.5p	-0.15405	-0.385334	0.0772346	0.189294	0.884175
hsa.miR.150.5p	0.158815	-0.0850116	0.402641	0.199173	0.889921
hsa.miR.200c.3p	-0.0161347	-0.0413215	0.00905216	0.206622	0.903972
hsa.miR.148a.3p	-0.017704	-0.0509374	0.0155295	0.293005	0.913591
hsa.miR.30a.3p	-0.0148792	-0.0404278	0.0106694	0.250571	0.913591
hsa.miR.24.3p	0.0118718	-0.00905016	0.0327938	0.262861	0.913591
hsa.miR.1246	0.130644	-0.102592	0.36388	0.269009	0.913591
hsa.miR.532.5p	0.0189063	-0.0123337	0.0501463	0.232619	0.913591
hsa.miR.181a.5p	-0.00964652	-0.0256168	0.0063237	0.233512	0.913591
hsa.miR.429	-0.0189094	-0.0539547	0.0161358	0.286872	0.913591
hsa.miR.28.3p	-0.00901985	-0.0250036	0.00696393	0.265477	0.913591
hsa.miR.23b.3p	-0.0261107	-0.0685151	0.0162938	0.224631	0.913591
hsa.miR.197.3p	0.0558432	-0.0363776	0.148064	0.232357	0.913591
hsa.miR.664a.3p	0.0771831	-0.0649567	0.219323	0.283831	0.913591
hsa.miR.452.5p	0.0939353	-0.0812752	0.269146	0.28994	0.913591
hsa.miR.326	0.127041	-0.111319	0.3654	0.292766	0.913591
hsa.miR.20a.5p	0.0860677	-0.0764501	0.248586	0.295829	0.913591
hsa.miR.374a.5p	-0.127555	-0.344554	0.0894443	0.246213	0.913591
hsa.miR.574.5p	0.12866	-0.094684	0.352003	0.255718	0.913591
hsa.miR.185.5p	0.0990242	-0.0759129	0.273961	0.264013	0.913591
hsa.miR.330.3p	-0.141104	-0.376364	0.0941571	0.236799	0.913591
hsa.miR.500a.3p	0.0997031	-0.0806662	0.280072	0.275314	0.913591
hsa.miR.4429	-0.116253	-0.301184	0.0686778	0.215161	0.913591
hsa.miR.345.5p	-0.038959	-0.113354	0.035436	0.301223	0.916767
hsa.miR.3182	-0.0434553	-0.128896	0.0419857	0.315279	0.93376
hsa.miR.378f	0.0565717	-0.0547556	0.167899	0.3157	0.93376
hsa.miR.511.5p	-0.0300167	-0.0904313	0.0303978	0.326536	0.941526
hsa.miR.181d.5p	-0.111442	-0.336092	0.113209	0.327292	0.941526
hsa.miR.30c.5p	-0.012722	-0.0387087	0.0132647	0.333647	0.946837
hsa.let.7g.5p	0.00671024	-0.0369679	0.0503883	0.761086	0.992358
hsa.let.7f.5p	-0.00177654	-0.0379564	0.0344033	0.922565	0.992358
hsa.miR.30a.5p	-0.0106424	-0.0462867	0.025002	0.554841	0.992358
hsa.miR.200a.3p	-0.00976872	-0.0405518	0.0210143	0.530284	0.992358
hsa.miR.3168	-0.035678	-0.139987	0.0686315	0.498847	0.992358
hsa.miR.99b.5p	-0.0023837	-0.0251206	0.0203532	0.835607	0.992358
hsa.miR.23a.3p	-0.00237647	-0.0469666	0.0422137	0.915977	0.992358
hsa.miR.671.3p	0.0584606	-0.148508	0.265429	0.576358	0.992358
hsa.miR.30d.5p	0.00304914	-0.0325346	0.0386329	0.86531	0.992358
hsa.let.7b.5p	-0.00499215	-0.0346872	0.0247029	0.739356	0.992358
hsa.let.7i.5p	-0.00218584	-0.0325724	0.0282007	0.886768	0.992358
hsa.miR.21.5p	-0.00583325	-0.0564435	0.044777	0.81954	0.992358
hsa.let.7a.5p	-0.00104372	-0.0391263	0.0370388	0.956733	0.992358
hsa.miR.423.5p	-0.0083988	-0.0597128	0.0429152	0.745995	0.992358
hsa.miR.378a.3p	0.00125374	-0.0218374	0.0243449	0.914408	0.992358
hsa.miR.146a.5p	0.00268658	-0.0490227	0.0543958	0.918083	0.992358
hsa.miR.25.3p	-0.00720032	-0.0268154	0.0124147	0.468029	0.992358
hsa.miR.125b.5p	-0.00121748	-0.0455355	0.0431006	0.95663	0.992358
hsa.miR.183.5p	0.00155124	-0.025741	0.0288435	0.910416	0.992358
hsa.miR.27a.3p	-0.00377959	-0.0272788	0.0197196	0.750245	0.992358
hsa.miR.224.5p	0.00289485	-0.0270516	0.0328413	0.848254	0.992358
hsa.miR.143.3p	-0.00158245	-0.0613491	0.0581842	0.958199	0.992358
hsa.miR.193a.5p	0.00571982	-0.0230695	0.0345091	0.694209	0.992358
hsa.miR.152.3p	0.00949513	-0.0246748	0.043665	0.582549	0.992358
hsa.miR.423.3p	0.0091542	-0.0197072	0.0380156	0.530495	0.992358
hsa.miR.27a.5p	0.0333783	-0.0631436	0.1299	0.494138	0.992358
hsa.miR.342.3p	-0.0326803	-0.133252	0.0678914	0.520498	0.992358
hsa.miR.30b.5p	-0.00530521	-0.0777214	0.067111	0.884696	0.992358
hsa.miR.222.3p	0.00390995	-0.0365056	0.0443255	0.848136	0.992358
hsa.miR.320a	-0.0189926	-0.078154	0.0401689	0.525525	0.992358
hsa.miR.101.3p	-0.012294	-0.054667	0.0300789	0.566053	0.992358
hsa.let.7c.5p	-0.0150784	-0.051006	0.0208491	0.406909	0.992358
hsa.let.7e.5p	0.0130793	-0.0446301	0.0707888	0.653845	0.992358
hsa.miR.30e.5p	-0.00721395	-0.0400695	0.0256416	0.663966	0.992358
hsa.miR.29c.5p	0.0108949	-0.152978	0.174768	0.895296	0.992358
hsa.miR.375	-0.011874	-0.0407825	0.0170344	0.416945	0.992358
hsa.miR.191.5p	0.00177068	-0.0223731	0.0259145	0.884573	0.992358
hsa.miR.182.5p	0.00631453	-0.0246295	0.0372586	0.686364	0.992358
hsa.miR.92a.3p	-0.00613188	-0.0283966	0.0161329	0.585903	0.992358
hsa.miR.26b.5p	-0.0141959	-0.0629015	0.0345097	0.564285	0.992358
hsa.miR.125a.5p	0.00754053	-0.0412927	0.0563738	0.759904	0.992358
hsa.miR.181b.5p	-0.00415993	-0.0200355	0.0117157	0.604204	0.992358
hsa.miR.1307.3p	0.00822743	-0.0261726	0.0426275	0.636079	0.992358
hsa.miR.148b.3p	-0.0057375	-0.0494794	0.0380044	0.795161	0.992358
hsa.let.7d.5p	0.00315099	-0.0245983	0.0309002	0.822166	0.992358
hsa.miR.100.5p	-0.000729131	-0.0331971	0.0317389	0.964541	0.992358
hsa.miR.3615	-0.020591	-0.0653104	0.0241284	0.363055	0.992358
hsa.let.7d.3p	0.00186951	-0.0296037	0.0333427	0.906396	0.992358
hsa.miR.98.5p	-0.00519299	-0.0431481	0.0327621	0.786546	0.992358
hsa.miR.103a.3p	0.0113667	-0.0226301	0.0453635	0.508532	0.992358
hsa.miR.499a.5p	-0.0055766	-0.0496667	0.0385135	0.802321	0.992358
hsa.miR.200b.5p	-0.00893157	-0.0411916	0.0233284	0.583929	0.992358
hsa.miR.7.5p	0.0062962	-0.0370703	0.0496627	0.773844	0.992358
hsa.miR.146b.3p	-0.00667042	-0.0341771	0.0208363	0.631388	0.992358
hsa.miR.205.5p	0.00810519	-0.0272865	0.0434968	0.650463	0.992358
hsa.miR.484	0.000595757	-0.0275454	0.0287369	0.966571	0.992358
hsa.miR.148a.5p	-0.0130321	-0.0448453	0.018781	0.41819	0.992358
hsa.miR.99b.3p	-0.0241781	-0.099686	0.0513298	0.526585	0.992358
hsa.miR.941	-0.0358075	-0.13875	0.0671351	0.491613	0.992358
hsa.miR.10a.5p	0.0108808	-0.0449069	0.0666685	0.699531	0.992358
hsa.miR.125b.2.3p	-0.0118297	-0.0493454	0.0256859	0.532891	0.992358
hsa.miR.128.3p	-0.00567131	-0.0633252	0.0519826	0.845618	0.992358
hsa.miR.22.5p	-0.00551326	-0.027759	0.0167325	0.623914	0.992358
hsa.miR.340.5p	-0.00764584	-0.116704	0.101413	0.889624	0.992358
hsa.miR.664a.5p	0.00512094	-0.0202125	0.0304544	0.689159	0.992358
hsa.miR.16.5p	0.0614183	-0.0949089	0.217746	0.437428	0.992358
hsa.miR.652.3p	-0.0436522	-0.164068	0.0767638	0.473572	0.992358
hsa.miR.196a.5p	0.0347473	-0.0875142	0.157009	0.57401	0.992358
hsa.miR.192.5p	0.00180523	-0.024339	0.0279495	0.891281	0.992358
hsa.miR.193a.3p	0.0134686	-0.176118	0.203055	0.888164	0.992358
hsa.miR.195.5p	-0.0271786	-0.27278	0.218423	0.826619	0.992358
hsa.miR.92b.3p	-0.0165297	-0.0938872	0.0608277	0.672435	0.992358
hsa.miR.361.5p	-0.0607663	-0.225791	0.104258	0.466646	0.992358
hsa.miR.421	-0.0845484	-0.278038	0.108941	0.387941	0.992358
hsa.miR.4443	-0.0333233	-0.143367	0.0767207	0.549236	0.992358
hsa.mir.378c	0.0259809	-0.031089	0.0830509	0.368478	0.992358
hsa.miR.28.5p	-0.0191021	-0.197124	0.15892	0.831801	0.992358
hsa.miR.93.5p	0.0511536	-0.0866424	0.18895	0.463033	0.992358
hsa.miR.148b.5p	0.0245252	-0.190285	0.239336	0.821213	0.992358
hsa.miR.339.3p	-0.00489593	-0.0380619	0.02827	0.770161	0.992358
hsa.miR.331.3p	0.103058	-0.146146	0.352261	0.413785	0.992358
hsa.miR.107	0.00855064	-0.0399328	0.0570341	0.727075	0.992358
hsa.miR.320b	0.0180559	-0.056016	0.0921278	0.629619	0.992358
hsa.miR.576.5p	-0.0743672	-0.309706	0.160972	0.532019	0.992358
hsa.miR.589.5p	-0.032174	-0.254891	0.190543	0.774942	0.992358
hsa.miR.187.3p	-0.00474986	-0.133139	0.123639	0.941618	0.992358
hsa.miR.425.3p	0.0133091	-0.152528	0.179146	0.873778	0.992358
hsa.miR.574.3p	0.00109036	-0.0388818	0.0410625	0.956936	0.992358
hsa.miR.7706	-0.0248524	-0.179396	0.129692	0.750287	0.992358
hsa.miR.629.5p	0.0350615	-0.0595801	0.129703	0.463947	0.992358
hsa.miR.378c	-0.0097009	-0.0536783	0.0342765	0.6625	0.992358
hsa.miR.147b	-0.0588135	-0.293959	0.176332	0.620728	0.992358
hsa.miR.16.2.3p	-0.0614035	-0.212724	0.0899171	0.422577	0.992358
hsa.miR.29b.3p	-0.0485318	-0.2469	0.149837	0.628366	0.992358
hsa.miR.210.3p	-0.0686892	-0.285014	0.147636	0.530043	0.992358
hsa.miR.30c.2.3p	-0.0749547	-0.282039	0.132129	0.474252	0.992358
hsa.miR.1301.3p	0.0200791	-0.208304	0.248462	0.861841	0.992358
hsa.miR.1299	0.0631572	-0.21605	0.342365	0.654471	0.992358
hsa.miR.29c.3p	-0.0448377	-0.252669	0.162994	0.669465	0.992358
hsa.let.7a.3p	-0.00539099	-0.139082	0.1283	0.936376	0.992358
hsa.miR.195.3p	0.0766211	-0.133568	0.286811	0.471115	0.992358
hsa.miR.769.5p	0.042667	-0.158966	0.2443	0.675427	0.992358
hsa.miR.184	-0.0601796	-0.286256	0.165897	0.598486	0.992358
hsa.miR.760	0.0178613	-0.229031	0.264754	0.886127	0.992358
hsa.miR.17.5p	-0.087169	-0.301754	0.127416	0.422079	0.992358
hsa.miR.19b.3p	-0.0264788	-0.215719	0.162761	0.781829	0.992358
hsa.miR.340.3p	0.0110387	-0.219125	0.241202	0.924362	0.992358
hsa.miR.1307.5p	-0.0950357	-0.298266	0.108195	0.355656	0.992358
hsa.miR.221.5p	-0.0329146	-0.240289	0.17446	0.753426	0.992358
hsa.miR.190b	-0.0271156	-0.264168	0.209937	0.820882	0.992358
hsa.miR.194.5p	0.00501377	-0.24818	0.258207	0.968731	0.992358
hsa.miR.135a.5p	-0.0458971	-0.299175	0.207381	0.719886	0.992358
hsa.miR.106b.5p	-0.103231	-0.340553	0.13409	0.390089	0.992358
hsa.miR.125a.3p	0.0544003	-0.0970187	0.205819	0.477526	0.992358
hsa.miR.203a.3p	-0.0203872	-0.148878	0.108104	0.753508	0.992358
hsa.miR.598.3p	-0.0848465	-0.276644	0.106951	0.382116	0.992358
hsa.miR.223.5p	0.0544198	-0.0983252	0.207165	0.481191	0.992358
hsa.miR.320c	-0.00191992	-0.0748678	0.0710279	0.958448	0.992358
hsa.miR.199a.3p.hsa.miR.199b.3p	0.0436787	-0.20156	0.288918	0.724486	0.992358
hsa.miR.320d	-0.0371378	-0.13145	0.0571745	0.436392	0.992358
hsa.miR.324.3p	-0.0182375	-0.248372	0.211897	0.875348	0.992358
hsa.miR.342.5p	-0.0415166	-0.191383	0.10835	0.583709	0.992358
hsa.mir.30c.2	-0.00569253	-0.215927	0.204542	0.957252	0.992358
hsa.miR.24.2.5p	-0.0260232	-0.231527	0.17948	0.802092	0.992358
hsa.mir.30c.1	0.0130166	-0.199892	0.225925	0.903673	0.992358
hsa.mir.320b.1	0.0841617	-0.105783	0.274107	0.381357	0.992358
hsa.mir.320b.2	0.0797989	-0.0995411	0.259139	0.379355	0.992358
hsa.mir.320a	-0.012279	-0.183746	0.159188	0.887273	0.992358
hsa.miR.502.3p	0.00674391	-0.190863	0.204351	0.946137	0.992358
hsa.miR.511.3p	-0.0421007	-0.286601	0.2024	0.733278	0.992358
hsa.miR.378i	-0.0400193	-0.23972	0.159682	0.691703	0.992358
hsa.miR.744.5p	0.000525347	-0.0389113	0.039962	0.978961	0.99519
hsa.miR.29a.3p	-0.00016115	-0.0346341	0.0343118	0.992616	0.99519
hsa.miR.1260b	0.00261546	-0.223674	0.228905	0.981746	0.99519
hsa.miR.218.5p	0.000669914	-0.219319	0.220659	0.99519	0.99519
hsa.let.7f.1.3p	0.00123514	-0.18007	0.182541	0.98924	0.99519

## Sheet: gestational_age
Supplemental Table 2. Results of multivariable linear models estimating the relationship between log-transformed EV-miRNA expression and maternal-infant characteristics, following removal of 9 observations with low transcriptome:genome ratio. Each tab indicates the variable of interest.
All models were adjusted for proportion of rRNA, volume of skim milk. Adjustment for multiple testing was conducted using the Benjamini-Hochberg procedure.
miRNA	Estimate (Late)	Confidence Interval Lower (Late)	Confdience Interval Upper (Late)	p (Late)	Estimate (Early)	Confdience Interval Lower (Early)	Confidence Interval Upper (Early)	p (Early)	pfdr (Late)	pfdr (Early)
hsa.miR.326	0.588164	-1.2115	2.38783	0.518062	-2.79859	-4.5049	-1.09229	0.00156348	0.788356	0.32833
hsa.miR.30e.3p	0.111811	-0.0838325	0.307456	0.25944	0.277243	0.0917482	0.462737	0.00379794	0.674399	0.398784
hsa.miR.130b.3p	-0.36129	-2.15158	1.429	0.689619	-2.28062	-3.97803	-0.583209	0.00898261	0.856519	0.628783
hsa.miR.671.3p	0.821993	-0.796556	2.44054	0.315945	1.78256	0.247977	3.31714	0.0232772	0.685007	0.979272
hsa.miR.26a.5p	-0.0709641	-0.206986	0.0650583	0.302998	0.144926	0.0159602	0.273892	0.0280338	0.685007	0.979272
hsa.miR.181b.5p	-0.115037	-0.238475	0.00840071	0.067405	-0.132992	-0.250026	-0.0159578	0.0263634	0.563674	0.979272
hsa.miR.19b.3p	0.813675	-0.64418	2.27153	0.270681	-1.50956	-2.89179	-0.127339	0.0326424	0.674399	0.979272
hsa.miR.148a.3p	0.13534	-0.131408	0.402089	0.316408	0.065298	-0.187612	0.318208	0.609481	0.685007	0.983989
hsa.let.7g.5p	0.230348	-0.114153	0.57485	0.187576	-0.135403	-0.462032	0.191226	0.412623	0.591856	0.983989
hsa.let.7f.5p	0.136298	-0.152395	0.42499	0.351032	0.101809	-0.171907	0.375525	0.462122	0.704431	0.983989
hsa.miR.3168	-0.770829	-1.59194	0.0502839	0.0654591	-0.553575	-1.33209	0.22494	0.161344	0.563674	0.983989
hsa.miR.99b.5p	-0.0029445	-0.185401	0.179512	0.974512	-0.0166983	-0.189689	0.156293	0.848457	0.985914	0.983989
hsa.miR.23a.3p	0.340643	-0.0104205	0.691706	0.0570548	0.128078	-0.204773	0.460929	0.446857	0.563674	0.983989
hsa.miR.30d.5p	0.117877	-0.166528	0.402282	0.412709	0.0797465	-0.189904	0.349397	0.558555	0.758286	0.983989
hsa.let.7b.5p	-0.186191	-0.421563	0.0491807	0.119653	-0.0339888	-0.25715	0.189172	0.763058	0.563674	0.983989
hsa.let.7i.5p	0.273872	0.038074	0.50967	0.0232915	-0.043456	-0.267021	0.180109	0.700472	0.563674	0.983989
hsa.miR.21.5p	0.205835	-0.195848	0.607518	0.31163	0.256655	-0.124189	0.637499	0.184153	0.685007	0.983989
hsa.let.7a.5p	-0.172189	-0.473791	0.129412	0.259928	0.103353	-0.182602	0.389308	0.474849	0.674399	0.983989
hsa.miR.99a.5p	-0.0915515	-0.384246	0.201143	0.53615	-0.0745742	-0.352084	0.202936	0.594978	0.792898	0.983989
hsa.miR.200c.3p	0.021618	-0.179924	0.22316	0.831845	0.139087	-0.0519991	0.330174	0.151764	0.929188	0.983989
hsa.miR.151a.3p	-0.0227761	-0.1509	0.105348	0.724965	0.0184692	-0.103008	0.139946	0.763462	0.874958	0.983989
hsa.miR.200a.5p	-0.00382326	-0.172584	0.164938	0.964225	0.112293	-0.0477125	0.272299	0.166814	0.985914	0.983989
hsa.miR.146a.5p	0.164796	-0.248769	0.578361	0.430911	0.0780353	-0.314075	0.470145	0.69369	0.763729	0.983989
hsa.miR.25.3p	0.130814	-0.0241527	0.285781	0.0970688	0.100683	-0.0462446	0.24761	0.176946	0.563674	0.983989
hsa.miR.200b.3p	-0.00488998	-0.203045	0.193265	0.961033	0.113402	-0.0744726	0.301277	0.233809	0.985914	0.983989
hsa.miR.125b.5p	0.0131412	-0.342111	0.368393	0.941619	-0.0683528	-0.405175	0.26847	0.687975	0.979353	0.983989
hsa.miR.22.3p	-0.0974386	-0.243796	0.0489191	0.18947	0.063017	-0.0757479	0.201782	0.369612	0.591856	0.983989
hsa.miR.183.5p	-0.0743896	-0.292884	0.144105	0.500782	-0.0293647	-0.236524	0.177795	0.779033	0.784808	0.983989
hsa.miR.27a.3p	0.0187111	-0.169248	0.20667	0.843773	0.0762098	-0.101998	0.254418	0.398065	0.931441	0.983989
hsa.miR.224.5p	0.0042074	-0.230852	0.239267	0.971731	-0.221599	-0.444464	0.00126567	0.0512892	0.985914	0.983989
hsa.miR.143.3p	-0.429704	-0.894865	0.0354574	0.0698004	0.218387	-0.222642	0.659416	0.328119	0.563674	0.983989
hsa.miR.30c.5p	0.0731898	-0.135634	0.282014	0.488292	-0.0180885	-0.216079	0.179902	0.856476	0.776828	0.983989
hsa.miR.152.3p	0.0791297	-0.193583	0.351842	0.565991	0.148385	-0.110179	0.40695	0.257477	0.803096	0.983989
hsa.miR.30a.3p	0.00750823	-0.196956	0.211972	0.942044	0.128073	-0.0657837	0.32193	0.192851	0.979353	0.983989
hsa.miR.423.3p	-0.201127	-0.429571	0.0273172	0.0837271	-0.0734128	-0.290006	0.14318	0.502692	0.563674	0.983989
hsa.miR.27a.5p	0.112214	-0.660029	0.884458	0.773634	0.375983	-0.356198	1.10816	0.310617	0.897598	0.983989
hsa.miR.342.3p	0.266061	-0.539043	1.07117	0.51341	-0.16428	-0.927617	0.599057	0.670194	0.787991	0.983989
hsa.miR.24.3p	-0.0236769	-0.191791	0.144438	0.780416	0.0658868	-0.0935063	0.22528	0.413956	0.897598	0.983989
hsa.miR.186.5p	0.146675	-0.0291803	0.322531	0.101067	0.118881	-0.0478516	0.285613	0.160216	0.563674	0.983989
hsa.miR.1246	-1.7349	-3.58145	0.111651	0.0652412	-1.04562	-2.79637	0.705136	0.238742	0.563674	0.983989
hsa.miR.744.5p	0.0126687	-0.302834	0.328171	0.936638	-0.104914	-0.404049	0.194221	0.487996	0.979353	0.983989
hsa.miR.222.3p	-0.117253	-0.437766	0.203261	0.469507	0.160168	-0.143718	0.464054	0.298087	0.77635	0.983989
hsa.miR.101.3p	0.337404	0.00378198	0.671025	0.047509	0.125921	-0.190393	0.442235	0.431359	0.563674	0.983989
hsa.let.7c.5p	-0.1046	-0.389499	0.180298	0.467907	0.172321	-0.0977977	0.442439	0.208466	0.77635	0.983989
hsa.miR.335.3p	0.0302641	-0.280282	0.34081	0.847018	-0.133578	-0.428013	0.160857	0.370088	0.931441	0.983989
hsa.let.7e.5p	-0.226199	-0.685076	0.232679	0.330298	0.14259	-0.292482	0.577661	0.516888	0.704431	0.983989
hsa.miR.511.5p	-0.229843	-0.713898	0.254213	0.34829	0.0652996	-0.393644	0.524243	0.778223	0.704431	0.983989
hsa.miR.30e.5p	0.313443	0.0586101	0.568277	0.016457	-0.0222083	-0.263821	0.219405	0.855611	0.563674	0.983989
hsa.miR.29c.5p	0.942602	-0.358271	2.24348	0.1536	0.155289	-1.0781	1.38867	0.803184	0.589062	0.983989
hsa.miR.375	-0.0877067	-0.316465	0.141052	0.448493	0.148041	-0.06885	0.364932	0.178639	0.771996	0.983989
hsa.miR.532.5p	-0.0627691	-0.311389	0.185851	0.617414	0.170078	-0.0656439	0.405801	0.155333	0.831134	0.983989
hsa.miR.27b.3p	0.041529	-0.131826	0.214884	0.635495	0.0375751	-0.126787	0.201937	0.651003	0.84832	0.983989
hsa.miR.181a.5p	-0.0462345	-0.174756	0.0822874	0.476911	0.0209081	-0.100946	0.142763	0.734158	0.776421	0.983989
hsa.miR.92a.3p	0.0807007	-0.0971125	0.258514	0.369903	-0.0274314	-0.19602	0.141157	0.747412	0.725978	0.983989
hsa.miR.429	0.0972043	-0.184283	0.378691	0.494704	-0.0596313	-0.326515	0.207253	0.658391	0.781112	0.983989
hsa.miR.26b.5p	0.40891	0.0263011	0.791519	0.0364608	0.144914	-0.217846	0.507674	0.42976	0.563674	0.983989
hsa.miR.125a.5p	-0.0859292	-0.477587	0.305728	0.664175	-0.0351383	-0.406477	0.336201	0.851406	0.856519	0.983989
hsa.miR.1307.3p	-0.0579563	-0.332568	0.216656	0.676206	-0.14499	-0.405356	0.115376	0.271758	0.856519	0.983989
hsa.miR.148b.3p	0.4156	0.0747186	0.756481	0.0173989	0.129353	-0.193844	0.45255	0.428894	0.563674	0.983989
hsa.miR.29a.3p	0.357944	0.0909925	0.624895	0.00911813	0.110579	-0.142523	0.363681	0.387979	0.563674	0.983989
hsa.let.7d.5p	-0.0626863	-0.284342	0.158969	0.575852	0.0604572	-0.149699	0.270614	0.569311	0.811603	0.983989
hsa.miR.361.3p	0.162823	-0.0504997	0.376147	0.133038	0.156542	-0.0457141	0.358798	0.127745	0.567938	0.983989
hsa.miR.23b.3p	0.273143	-0.0651022	0.611387	0.112235	0.0374307	-0.283266	0.358128	0.817279	0.563674	0.983989
hsa.miR.100.5p	0.0556449	-0.200767	0.312057	0.667602	0.215649	-0.0274605	0.458759	0.0814617	0.856519	0.983989
hsa.let.7d.3p	0.079559	-0.171817	0.330935	0.531341	-0.0587572	-0.297092	0.179578	0.625701	0.792898	0.983989
hsa.miR.98.5p	0.210233	-0.0914606	0.511927	0.169805	0.0638044	-0.222238	0.349847	0.658929	0.591856	0.983989
hsa.miR.103a.3p	0.203828	-0.0655362	0.473193	0.136369	0.159818	-0.0955719	0.415209	0.217201	0.567938	0.983989
hsa.miR.499a.5p	0.167266	-0.184953	0.519484	0.348225	0.0809704	-0.252975	0.414916	0.631405	0.704431	0.983989
hsa.miR.200b.5p	0.0549183	-0.202749	0.312585	0.673188	-0.101743	-0.346043	0.142557	0.410467	0.856519	0.983989
hsa.miR.7.5p	0.12475	-0.212801	0.462301	0.464982	-0.32459	-0.644629	-0.00455019	0.0468929	0.77635	0.983989
hsa.miR.146b.3p	0.191124	-0.0264468	0.408696	0.0844126	0.0584762	-0.147808	0.26476	0.574956	0.563674	0.983989
hsa.miR.205.5p	0.0863331	-0.197428	0.370094	0.547319	0.0308239	-0.238216	0.299863	0.820581	0.799427	0.983989
hsa.miR.365a.3p.hsa.miR.365b.3p	0.660896	-0.515633	1.83743	0.26762	0.109348	-1.00614	1.22484	0.846131	0.674399	0.983989
hsa.miR.484	-0.0706686	-0.295251	0.153914	0.533709	-0.104431	-0.317362	0.1085	0.332739	0.792898	0.983989
hsa.miR.941	0.422166	-0.399803	1.24414	0.310531	-0.108795	-0.888122	0.670532	0.782294	0.685007	0.983989
hsa.miR.10a.5p	-0.0877957	-0.528467	0.352876	0.693372	0.324033	-0.0937776	0.741843	0.126983	0.856519	0.983989
hsa.miR.128.3p	-0.217373	-0.67697	0.242224	0.350177	0.0725851	-0.363169	0.508339	0.741632	0.704431	0.983989
hsa.miR.22.5p	-0.0101032	-0.187356	0.167149	0.910154	0.0986084	-0.0694486	0.266665	0.247026	0.970215	0.983989
hsa.miR.374b.5p	0.903323	0.050096	1.75655	0.0382132	-0.074411	-0.883374	0.734552	0.855508	0.563674	0.983989
hsa.miR.197.3p	0.326505	-0.414272	1.06728	0.383811	-0.132259	-0.834606	0.570087	0.709382	0.742734	0.983989
hsa.miR.340.5p	0.893803	0.0421627	1.74544	0.0398855	0.661561	-0.145897	1.46902	0.107159	0.563674	0.983989
hsa.miR.664a.5p	-0.00168496	-0.204525	0.201155	0.986879	-0.0707794	-0.263097	0.121538	0.466837	0.9916	0.983989
hsa.miR.140.3p	0.312435	-0.0653435	0.690213	0.103936	0.247101	-0.111079	0.605281	0.174069	0.563674	0.983989
hsa.miR.3182	0.0309198	-0.655676	0.717516	0.928958	-0.25589	-0.906866	0.395087	0.437152	0.979353	0.983989
hsa.miR.16.5p	0.740981	-0.508031	1.98999	0.241867	0.355429	-0.828786	1.53964	0.55273	0.667986	0.983989
hsa.miR.181a.2.3p	-0.151693	-0.409066	0.105681	0.244928	-0.0698497	-0.313871	0.174172	0.571232	0.667986	0.983989
hsa.miR.885.5p	0.252695	-0.812087	1.31748	0.638654	0.0986304	-0.910912	1.10817	0.846641	0.84832	0.983989
hsa.miR.652.3p	0.754275	-0.202193	1.71074	0.120787	0.126011	-0.780836	1.03286	0.783276	0.563674	0.983989
hsa.miR.345.5p	0.233741	-0.364683	0.832166	0.440053	0.0712565	-0.496122	0.638635	0.803668	0.763729	0.983989
hsa.miR.196a.5p	-0.343019	-1.31347	0.627434	0.484615	-0.715729	-1.63584	0.204377	0.125861	0.776828	0.983989
hsa.miR.192.5p	0.0287823	-0.177294	0.234859	0.782192	0.181843	-0.0135425	0.377228	0.0677687	0.897598	0.983989
hsa.miR.335.5p	0.420877	-0.379461	1.22122	0.299176	-0.255657	-1.01448	0.503161	0.505247	0.685007	0.983989
hsa.miR.106b.3p	0.154321	-0.435917	0.744559	0.604966	-0.368696	-0.928314	0.190921	0.194071	0.824185	0.983989
hsa.miR.425.5p	0.659937	-0.112306	1.43218	0.0930675	0.558644	-0.173536	1.29082	0.13318	0.563674	0.983989
hsa.miR.193a.3p	1.02335	-0.480238	2.52693	0.179874	-0.165723	-1.59131	1.25986	0.817997	0.591856	0.983989
hsa.miR.6510.3p	-0.318336	-1.37966	0.74299	0.55299	-0.272333	-1.2786	0.733934	0.592366	0.799443	0.983989
hsa.miR.664a.3p	0.817568	-0.312627	1.94776	0.154278	-0.239034	-1.3106	0.832527	0.658912	0.589062	0.983989
hsa.miR.221.3p	-0.0613488	-0.420899	0.298201	0.735582	0.158576	-0.182321	0.499474	0.358133	0.877684	0.983989
hsa.miR.378d	0.166246	-0.132402	0.464895	0.271935	-0.0276529	-0.310808	0.255502	0.8467	0.674399	0.983989
hsa.miR.195.5p	0.190688	-1.76794	2.14931	0.847168	1.03405	-0.822959	2.89107	0.271786	0.931441	0.983989
hsa.miR.92b.3p	0.108214	-0.511121	0.72755	0.729478	0.23045	-0.356756	0.817655	0.43789	0.875374	0.983989
hsa.miR.361.5p	1.11804	-0.189915	2.426	0.0929814	0.178478	-1.06162	1.41858	0.775736	0.563674	0.983989
hsa.miR.339.5p	1.33821	-0.0413972	2.71782	0.0571361	0.569931	-0.738105	1.87797	0.389257	0.563674	0.983989
hsa.miR.421	1.15354	-0.376127	2.68321	0.1377	-0.487615	-1.93793	0.962694	0.50613	0.567938	0.983989
hsa.miR.4443	-0.972898	-1.83455	-0.111244	0.0273134	-0.453846	-1.2708	0.363108	0.272902	0.563674	0.983989
hsa.miR.452.5p	0.572342	-0.81613	1.96082	0.415252	-0.905035	-2.22148	0.411405	0.175553	0.758286	0.983989
hsa.mir.378c	-0.185423	-0.643751	0.272906	0.423929	-0.039421	-0.473972	0.39513	0.857476	0.763729	0.983989
hsa.miR.218.5p	0.930897	-0.819045	2.68084	0.293651	-0.326372	-1.98553	1.33279	0.697057	0.685007	0.983989
hsa.miR.28.5p	-0.334825	-1.76117	1.09152	0.642299	0.12625	-1.2261	1.4786	0.853377	0.84832	0.983989
hsa.let.7b.3p	0.435066	-0.497025	1.36716	0.3565	0.471272	-0.412464	1.35501	0.292467	0.706274	0.983989
hsa.miR.20a.5p	0.665513	-0.634278	1.9653	0.312021	0.693894	-0.538467	1.92625	0.266499	0.685007	0.983989
hsa.miR.93.5p	0.460686	-0.638224	1.5596	0.407391	-0.373424	-1.41532	0.668476	0.478542	0.758286	0.983989
hsa.miR.328.3p	-0.149452	-0.726441	0.427537	0.608327	-0.369269	-0.916325	0.177787	0.183445	0.824185	0.983989
hsa.miR.148b.5p	0.345734	-1.36151	2.05298	0.688593	1.12829	-0.490385	2.74697	0.169682	0.856519	0.983989
hsa.miR.339.3p	-0.0375793	-0.302561	0.227403	0.778928	0.0994323	-0.151803	0.350668	0.434034	0.897598	0.983989
hsa.miR.181a.3p	0.907729	-0.272266	2.08773	0.130054	-0.180647	-1.29943	0.938133	0.749278	0.567938	0.983989
hsa.miR.331.3p	0.144989	-1.84571	2.13569	0.885352	-1.07157	-2.959	0.815858	0.26257	0.953456	0.983989
hsa.miR.320b	-0.477445	-1.06234	0.107445	0.108439	0.0888828	-0.465664	0.64343	0.75106	0.563674	0.983989
hsa.miR.30d.3p	-0.18162	-1.71745	1.35421	0.814915	-0.140545	-1.5967	1.31561	0.84847	0.915145	0.983989
hsa.miR.576.5p	1.17895	-0.681064	3.03896	0.211385	-0.774556	-2.53808	0.988964	0.385479	0.634155	0.983989
hsa.miR.589.5p	0.99969	-0.775191	2.77457	0.266344	0.627219	-1.05558	2.31002	0.461197	0.674399	0.983989
hsa.miR.187.3p	0.442204	-0.582504	1.46691	0.393797	-0.12893	-1.10048	0.842618	0.792793	0.751794	0.983989
hsa.miR.425.3p	0.552438	-0.752484	1.85736	0.402805	-0.887661	-2.12489	0.349564	0.157646	0.758286	0.983989
hsa.miR.150.5p	0.574391	-1.39263	2.54141	0.563517	-0.30467	-2.16964	1.5603	0.746435	0.803096	0.983989
hsa.miR.7706	0.261334	-0.973507	1.49618	0.675359	0.562652	-0.608128	1.73343	0.342509	0.856519	0.983989
hsa.miR.629.5p	-0.0563066	-0.810627	0.698013	0.882519	0.446149	-0.269039	1.16134	0.218634	0.953456	0.983989
hsa.miR.378c	0.0419072	-0.310974	0.394788	0.814143	-0.0478374	-0.382411	0.286736	0.777165	0.915145	0.983989
hsa.miR.147b	2.28493	0.453286	4.11658	0.0150289	0.602806	-1.13382	2.33943	0.492475	0.563674	0.983989
hsa.miR.2110	0.0747495	-1.17732	1.32682	0.905915	-0.525573	-1.71269	0.661543	0.381696	0.970215	0.983989
hsa.miR.16.2.3p	0.570148	-0.640468	1.78076	0.352215	-0.156272	-1.30408	0.991539	0.787547	0.704431	0.983989
hsa.miR.29b.3p	1.40632	-0.161534	2.97418	0.078162	0.530423	-0.956096	2.01694	0.480484	0.563674	0.983989
hsa.miR.574.5p	1.0682	-0.677348	2.81375	0.227451	-1.46871	-3.12371	0.186277	0.0813265	0.663397	0.983989
hsa.miR.210.3p	0.27429	-1.46413	2.01271	0.754812	0.180177	-1.46805	1.82841	0.828677	0.893398	0.983989
hsa.miR.30c.2.3p	1.10098	-0.550042	2.75201	0.188752	0.419203	-1.14617	1.98458	0.596249	0.591856	0.983989
hsa.miR.1301.3p	1.19813	-0.610463	3.00672	0.191648	1.12255	-0.592213	2.83731	0.196902	0.591856	0.983989
hsa.miR.1299	1.32992	-0.896656	3.55649	0.2387	0.376174	-1.73489	2.48724	0.724333	0.667986	0.983989
hsa.miR.29c.3p	1.06004	-0.577762	2.69785	0.201971	-0.755931	-2.30877	0.796909	0.336321	0.614695	0.983989
hsa.let.7a.3p	0.541828	-0.525351	1.60901	0.316076	0.190763	-0.821053	1.20258	0.709051	0.685007	0.983989
hsa.miR.195.3p	1.02819	-0.606731	2.66311	0.214942	-1.37976	-2.92986	0.17034	0.0804307	0.635744	0.983989
hsa.miR.155.5p	0.004087	-0.883006	0.89118	0.992722	0.214735	-0.626337	1.05581	0.613465	0.992722	0.983989
hsa.miR.769.5p	1.09757	-0.500974	2.69612	0.176102	0.920521	-0.595095	2.43614	0.230937	0.591856	0.983989
hsa.miR.501.3p	-0.062775	-0.855538	0.729988	0.875432	-0.327315	-1.07895	0.424321	0.389522	0.953456	0.983989
hsa.miR.184	-0.481352	-2.28214	1.31944	0.59693	-1.11894	-2.82631	0.588425	0.196413	0.824185	0.983989
hsa.miR.760	-0.517395	-2.49153	1.45674	0.604095	-0.745405	-2.61712	1.12631	0.431177	0.824185	0.983989
hsa.miR.17.5p	0.951726	-0.761692	2.66514	0.272971	-0.202793	-1.82732	1.42174	0.804827	0.674399	0.983989
hsa.miR.96.5p	1.60196	-0.14299	3.3469	0.071519	1.52225	-0.132169	3.17667	0.0708969	0.563674	0.983989
hsa.miR.378g	-0.172307	-0.73987	0.395255	0.548179	-0.387113	-0.925231	0.151004	0.156547	0.799427	0.983989
hsa.miR.185.5p	0.214845	-1.19146	1.62115	0.762355	0.637058	-0.696293	1.97041	0.345307	0.894383	0.983989
hsa.miR.378e	0.223961	-0.346936	0.794858	0.43807	0.104318	-0.436962	0.645597	0.702896	0.763729	0.983989
hsa.miR.340.3p	0.979542	-0.833178	2.79226	0.286127	1.59575	-0.122932	3.31443	0.0684142	0.685007	0.983989
hsa.miR.221.5p	1.32357	-0.318746	2.96588	0.112944	0.155454	-1.40166	1.71257	0.843331	0.563674	0.983989
hsa.miR.190b	0.712119	-1.16859	2.59283	0.454129	-0.899337	-2.68248	0.883803	0.319277	0.775008	0.983989
hsa.miR.193b.5p	-0.758775	-2.02969	0.512142	0.238906	-0.29588	-1.50086	0.909104	0.627081	0.667986	0.983989
hsa.miR.365b.5p	0.782728	-0.999533	2.56499	0.385515	-0.353218	-2.04302	1.33658	0.679126	0.742734	0.983989
hsa.miR.194.5p	2.0205	0.0304422	4.01056	0.0466639	0.654942	-1.23188	2.54176	0.492474	0.563674	0.983989
hsa.miR.196b.5p	-1.29903	-2.9438	0.345739	0.120235	-0.226012	-1.78545	1.33343	0.774207	0.563674	0.983989
hsa.miR.135a.5p	-0.264249	-2.29705	1.76855	0.796933	-0.226872	-2.15421	1.70047	0.815748	0.909543	0.983989
hsa.miR.106b.5p	1.25908	-0.629173	3.14734	0.188785	-0.313476	-2.10377	1.47682	0.728928	0.591856	0.983989
hsa.miR.125a.3p	-1.11698	-2.2991	0.0651441	0.0637496	-1.16906	-2.28985	-0.0482589	0.0410944	0.563674	0.983989
hsa.miR.203a.3p	0.385566	-0.640667	1.4118	0.457624	-0.197734	-1.17073	0.77526	0.687557	0.775008	0.983989
hsa.miR.885.3p	-0.426162	-2.0618	1.20947	0.606217	-0.951981	-2.50276	0.5988	0.22601	0.824185	0.983989
hsa.miR.598.3p	1.54596	0.0339807	3.05794	0.0451654	0.718155	-0.715384	2.15169	0.322523	0.563674	0.983989
hsa.miR.223.5p	0.652672	-0.566318	1.87166	0.290538	-0.168651	-1.3244	0.9871	0.772705	0.685007	0.983989
hsa.miR.1303	1.38151	-0.364812	3.12783	0.119632	-0.887932	-2.54366	0.767794	0.289769	0.563674	0.983989
hsa.miR.15b.5p	2.00011	0.117003	3.88321	0.0376077	-0.838586	-2.624	0.946825	0.353508	0.563674	0.983989
hsa.miR.320c	-0.425203	-0.997969	0.147563	0.143864	0.250287	-0.292765	0.793338	0.362559	0.570029	0.983989
hsa.miR.199a.3p.hsa.miR.199b.3p	0.578734	-1.36453	2.522	0.555803	-1.14367	-2.98612	0.698783	0.220905	0.799443	0.983989
hsa.miR.320d	-0.642257	-1.38677	0.102258	0.0900605	-0.509149	-1.21504	0.196742	0.155466	0.563674	0.983989
hsa.let.7f.1.3p	1.08132	-0.353418	2.51605	0.137928	0.770939	-0.589362	2.13124	0.263405	0.567938	0.983989
hsa.miR.324.3p	1.24114	-0.588026	3.07032	0.181194	0.164754	-1.56952	1.89903	0.850828	0.591856	0.983989
hsa.miR.342.5p	-0.832425	-2.02467	0.359818	0.168983	-0.378298	-1.50869	0.752093	0.508093	0.591856	0.983989
hsa.mir.30c.2	-0.0668677	-1.74931	1.61557	0.937283	0.530319	-1.06484	2.12548	0.510886	0.979353	0.983989
hsa.miR.24.2.5p	-0.256532	-1.89935	1.38629	0.757261	-0.698395	-2.25599	0.859198	0.375675	0.893398	0.983989
hsa.mir.30c.1	1.11636	-0.568291	2.80102	0.191514	-0.439512	-2.03677	1.15775	0.586195	0.591856	0.983989
hsa.miR.223.3p	0.38008	-1.47513	2.23529	0.685158	0.961014	-0.797953	2.71998	0.28086	0.856519	0.983989
hsa.miR.330.3p	0.0589426	-1.82795	1.94583	0.950686	1.06453	-0.724475	2.85353	0.240463	0.983469	0.983989
hsa.mir.320b.1	0.183362	-1.34585	1.71257	0.81238	0.245891	-1.20399	1.69577	0.737122	0.915145	0.983989
hsa.mir.320a	-0.646259	-2.01275	0.720233	0.350208	0.232837	-1.06276	1.52844	0.722078	0.704431	0.983989
hsa.miR.181d.5p	0.640305	-1.161	2.44161	0.482147	0.829487	-0.878368	2.53734	0.337425	0.776828	0.983989
hsa.miR.660.5p	0.738283	-1.12831	2.60488	0.434323	0.230112	-1.53964	1.99987	0.796885	0.763729	0.983989
hsa.miR.4429	-0.793793	-2.2806	0.693012	0.29191	-0.381084	-1.79076	1.02859	0.592778	0.685007	0.983989
hsa.miR.511.3p	-0.379145	-2.3308	1.57251	0.700631	-0.992346	-2.84275	0.858058	0.289764	0.860424	0.983989
hsa.miR.378i	1.18531	-0.400407	2.77104	0.141148	0.350175	-1.15328	1.85363	0.644891	0.570022	0.983989
hsa.miR.30a.5p	0.327821	0.0499744	0.605668	0.0212465	-0.00172916	-0.265162	0.261704	0.989631	0.563674	0.989631
hsa.miR.146b.5p	0.0816239	-0.086424	0.249672	0.337397	0.00877457	-0.150555	0.168104	0.91318	0.704431	0.989631
hsa.miR.200a.3p	0.235759	-0.0065199	0.478037	0.0563621	-0.00522523	-0.234935	0.224484	0.964079	0.563674	0.989631
hsa.miR.423.5p	-0.351792	-0.757097	0.0535141	0.0881266	-0.0173641	-0.401643	0.366915	0.928718	0.563674	0.989631
hsa.miR.378a.3p	0.0140404	-0.171241	0.199322	0.880749	0.00794224	-0.167727	0.183612	0.928678	0.953456	0.989631
hsa.miR.141.3p	0.264	-0.0739931	0.601993	0.124328	-0.00592348	-0.326382	0.314535	0.970807	0.567585	0.989631
hsa.miR.193a.5p	-0.0773192	-0.30784	0.153201	0.507144	0.0142237	-0.204338	0.232785	0.897486	0.787991	0.989631
hsa.miR.30b.5p	0.494633	-0.0763426	1.06561	0.0887312	-0.0360707	-0.577425	0.505284	0.895055	0.563674	0.989631
hsa.miR.320a	-0.398266	-0.866073	0.0695415	0.0942906	0.0198285	-0.423709	0.463367	0.929474	0.563674	0.989631
hsa.miR.191.5p	0.128318	-0.0634478	0.320084	0.187251	-0.00495266	-0.18677	0.176865	0.956991	0.591856	0.989631
hsa.miR.182.5p	0.0891499	-0.158686	0.336986	0.476944	0.010512	-0.224467	0.245491	0.929426	0.776421	0.989631
hsa.miR.28.3p	0.00191847	-0.127155	0.130992	0.976524	0.00890744	-0.11347	0.131285	0.885424	0.985914	0.989631
hsa.miR.3615	-0.280739	-0.636387	0.0749094	0.120431	-0.0270131	-0.364211	0.310184	0.873989	0.563674	0.989631
hsa.miR.148a.5p	0.0557385	-0.200043	0.31152	0.666307	-0.018408	-0.26092	0.224104	0.880552	0.856519	0.989631
hsa.miR.99b.3p	0.190729	-0.415103	0.796562	0.533508	0.00590489	-0.568498	0.580308	0.983762	0.792898	0.989631
hsa.miR.193b.3p	0.611894	-0.480993	1.70478	0.269186	-0.0639596	-1.10015	0.97223	0.90274	0.674399	0.989631
hsa.miR.125b.2.3p	0.0992976	-0.20165	0.400246	0.51407	0.0103875	-0.274948	0.295723	0.942543	0.787991	0.989631
hsa.miR.1260b	1.0824	-0.718089	2.88288	0.235688	-0.0634065	-1.77049	1.64367	0.94138	0.667986	0.989631
hsa.miR.374a.5p	1.43133	-0.293607	3.15626	0.102805	-0.122671	-1.75812	1.51277	0.881954	0.563674	0.989631
hsa.miR.1287.5p	0.819163	-0.379334	2.01766	0.178052	0.0362581	-1.10006	1.17258	0.949629	0.591856	0.989631
hsa.miR.107	0.328845	-0.0537458	0.711436	0.0912159	-0.0231573	-0.3859	0.339585	0.899427	0.563674	0.989631
hsa.miR.574.3p	0.0649442	-0.255436	0.385324	0.688302	-0.0181237	-0.321883	0.285635	0.905972	0.856519	0.989631
hsa.miR.1307.5p	0.428369	-1.20692	2.06365	0.604279	-0.0440651	-1.59451	1.50638	0.955129	0.824185	0.989631
hsa.miR.378f	0.354281	-0.540508	1.24907	0.433844	-0.0062718	-0.854641	0.842097	0.988322	0.763729	0.989631
hsa.miR.500a.3p	-0.262306	-1.7176	1.19299	0.721294	-0.0213671	-1.40116	1.35843	0.975542	0.874958	0.989631
hsa.mir.320b.2	-0.599983	-2.039	0.839034	0.409939	0.0273385	-1.33702	1.3917	0.968356	0.758286	0.989631
hsa.miR.502.3p	-0.301651	-1.88592	1.28262	0.706302	0.0440062	-1.45807	1.54608	0.953747	0.862346	0.989631

## Sheet: breast_milk_collection_time
Supplemental Table 2. Results of multivariable linear models estimating the relationship between log-transformed EV-miRNA expression and maternal-infant characteristics, following removal of 9 observations with low transcriptome:genome ratio. Each tab indicates the variable of interest.
All models were adjusted for proportion of rRNA, volume of skim milk. Adjustment for multiple testing was conducted using the Benjamini-Hochberg procedure.
miRNA	Estimate	Confidence Interval Lower Bound	Confidence Interval Upper Bound	p	pfdr
hsa.miR.423.3p	-0.0952409	-0.154415	-0.0360672	0.00189029	0.13232
hsa.miR.425.5p	0.332337	0.132015	0.532659	0.00138539	0.13232
hsa.mir.30c.1	0.713945	0.279121	1.14877	0.00154343	0.13232
hsa.let.7f.5p	0.0862207	0.0103573	0.162084	0.0263365	0.465945
hsa.miR.30a.5p	0.076653	0.00141149	0.151894	0.045935	0.465945
hsa.miR.200a.3p	0.0629099	-0.00221829	0.128038	0.0581649	0.465945
hsa.miR.23a.3p	0.0927072	-0.00137616	0.186791	0.0533785	0.465945
hsa.miR.193a.5p	-0.0709976	-0.1313	-0.0106954	0.0215097	0.465945
hsa.miR.222.3p	-0.0890515	-0.174131	-0.003972	0.0404087	0.465945
hsa.miR.511.5p	-0.126283	-0.254383	0.00181644	0.0532724	0.465945
hsa.miR.29c.5p	0.351678	0.00634649	0.697009	0.0460147	0.465945
hsa.miR.1307.3p	-0.0734683	-0.146055	-0.000881416	0.0473352	0.465945
hsa.miR.29a.3p	0.0753453	0.0027641	0.147926	0.0420467	0.465945
hsa.miR.361.3p	0.056553	-0.000550156	0.113656	0.0522042	0.465945
hsa.miR.23b.3p	0.0851835	-0.00511206	0.175479	0.0641693	0.465945
hsa.miR.3615	-0.115125	-0.208903	-0.0213456	0.0166549	0.465945
hsa.miR.128.3p	-0.135311	-0.256316	-0.0143051	0.0287929	0.465945
hsa.miR.140.3p	0.102749	0.00175054	0.203747	0.046234	0.465945
hsa.miR.192.5p	0.0527221	-0.00250776	0.107952	0.0611233	0.465945
hsa.miR.664a.3p	0.290715	-0.0112258	0.592657	0.0589658	0.465945
hsa.miR.20a.5p	0.386787	0.0439701	0.729603	0.0274217	0.465945
hsa.miR.93.5p	0.307344	0.0166368	0.598051	0.0384765	0.465945
hsa.miR.331.3p	0.608906	0.0851867	1.13263	0.0231495	0.465945
hsa.miR.769.5p	0.392958	-0.0338707	0.819787	0.0707405	0.465945
hsa.miR.130b.3p	0.446826	-0.0428344	0.936487	0.0732199	0.465945
hsa.miR.194.5p	0.593764	0.0624392	1.12509	0.0288909	0.465945
hsa.miR.135a.5p	0.489313	-0.046867	1.02549	0.0731987	0.465945
hsa.miR.223.5p	0.388122	0.0681376	0.708107	0.0179603	0.465945
hsa.miR.1303	0.436297	-0.0361086	0.908703	0.0698669	0.465945
hsa.miR.324.3p	0.453942	-0.0326231	0.940507	0.0671178	0.465945
hsa.mir.30c.2	0.487469	0.0460394	0.928898	0.0307927	0.465945
hsa.miR.500a.3p	0.405632	0.0239062	0.787357	0.0375184	0.465945
hsa.miR.660.5p	0.456937	-0.0365057	0.95038	0.0691394	0.465945
hsa.let.7g.5p	0.0774615	-0.0152313	0.170154	0.100428	0.502141
hsa.let.7b.5p	-0.0527804	-0.115801	0.0102399	0.0996942	0.502141
hsa.miR.27a.5p	0.177595	-0.0274297	0.38262	0.0887689	0.502141
hsa.miR.186.5p	0.0401557	-0.00718068	0.0874921	0.0954648	0.502141
hsa.miR.125b.2.3p	0.0699916	-0.00962883	0.149612	0.084204	0.502141
hsa.miR.181a.2.3p	0.0596117	-0.00883953	0.128063	0.0870942	0.502141
hsa.miR.361.5p	0.293436	-0.0575665	0.644438	0.100302	0.502141
hsa.miR.574.3p	0.0733464	-0.0113563	0.158049	0.0888727	0.502141
hsa.miR.4429	-0.33115	-0.72653	0.064229	0.0996796	0.502141
hsa.miR.195.5p	0.431056	-0.0901829	0.952295	0.103967	0.507745
hsa.miR.744.5p	-0.0682379	-0.151946	0.0154699	0.108925	0.51324
hsa.miR.101.3p	0.0715163	-0.0186403	0.161673	0.118657	0.51324
hsa.miR.7.5p	0.0720624	-0.0201233	0.164248	0.124044	0.51324
hsa.miR.452.5p	0.292258	-0.0822159	0.666731	0.124644	0.51324
hsa.miR.16.2.3p	-0.257953	-0.580371	0.0644655	0.115566	0.51324
hsa.miR.17.5p	0.363813	-0.0934704	0.821096	0.117583	0.51324
hsa.miR.19b.3p	0.3177	-0.0844582	0.719859	0.120159	0.51324
hsa.miR.365b.5p	-0.372479	-0.847523	0.102566	0.122916	0.51324
hsa.miR.340.5p	0.179153	-0.0526635	0.41097	0.128324	0.518233
hsa.miR.21.5p	0.0756104	-0.0322118	0.183433	0.16717	0.528737
hsa.miR.22.3p	-0.0277828	-0.0673634	0.0117978	0.166763	0.528737
hsa.miR.143.3p	-0.0844137	-0.211845	0.0430176	0.1917	0.528737
hsa.miR.26b.5p	0.0780223	-0.025741	0.181786	0.138849	0.528737
hsa.miR.125a.5p	-0.073178	-0.177231	0.0308748	0.165958	0.528737
hsa.miR.148b.3p	0.0706854	-0.0223535	0.163724	0.134837	0.528737
hsa.let.7d.5p	0.0401275	-0.0190275	0.0992824	0.181335	0.528737
hsa.let.7d.3p	-0.0455953	-0.112673	0.021483	0.180452	0.528737
hsa.miR.200b.5p	-0.0455235	-0.114415	0.0233685	0.192787	0.528737
hsa.miR.146b.3p	0.0390556	-0.0196576	0.0977688	0.189867	0.528737
hsa.miR.484	-0.0388991	-0.0989223	0.0211242	0.201423	0.528737
hsa.miR.374b.5p	0.17263	-0.0596085	0.404868	0.143369	0.528737
hsa.miR.664a.5p	-0.0384916	-0.0924753	0.0154921	0.160227	0.528737
hsa.miR.193a.3p	0.275814	-0.12823	0.679858	0.178616	0.528737
hsa.miR.92b.3p	0.112656	-0.052342	0.277654	0.178529	0.528737
hsa.miR.4443	-0.164341	-0.399165	0.0704838	0.168014	0.528737
hsa.miR.107	0.0751344	-0.0281165	0.178385	0.151889	0.528737
hsa.miR.7706	-0.24668	-0.575548	0.0821874	0.139805	0.528737
hsa.miR.30c.2.3p	0.287179	-0.155683	0.730042	0.20115	0.528737
hsa.miR.501.3p	0.156659	-0.0543405	0.367659	0.143832	0.528737
hsa.miR.96.5p	0.319765	-0.155825	0.795356	0.185184	0.528737
hsa.miR.378g	0.107909	-0.0443143	0.260131	0.162641	0.528737
hsa.miR.340.3p	0.346072	-0.144104	0.836248	0.164332	0.528737
hsa.miR.221.5p	0.287665	-0.154851	0.730181	0.200048	0.528737
hsa.miR.203a.3p	0.19878	-0.0748321	0.472393	0.152549	0.528737
hsa.miR.598.3p	0.274011	-0.136489	0.684512	0.188345	0.528737
hsa.miR.378f	0.159985	-0.0785668	0.398537	0.18629	0.528737
hsa.miR.330.3p	-0.329083	-0.834487	0.17632	0.199319	0.528737
hsa.miR.193b.3p	0.187555	-0.105225	0.480334	0.206622	0.535686
hsa.miR.941	0.137833	-0.0823983	0.358064	0.217176	0.556182
hsa.miR.342.3p	0.133029	-0.0821037	0.348161	0.222692	0.560023
hsa.miR.30e.5p	0.0432859	-0.0269165	0.113488	0.224009	0.560023
hsa.miR.30b.5p	0.0946321	-0.0599827	0.249247	0.22741	0.561836
hsa.miR.100.5p	-0.0414937	-0.110832	0.0278443	0.237848	0.580791
hsa.miR.26a.5p	-0.0215394	-0.0592988	0.0162199	0.260356	0.628445
hsa.let.7b.3p	-0.140331	-0.390554	0.109893	0.268426	0.633366
hsa.miR.15b.5p	0.293567	-0.226602	0.813735	0.265431	0.633366
hsa.miR.151a.3p	-0.0185156	-0.0527134	0.0156823	0.285229	0.658221
hsa.miR.629.5p	0.109983	-0.0929536	0.31292	0.284758	0.658221
hsa.miR.181b.5p	-0.0174528	-0.0514679	0.0165623	0.311049	0.702368
hsa.miR.339.3p	-0.0366365	-0.107626	0.0343532	0.308251	0.702368
hsa.miR.141.3p	0.0453628	-0.0460517	0.136777	0.327132	0.704154
hsa.miR.106b.3p	0.0802066	-0.0793786	0.239792	0.320999	0.704154
hsa.miR.378d	0.0397963	-0.0405009	0.120094	0.327733	0.704154
hsa.miR.374a.5p	0.231621	-0.236091	0.699333	0.328113	0.704154
hsa.miR.342.5p	-0.15894	-0.480217	0.162336	0.328605	0.704154
hsa.miR.181a.3p	0.156046	-0.163689	0.475781	0.335134	0.710891
hsa.miR.28.3p	-0.0164318	-0.0508762	0.0180126	0.346083	0.71473
hsa.mir.378c	0.0580133	-0.0647058	0.180732	0.35045	0.71473
hsa.miR.24.2.5p	-0.210138	-0.650293	0.230018	0.345718	0.71473
hsa.miR.511.3p	0.247596	-0.276277	0.77147	0.350558	0.71473
hsa.miR.146a.5p	0.0518503	-0.0588921	0.162593	0.355061	0.71695
hsa.miR.335.3p	-0.0379379	-0.121292	0.0454159	0.368587	0.717995
hsa.miR.345.5p	-0.0736399	-0.233869	0.0865888	0.363944	0.717995
hsa.miR.185.5p	0.17142	-0.205737	0.548577	0.369255	0.717995
hsa.miR.190b	0.233012	-0.274866	0.740889	0.364773	0.717995
hsa.miR.320a	-0.0568976	-0.183905	0.07011	0.376134	0.724663
hsa.miR.99b.5p	-0.0206112	-0.0693532	0.0281309	0.403384	0.736615
hsa.miR.423.5p	-0.0469402	-0.156972	0.063092	0.399251	0.736615
hsa.miR.148a.5p	0.0297438	-0.0386579	0.0981454	0.390247	0.736615
hsa.miR.885.5p	-0.120636	-0.405357	0.164086	0.402459	0.736615
hsa.miR.193b.5p	-0.147624	-0.489522	0.194274	0.393578	0.736615
hsa.miR.502.3p	0.184783	-0.238652	0.608218	0.388564	0.736615
hsa.miR.378e	0.0639811	-0.08901	0.216972	0.408569	0.739651
hsa.miR.24.3p	-0.0185927	-0.0637345	0.0265491	0.415673	0.741932
hsa.miR.589.5p	0.19621	-0.28143	0.67385	0.416895	0.741932
hsa.miR.200a.5p	-0.0181547	-0.0637609	0.0274516	0.431416	0.744597
hsa.miR.152.3p	0.029591	-0.0437827	0.102965	0.425423	0.744597
hsa.miR.218.5p	0.189684	-0.281973	0.661342	0.426711	0.744597
hsa.miR.574.5p	0.191429	-0.290675	0.673534	0.432575	0.744597
hsa.miR.30d.5p	-0.0286181	-0.104954	0.0477175	0.458633	0.752032
hsa.miR.378a.3p	0.017378	-0.0321712	0.0669272	0.488039	0.752032
hsa.miR.183.5p	-0.0225817	-0.0811154	0.0359519	0.445721	0.752032
hsa.miR.191.5p	0.0184733	-0.0333329	0.0702794	0.480816	0.752032
hsa.miR.429	0.0273912	-0.0482354	0.103018	0.473964	0.752032
hsa.miR.365a.3p.hsa.miR.365b.3p	0.113451	-0.203183	0.430085	0.478708	0.752032
hsa.miR.22.5p	-0.0182973	-0.0660662	0.0294715	0.448963	0.752032
hsa.miR.30d.3p	0.153136	-0.25755	0.563822	0.461051	0.752032
hsa.miR.187.3p	0.0995465	-0.175901	0.374994	0.474926	0.752032
hsa.miR.29c.3p	0.173536	-0.27257	0.619641	0.441956	0.752032
hsa.let.7a.3p	-0.100611	-0.387477	0.186256	0.488038	0.752032
hsa.miR.155.5p	-0.0828231	-0.320379	0.154733	0.490612	0.752032
hsa.miR.106b.5p	0.18552	-0.325557	0.696598	0.47298	0.752032
hsa.mir.320a	-0.129585	-0.497529	0.238359	0.486229	0.752032
hsa.miR.378i	0.151886	-0.276936	0.580708	0.483753	0.752032
hsa.miR.199a.3p.hsa.miR.199b.3p	0.181235	-0.345356	0.707826	0.496187	0.755067
hsa.miR.99a.5p	-0.0253786	-0.103881	0.0531237	0.522627	0.769024
hsa.miR.125b.5p	-0.0306878	-0.125818	0.0644423	0.523521	0.769024
hsa.miR.181a.5p	-0.0110941	-0.0456278	0.0234396	0.525235	0.769024
hsa.miR.16.5p	0.107668	-0.22895	0.444286	0.527042	0.769024
hsa.miR.326	0.170255	-0.34427	0.68478	0.512903	0.769024
hsa.miR.1287.5p	0.103528	-0.220374	0.427431	0.527331	0.769024
hsa.let.7i.5p	0.0204427	-0.0447967	0.0856821	0.535459	0.769497
hsa.miR.30c.5p	0.0174289	-0.0386307	0.0734884	0.538648	0.769497
hsa.miR.760	-0.166603	-0.69667	0.363463	0.534216	0.769497
hsa.miR.378c	0.0290521	-0.0654568	0.123561	0.543219	0.770783
hsa.let.7f.1.3p	0.117531	-0.271743	0.506805	0.550414	0.775751
hsa.miR.375	-0.0180454	-0.0803349	0.0442442	0.566638	0.793293
hsa.miR.532.5p	0.019259	-0.0483257	0.0868438	0.572993	0.796877
hsa.miR.3168	-0.050252	-0.274929	0.174425	0.658096	0.800042
hsa.let.7a.5p	0.0221882	-0.0596077	0.103984	0.591547	0.800042
hsa.miR.25.3p	-0.0105593	-0.0528135	0.031695	0.621032	0.800042
hsa.miR.224.5p	-0.015963	-0.0803106	0.0483846	0.623578	0.800042
hsa.miR.30a.3p	0.0124372	-0.042839	0.0677135	0.656184	0.800042
hsa.let.7e.5p	0.0275517	-0.0965884	0.151692	0.660563	0.800042
hsa.miR.27b.3p	-0.0113478	-0.0578406	0.035145	0.629178	0.800042
hsa.miR.103a.3p	0.015938	-0.0572856	0.0891615	0.666701	0.800042
hsa.miR.499a.5p	0.0226845	-0.0720752	0.117444	0.635767	0.800042
hsa.miR.205.5p	0.0213007	-0.0547879	0.0973892	0.579753	0.800042
hsa.miR.652.3p	0.0696057	-0.189724	0.328935	0.595451	0.800042
hsa.miR.196a.5p	0.0631518	-0.19996	0.326263	0.634881	0.800042
hsa.miR.335.5p	-0.0473634	-0.264124	0.169397	0.665489	0.800042
hsa.miR.28.5p	-0.100033	-0.482522	0.282456	0.604895	0.800042
hsa.miR.148b.5p	-0.106549	-0.568236	0.355138	0.64795	0.800042
hsa.miR.320b	-0.0351385	-0.194504	0.124227	0.662642	0.800042
hsa.miR.147b	-0.127792	-0.633584	0.378	0.617188	0.800042
hsa.miR.29b.3p	0.110805	-0.315826	0.537436	0.607395	0.800042
hsa.miR.210.3p	0.103045	-0.362766	0.568856	0.661598	0.800042
hsa.miR.195.3p	0.114546	-0.338208	0.5673	0.616712	0.800042
hsa.miR.320c	-0.0400448	-0.196752	0.116663	0.613185	0.800042
hsa.miR.320d	-0.0448925	-0.248197	0.158413	0.662177	0.800042
hsa.miR.223.3p	0.124991	-0.37473	0.624713	0.620719	0.800042
hsa.mir.320b.2	0.0848113	-0.302125	0.471748	0.664511	0.800042
hsa.miR.1307.5p	0.0901204	-0.348595	0.528836	0.684393	0.816605
hsa.miR.1301.3p	-0.0991826	-0.590111	0.391746	0.68932	0.817838
hsa.miR.421	-0.0784309	-0.495944	0.339082	0.710084	0.83774
hsa.miR.30e.3p	0.00983915	-0.0449327	0.064611	0.722215	0.838143
hsa.miR.98.5p	0.014652	-0.0669682	0.0962722	0.722399	0.838143
hsa.miR.150.5p	0.0973747	-0.431238	0.625987	0.715458	0.838143
hsa.miR.200b.3p	0.0092698	-0.0442653	0.0628049	0.731844	0.839821
hsa.miR.885.3p	0.0766309	-0.364969	0.518231	0.731284	0.839821
hsa.miR.1246	0.0847931	-0.419802	0.589388	0.739464	0.843954
hsa.miR.221.3p	0.0157005	-0.081274	0.112675	0.748649	0.849818
hsa.miR.328.3p	-0.0232436	-0.179288	0.132801	0.768141	0.867256
hsa.miR.146b.5p	-0.00578753	-0.0510464	0.0394714	0.800188	0.875206
hsa.miR.671.3p	-0.0630582	-0.508794	0.382677	0.779478	0.875206
hsa.miR.200c.3p	-0.00707554	-0.0616841	0.047533	0.797602	0.875206
hsa.miR.27a.3p	-0.00673583	-0.0572917	0.0438201	0.792006	0.875206
hsa.miR.1260b	0.0658654	-0.420711	0.552441	0.78876	0.875206
hsa.miR.184	0.0650725	-0.421747	0.551892	0.791345	0.875206
hsa.mir.320b.1	0.050633	-0.359443	0.460709	0.806929	0.878005
hsa.miR.148a.3p	-0.00833451	-0.0802118	0.0635428	0.818469	0.885426
hsa.miR.339.5p	-0.0427978	-0.419731	0.334136	0.822182	0.885426
hsa.miR.10a.5p	0.0127099	-0.107356	0.132776	0.834032	0.893605
hsa.miR.6510.3p	-0.025624	-0.310801	0.259553	0.858833	0.915508
hsa.let.7c.5p	0.00525912	-0.0722908	0.082809	0.89321	0.947344
hsa.miR.576.5p	-0.0275271	-0.534743	0.479689	0.914446	0.960874
hsa.miR.2110	0.0173149	-0.319943	0.354573	0.919049	0.960874
hsa.miR.196b.5p	0.0227447	-0.42384	0.469329	0.919694	0.960874
hsa.miR.425.3p	0.0161651	-0.340587	0.372917	0.928527	0.9653
hsa.miR.99b.3p	-0.00591213	-0.168665	0.156841	0.942674	0.965666
hsa.miR.1299	0.0242721	-0.576916	0.62546	0.936299	0.965666
hsa.miR.125a.3p	0.0123734	-0.314176	0.338923	0.940208	0.965666
hsa.miR.182.5p	0.00172314	-0.0648938	0.0683401	0.959162	0.969687
hsa.miR.92a.3p	-0.00118067	-0.0491459	0.0467846	0.961136	0.969687
hsa.miR.197.3p	-0.005248	-0.205086	0.19459	0.958539	0.969687
hsa.miR.3182	-0.00408702	-0.188834	0.18066	0.965069	0.969687
hsa.miR.181d.5p	0.0086919	-0.476943	0.494327	0.971736	0.971736

## Sheet: season
Supplemental Table 2. Results of multivariable linear models estimating the relationship between log-transformed EV-miRNA expression and maternal-infant characteristics, following removal of 9 observations with low transcriptome:genome ratio. Each tab indicates the variable of interest.
All models were adjusted for proportion of rRNA, volume of skim milk. Adjustment for multiple testing was conducted using the Benjamini-Hochberg procedure.
miRNA	Estimate	Confidence Interval Lower Bound	Confidence Interval Upper Bound	p	pfdr
hsa.miR.222.3p	0.414051	0.171839	0.656264	0.00100286	0.210601
hsa.miR.148a.5p	-0.262388	-0.457657	-0.0671189	0.00897033	0.941885
hsa.miR.148a.3p	-0.0663322	-0.277737	0.145072	0.534914	0.968826
hsa.let.7g.5p	-0.216146	-0.489642	0.0573488	0.12001	0.968826
hsa.let.7f.5p	-0.169286	-0.396034	0.0574629	0.141648	0.968826
hsa.miR.30a.5p	-0.121771	-0.346741	0.103198	0.285359	0.968826
hsa.miR.146b.5p	0.0690126	-0.0636491	0.201674	0.304414	0.968826
hsa.miR.200a.3p	-0.134016	-0.327627	0.0595951	0.172667	0.968826
hsa.miR.3168	0.26134	-0.399192	0.921872	0.434217	0.968826
hsa.miR.99b.5p	0.0771255	-0.066161	0.220412	0.288037	0.968826
hsa.miR.23a.3p	0.0763639	-0.205823	0.358551	0.592431	0.968826
hsa.miR.671.3p	-0.345758	-1.65769	0.966179	0.602119	0.968826
hsa.miR.30d.5p	0.0953249	-0.129401	0.32005	0.401922	0.968826
hsa.let.7b.5p	0.0616116	-0.126278	0.249502	0.516704	0.968826
hsa.let.7i.5p	0.0654136	-0.12673	0.257557	0.50085	0.968826
hsa.miR.26a.5p	-0.0412192	-0.152892	0.0704536	0.465584	0.968826
hsa.miR.21.5p	-0.0774607	-0.397909	0.242988	0.632479	0.968826
hsa.let.7a.5p	-0.107847	-0.348217	0.132524	0.375412	0.968826
hsa.miR.200c.3p	0.0602339	-0.100253	0.220721	0.458131	0.968826
hsa.miR.151a.3p	0.01695	-0.0843459	0.118246	0.740525	0.968826
hsa.miR.423.5p	-0.130331	-0.454648	0.193986	0.42706	0.968826
hsa.miR.200a.5p	-0.100676	-0.23394	0.0325882	0.137022	0.968826
hsa.miR.378a.3p	-0.0163404	-0.162652	0.129971	0.825046	0.968826
hsa.miR.146a.5p	0.111604	-0.215349	0.438556	0.499717	0.968826
hsa.miR.141.3p	-0.232568	-0.499154	0.0340173	0.0865482	0.968826
hsa.miR.25.3p	-0.0260095	-0.150549	0.0985299	0.679423	0.968826
hsa.miR.200b.3p	0.0251069	-0.132636	0.18285	0.752761	0.968826
hsa.miR.125b.5p	0.240045	-0.0366274	0.516717	0.0882615	0.968826
hsa.miR.22.3p	-0.110993	-0.226625	0.00463879	0.0597288	0.968826
hsa.miR.27a.3p	-0.0948266	-0.242601	0.0529473	0.205849	0.968826
hsa.miR.224.5p	-0.0380751	-0.227741	0.151591	0.69119	0.968826
hsa.miR.143.3p	-0.190364	-0.567192	0.186464	0.318532	0.968826
hsa.miR.193a.5p	0.115022	-0.0660988	0.296143	0.210544	0.968826
hsa.miR.30c.5p	0.084157	-0.0804615	0.248775	0.312802	0.968826
hsa.miR.152.3p	0.0991818	-0.116786	0.315149	0.364306	0.968826
hsa.miR.30a.3p	-0.05966	-0.222242	0.102921	0.468183	0.968826
hsa.miR.423.3p	0.0640614	-0.118765	0.246888	0.488445	0.968826
hsa.miR.27a.5p	0.197269	-0.414631	0.809169	0.523779	0.968826
hsa.miR.342.3p	0.126449	-0.511779	0.764677	0.695017	0.968826
hsa.miR.30b.5p	-0.197565	-0.654822	0.259691	0.393264	0.968826
hsa.miR.24.3p	-0.0549302	-0.187927	0.0780666	0.414381	0.968826
hsa.miR.186.5p	-0.102811	-0.242775	0.0371518	0.148098	0.968826
hsa.miR.1246	-0.868649	-2.34583	0.608534	0.246029	0.968826
hsa.miR.744.5p	0.206642	-0.0397949	0.453079	0.0992942	0.968826
hsa.miR.320a	-0.149273	-0.523785	0.22524	0.430834	0.968826
hsa.miR.101.3p	-0.129142	-0.396876	0.138593	0.340781	0.968826
hsa.miR.335.3p	0.0480759	-0.198346	0.294498	0.699448	0.968826
hsa.miR.511.5p	0.0427606	-0.341934	0.427455	0.825859	0.968826
hsa.miR.30e.5p	-0.0857969	-0.293504	0.12191	0.414326	0.968826
hsa.miR.29c.5p	0.517908	-0.515473	1.55129	0.322357	0.968826
hsa.miR.532.5p	0.0883596	-0.110294	0.287013	0.379533	0.968826
hsa.miR.30e.3p	-0.0502347	-0.211395	0.110925	0.537595	0.968826
hsa.miR.27b.3p	-0.0715888	-0.207973	0.0647957	0.300099	0.968826
hsa.miR.181a.5p	-0.0380605	-0.13973	0.0636088	0.459282	0.968826
hsa.miR.182.5p	-0.020237	-0.216468	0.175994	0.83825	0.968826
hsa.miR.92a.3p	0.056406	-0.0844558	0.197268	0.428698	0.968826
hsa.miR.429	-0.159773	-0.380849	0.061303	0.154682	0.968826
hsa.miR.26b.5p	-0.117271	-0.42557	0.191027	0.452107	0.968826
hsa.miR.125a.5p	0.172709	-0.134958	0.480377	0.267979	0.968826
hsa.miR.181b.5p	-0.0227556	-0.123403	0.0778915	0.654626	0.968826
hsa.miR.1307.3p	0.233688	0.0205661	0.44681	0.0319648	0.968826
hsa.miR.148b.3p	-0.11466	-0.391006	0.161686	0.412249	0.968826
hsa.miR.28.3p	0.0953336	-0.00478985	0.195457	0.0617741	0.968826
hsa.miR.29a.3p	-0.181431	-0.396821	0.0339598	0.0977869	0.968826
hsa.let.7d.5p	-0.0431818	-0.218873	0.132509	0.626785	0.968826
hsa.miR.361.3p	0.0345463	-0.136871	0.205964	0.690045	0.968826
hsa.miR.3615	0.111153	-0.17259	0.394896	0.43876	0.968826
hsa.let.7d.3p	0.115063	-0.0830604	0.313185	0.251885	0.968826
hsa.miR.98.5p	-0.0250103	-0.265589	0.215568	0.836966	0.968826
hsa.miR.499a.5p	-0.0690468	-0.348212	0.210118	0.624614	0.968826
hsa.miR.200b.5p	0.193961	-0.00703894	0.394961	0.0584103	0.968826
hsa.miR.7.5p	-0.0330411	-0.307912	0.24183	0.811939	0.968826
hsa.miR.146b.3p	-0.0431891	-0.217503	0.131125	0.62401	0.968826
hsa.miR.205.5p	-0.0681789	-0.292291	0.155933	0.547394	0.968826
hsa.miR.365a.3p.hsa.miR.365b.3p	-0.113793	-1.04883	0.821239	0.809646	0.968826
hsa.miR.99b.3p	0.0475803	-0.43185	0.52701	0.844262	0.968826
hsa.miR.193b.3p	-0.209483	-1.07822	0.659254	0.633311	0.968826
hsa.miR.941	0.10457	-0.549089	0.758228	0.751541	0.968826
hsa.miR.10a.5p	-0.112467	-0.465567	0.240633	0.52877	0.968826
hsa.miR.128.3p	0.326228	-0.0332627	0.685719	0.0747972	0.968826
hsa.miR.22.5p	-0.126208	-0.265056	0.0126402	0.0743285	0.968826
hsa.miR.197.3p	0.216045	-0.371126	0.803216	0.46699	0.968826
hsa.miR.340.5p	-0.124181	-0.814953	0.566591	0.722019	0.968826
hsa.miR.664a.5p	0.0642582	-0.0959026	0.224419	0.427807	0.968826
hsa.miR.3182	-0.122134	-0.665895	0.421628	0.656745	0.968826
hsa.miR.16.5p	0.219246	-0.773594	1.21209	0.662157	0.968826
hsa.miR.1260b	0.322924	-1.10971	1.75556	0.655607	0.968826
hsa.miR.181a.2.3p	0.073012	-0.131216	0.27724	0.479689	0.968826
hsa.miR.652.3p	0.221266	-0.542602	0.985134	0.566686	0.968826
hsa.miR.345.5p	-0.405822	-0.872811	0.0611662	0.0877551	0.968826
hsa.miR.196a.5p	0.188907	-0.586259	0.964073	0.629707	0.968826
hsa.miR.192.5p	-0.0914118	-0.256089	0.0732659	0.273314	0.968826
hsa.miR.335.5p	-0.128288	-0.767016	0.510441	0.691043	0.968826
hsa.miR.106b.3p	0.19155	-0.279455	0.662555	0.421553	0.968826
hsa.miR.425.5p	-0.151842	-0.7734	0.469716	0.628874	0.968826
hsa.miR.193a.3p	-0.438643	-1.63702	0.759729	0.469298	0.968826
hsa.miR.664a.3p	-0.432617	-1.3346	0.469366	0.343499	0.968826
hsa.miR.221.3p	0.209637	-0.0730876	0.492362	0.144352	0.968826
hsa.miR.378d	-0.16091	-0.396442	0.0746217	0.178273	0.968826
hsa.miR.92b.3p	-0.16441	-0.653996	0.325177	0.506676	0.968826
hsa.miR.361.5p	-0.932416	-1.96416	0.0993289	0.0759853	0.968826
hsa.miR.339.5p	0.226181	-0.883717	1.33608	0.686767	0.968826
hsa.miR.421	-0.238846	-1.46889	0.991194	0.700794	0.968826
hsa.miR.4443	-0.289336	-0.985598	0.406927	0.41153	0.968826
hsa.miR.452.5p	0.111338	-1.00529	1.22797	0.843542	0.968826
hsa.mir.378c	-0.16876	-0.530363	0.192843	0.356605	0.968826
hsa.miR.218.5p	0.471246	-0.919696	1.86219	0.502917	0.968826
hsa.miR.326	0.687896	-0.825055	2.20085	0.369081	0.968826
hsa.miR.20a.5p	-0.176512	-1.2117	0.858681	0.73578	0.968826
hsa.miR.93.5p	0.098503	-0.776992	0.973998	0.823769	0.968826
hsa.miR.328.3p	-0.141346	-0.600416	0.317724	0.54257	0.968826
hsa.miR.374a.5p	-0.461482	-1.8432	0.920237	0.508979	0.968826
hsa.miR.148b.5p	-0.170314	-1.5316	1.19097	0.804416	0.968826
hsa.miR.339.3p	0.0923278	-0.117129	0.301785	0.383813	0.968826
hsa.miR.181a.3p	-0.260223	-1.20534	0.684889	0.586001	0.968826
hsa.miR.1287.5p	-0.696597	-1.64252	0.249321	0.147084	0.968826
hsa.miR.331.3p	0.854567	-0.720847	2.42998	0.284333	0.968826
hsa.miR.107	-0.169498	-0.475052	0.136056	0.273632	0.968826
hsa.miR.320b	-0.137613	-0.606789	0.331564	0.561828	0.968826
hsa.miR.30d.3p	-0.38776	-1.59864	0.82312	0.526555	0.968826
hsa.miR.576.5p	0.371138	-1.12147	1.86374	0.622772	0.968826
hsa.miR.589.5p	0.99097	-0.406901	2.38884	0.162624	0.968826
hsa.miR.187.3p	0.0906429	-0.722839	0.904125	0.825441	0.968826
hsa.miR.425.3p	-0.106011	-1.15692	0.9449	0.841736	0.968826
hsa.miR.150.5p	0.689906	-0.862382	2.24219	0.379904	0.968826
hsa.miR.574.3p	-0.147698	-0.39927	0.103875	0.246784	0.968826
hsa.miR.7706	0.958721	-0.00197958	1.91942	0.0504646	0.968826
hsa.miR.2110	0.638076	-0.347271	1.62342	0.20177	0.968826
hsa.miR.16.2.3p	-0.529178	-1.48544	0.427087	0.27479	0.968826
hsa.miR.29b.3p	-0.67622	-1.92751	0.575066	0.286119	0.968826
hsa.miR.574.5p	-0.442182	-1.86434	0.979973	0.538616	0.968826
hsa.miR.210.3p	-0.422037	-1.79316	0.949089	0.542692	0.968826
hsa.miR.1301.3p	0.704775	-0.735841	2.14539	0.333982	0.968826
hsa.miR.1299	1.14218	-0.614111	2.89848	0.199862	0.968826
hsa.miR.29c.3p	-0.189323	-1.50715	1.1285	0.77615	0.968826
hsa.let.7a.3p	-0.309298	-1.15429	0.535696	0.469294	0.968826
hsa.miR.195.3p	-0.435412	-1.76819	0.897365	0.518258	0.968826
hsa.miR.155.5p	0.419472	-0.277045	1.11599	0.23489	0.968826
hsa.miR.769.5p	-0.151898	-1.43054	1.12674	0.814102	0.968826
hsa.miR.184	0.285433	-1.14823	1.71909	0.693603	0.968826
hsa.miR.760	-0.90171	-2.45597	0.652547	0.252379	0.968826
hsa.miR.96.5p	-0.810203	-2.21476	0.594353	0.255082	0.968826
hsa.miR.378g	0.0744268	-0.378366	0.527219	0.74495	0.968826
hsa.miR.19b.3p	-0.288694	-1.48707	0.909677	0.633633	0.968826
hsa.miR.130b.3p	-0.310873	-1.77639	1.15464	0.67468	0.968826
hsa.miR.185.5p	0.523873	-0.586973	1.63472	0.351601	0.968826
hsa.miR.378e	0.225175	-0.224892	0.675242	0.323188	0.968826
hsa.miR.340.3p	0.147395	-1.31103	1.60582	0.841443	0.968826
hsa.miR.1307.5p	-1.23016	-2.49986	0.0395438	0.0574244	0.968826
hsa.miR.221.5p	0.21927	-1.09489	1.53343	0.741242	0.968826
hsa.miR.190b	-1.02489	-2.51335	0.46357	0.174912	0.968826
hsa.miR.193b.5p	-0.203174	-1.21347	0.807122	0.690671	0.968826
hsa.miR.365b.5p	-0.661321	-2.07201	0.749365	0.35446	0.968826
hsa.miR.194.5p	-1.08995	-2.67947	0.49957	0.176685	0.968826
hsa.miR.196b.5p	-0.271012	-1.5857	1.04368	0.683343	0.968826
hsa.miR.135a.5p	-0.271788	-1.87707	1.33349	0.737574	0.968826
hsa.miR.106b.5p	-0.567336	-2.07279	0.938118	0.456299	0.968826
hsa.miR.125a.3p	0.660998	-0.291864	1.61386	0.171744	0.968826
hsa.miR.203a.3p	0.650306	-0.153812	1.45442	0.111726	0.968826
hsa.miR.885.3p	0.437158	-0.861721	1.73604	0.505726	0.968826
hsa.miR.598.3p	0.235153	-0.984258	1.45456	0.702753	0.968826
hsa.miR.1303	0.252834	-1.16198	1.66765	0.723599	0.968826
hsa.miR.15b.5p	0.260102	-1.28144	1.80164	0.738439	0.968826
hsa.miR.320c	-0.046537	-0.508754	0.41568	0.842035	0.968826
hsa.miR.199a.3p.hsa.miR.199b.3p	-0.215811	-1.7704	1.33878	0.7835	0.968826
hsa.miR.378f	-0.465995	-1.16898	0.236985	0.191395	0.968826
hsa.miR.320d	-0.145583	-0.744446	0.45328	0.630549	0.968826
hsa.let.7f.1.3p	-0.230291	-1.37838	0.917794	0.691424	0.968826
hsa.miR.324.3p	-1.06008	-2.50302	0.382849	0.148037	0.968826
hsa.miR.342.5p	0.242167	-0.707836	1.19217	0.614054	0.968826
hsa.miR.24.2.5p	0.143693	-1.15878	1.44617	0.827141	0.968826
hsa.mir.30c.1	0.160811	-1.18821	1.50983	0.813473	0.968826
hsa.miR.223.3p	-1.47626	-2.92011	-0.0324161	0.0451692	0.968826
hsa.mir.320b.1	0.194127	-1.0138	1.40206	0.750438	0.968826
hsa.miR.500a.3p	-0.796739	-1.93564	0.342158	0.168179	0.968826
hsa.mir.320b.2	-0.312136	-1.45153	0.827254	0.587885	0.968826
hsa.mir.320a	-0.139867	-1.22629	0.946552	0.798866	0.968826
hsa.miR.502.3p	-0.928073	-2.16639	0.310247	0.140133	0.968826
hsa.miR.181d.5p	-0.777524	-2.19973	0.644687	0.280589	0.968826
hsa.miR.660.5p	-0.927308	-2.39436	0.539744	0.212667	0.968826
hsa.miR.4429	-0.326786	-1.50631	0.852743	0.583677	0.968826
hsa.miR.511.3p	-1.18319	-2.7152	0.348819	0.128574	0.968826
hsa.miR.378i	-0.781036	-2.03785	0.475781	0.220412	0.968826
hsa.miR.99a.5p	0.0179703	-0.21378	0.24972	0.878009	0.978504
hsa.let.7c.5p	0.00878665	-0.21971	0.237283	0.939321	0.978504
hsa.miR.375	-0.00641536	-0.190244	0.177414	0.944922	0.978504
hsa.miR.191.5p	0.0101642	-0.14285	0.163178	0.895385	0.978504
hsa.miR.23b.3p	-0.0138758	-0.28466	0.256908	0.919202	0.978504
hsa.miR.103a.3p	-0.00784879	-0.223786	0.208088	0.942639	0.978504
hsa.miR.484	0.00611463	-0.172227	0.184456	0.945887	0.978504
hsa.miR.125b.2.3p	0.0178567	-0.220351	0.256064	0.882036	0.978504
hsa.miR.374b.5p	-0.0486541	-0.740452	0.643144	0.889277	0.978504
hsa.miR.140.3p	-0.0128426	-0.316588	0.290903	0.933296	0.978504
hsa.miR.885.5p	-0.0716131	-0.913404	0.770178	0.86627	0.978504
hsa.miR.28.5p	0.0551743	-1.07324	1.18359	0.922892	0.978504
hsa.let.7b.3p	-0.0505714	-0.792416	0.691274	0.892656	0.978504
hsa.miR.378c	-0.0131051	-0.292074	0.265864	0.925908	0.978504
hsa.miR.147b	0.105578	-1.38639	1.59755	0.888598	0.978504
hsa.miR.30c.2.3p	-0.0982603	-1.41399	1.21747	0.882476	0.978504
hsa.miR.501.3p	-0.0288715	-0.657423	0.59968	0.927549	0.978504
hsa.miR.17.5p	-0.0891315	-1.45349	1.27523	0.897105	0.978504
hsa.mir.30c.2	-0.0764427	-1.40873	1.25585	0.90957	0.978504
hsa.miR.330.3p	0.0809815	-1.42074	1.58271	0.914988	0.978504
hsa.miR.100.5p	0.00566729	-0.200097	0.211432	0.956518	0.984651
hsa.miR.6510.3p	-0.0200789	-0.860413	0.820255	0.962274	0.985744
hsa.miR.183.5p	0.00172695	-0.171248	0.174702	0.984232	0.99448
hsa.miR.195.5p	-0.0169764	-1.57386	1.5399	0.982778	0.99448
hsa.miR.629.5p	-0.005709	-0.607167	0.595749	0.985008	0.99448
hsa.let.7e.5p	0.00111159	-0.365002	0.367226	0.995204	0.995204
hsa.miR.223.5p	-0.00477838	-0.975289	0.965732	0.992223	0.995204

## Sheet: predominantly_breastfed
Supplemental Table 2. Results of multivariable linear models estimating the relationship between log-transformed EV-miRNA expression and maternal-infant characteristics, following removal of 9 observations with low transcriptome:genome ratio. Each tab indicates the variable of interest.
All models were adjusted for proportion of rRNA, volume of skim milk. Adjustment for multiple testing was conducted using the Benjamini-Hochberg procedure.
miRNA	Estimate	Confidence Interval Lower Bound	Confidence Interval Upper Bound	p	pfdr
hsa.miR.183.5p	-0.353875	-0.516406	-0.191343	3.7551e-05	0.00788571
hsa.miR.30d.5p	-0.389572	-0.607278	-0.171866	0.000593002	0.0237996
hsa.miR.21.5p	0.54204	0.231492	0.852587	0.000793318	0.0237996
hsa.miR.151a.3p	-0.171865	-0.269926	-0.0738045	0.00075665	0.0237996
hsa.miR.27a.3p	0.269039	0.126083	0.411995	0.000316697	0.0237996
hsa.miR.125a.5p	-0.549968	-0.847718	-0.252219	0.000402153	0.0237996
hsa.miR.3615	-0.500461	-0.774546	-0.226376	0.000464177	0.0237996
hsa.miR.125b.5p	-0.452368	-0.725766	-0.178969	0.00142459	0.0373954
hsa.miR.146a.5p	0.516493	0.196732	0.836254	0.00182404	0.042561
hsa.miR.375	-0.273675	-0.454062	-0.0932888	0.00331821	0.0696825
hsa.miR.378a.3p	0.21051	0.0664598	0.35456	0.00461054	0.0856747
hsa.miR.29c.3p	1.88401	0.585615	3.18241	0.0048957	0.0856747
hsa.miR.200c.3p	-0.223623	-0.382499	-0.0647457	0.00628229	0.0886313
hsa.miR.200a.5p	-0.187127	-0.320203	-0.0540509	0.00633081	0.0886313
hsa.miR.24.3p	0.187499	0.0558774	0.319121	0.00570232	0.0886313
hsa.miR.140.3p	0.408828	0.108234	0.709423	0.00819699	0.107586
hsa.miR.182.5p	-0.26217	-0.45651	-0.0678294	0.00871261	0.107626
hsa.miR.511.5p	-0.50483	-0.886327	-0.123333	0.0100304	0.108308
hsa.miR.335.5p	0.844216	0.210735	1.4777	0.00953084	0.108308
hsa.miR.378c	0.364681	0.0880161	0.641346	0.0103151	0.108308
hsa.miR.27a.5p	0.790295	0.181599	1.39899	0.0114772	0.114772
hsa.miR.92a.3p	-0.178802	-0.31926	-0.0383442	0.0131373	0.125401
hsa.miR.205.5p	0.28116	0.0578455	0.504475	0.014141	0.126862
hsa.miR.629.5p	0.750473	0.15214	1.34881	0.0144985	0.126862
hsa.let.7d.3p	-0.245832	-0.444425	-0.0472386	0.015794	0.13267
hsa.miR.200b.5p	-0.249291	-0.453304	-0.0452787	0.0171493	0.138514
hsa.miR.128.3p	-0.435119	-0.799709	-0.0705289	0.0198347	0.15427
hsa.miR.30c.5p	-0.190658	-0.356061	-0.025255	0.0243229	0.182422
hsa.miR.99b.5p	-0.161454	-0.305718	-0.0171912	0.0286611	0.204068
hsa.miR.335.3p	-0.275436	-0.522319	-0.0285528	0.0291526	0.204068
hsa.let.7i.5p	0.211548	0.0185825	0.404514	0.0319953	0.216742
hsa.miR.2110	1.05111	0.0537332	2.04849	0.0390824	0.256478
hsa.miR.200b.3p	-0.16565	-0.324114	-0.00718706	0.0406585	0.258736
hsa.miR.23a.3p	0.28944	0.00538892	0.573492	0.0458906	0.26046
hsa.miR.92b.3p	-0.503811	-0.996975	-0.0106458	0.0453475	0.26046
hsa.miR.93.5p	0.910501	0.0308687	1.79013	0.0426292	0.26046
hsa.miR.339.3p	-0.217375	-0.428649	-0.00610119	0.0438621	0.26046
hsa.miR.502.3p	1.27285	0.0136825	2.53203	0.0476096	0.263106
hsa.miR.1307.3p	-0.219066	-0.438628	0.000496625	0.0505102	0.271978
hsa.miR.29a.3p	0.21095	-0.00915333	0.431053	0.0601136	0.313119
hsa.miR.320d	0.576693	-0.027453	1.18084	0.0611327	0.313119
hsa.miR.224.5p	0.181262	-0.0100548	0.372579	0.0630519	0.315259
hsa.miR.378d	0.223858	-0.0158903	0.463606	0.0668968	0.326705
hsa.mir.320a	1.01171	-0.0846323	2.10805	0.0700934	0.334537
hsa.miR.500a.3p	1.05445	-0.106424	2.21532	0.0745293	0.347803
hsa.miR.423.3p	-0.166557	-0.3516	0.0184869	0.0771525	0.352218
hsa.miR.28.3p	0.0911421	-0.0118423	0.194126	0.0821593	0.354701
hsa.miR.378g	0.407164	-0.0503965	0.864724	0.0805215	0.354701
hsa.miR.324.3p	1.3015	-0.172052	2.77505	0.0827635	0.354701
hsa.miR.574.5p	1.26221	-0.177608	2.70203	0.0850485	0.357204
hsa.miR.342.5p	-0.832931	-1.79446	0.128599	0.0887532	0.358427
hsa.mir.320b.2	1.00273	-0.150596	2.15605	0.0876097	0.358427
hsa.miR.99b.3p	0.417024	-0.0677808	0.901829	0.0909769	0.360475
hsa.miR.197.3p	-0.474398	-1.07093	0.122133	0.117736	0.441508
hsa.miR.361.5p	0.847253	-0.215188	1.90969	0.116737	0.441508
hsa.let.7f.1.3p	0.928425	-0.235631	2.09248	0.116683	0.441508
hsa.miR.193b.5p	0.80584	-0.218874	1.83055	0.121829	0.448843
hsa.miR.532.5p	0.154864	-0.0473951	0.357124	0.131853	0.460863
hsa.miR.191.5p	-0.119111	-0.274286	0.0360628	0.130895	0.460863
hsa.miR.181a.3p	0.731197	-0.228819	1.69121	0.13387	0.460863
hsa.miR.660.5p	1.15554	-0.34397	2.65505	0.129407	0.460863
hsa.miR.3168	-0.504642	-1.17691	0.167624	0.139508	0.472528
hsa.miR.7.5p	0.207895	-0.0711016	0.486891	0.142402	0.474672
hsa.miR.222.3p	-0.18862	-0.448721	0.071482	0.153292	0.495251
hsa.miR.28.5p	0.834217	-0.311426	1.97986	0.151623	0.495251
hsa.miR.181d.5p	1.0452	-0.40775	2.49816	0.156578	0.498204
hsa.miR.181b.5p	0.0726049	-0.0297342	0.174944	0.162307	0.508724
hsa.miR.576.5p	-1.06432	-2.58271	0.454065	0.167346	0.516805
hsa.miR.26b.5p	0.217155	-0.0970815	0.531391	0.173366	0.524239
hsa.miR.106b.3p	0.330847	-0.14946	0.811154	0.174746	0.524239
hsa.miR.148a.3p	-0.145951	-0.361304	0.0694027	0.181729	0.53751
hsa.miR.885.5p	-0.569179	-1.42541	0.28705	0.190159	0.554631
hsa.miR.340.5p	0.452884	-0.250476	1.15624	0.204322	0.572101
hsa.mir.378c	0.238964	-0.130585	0.608513	0.202412	0.572101
hsa.miR.320c	0.303937	-0.166465	0.774339	0.202768	0.572101
hsa.miR.1246	0.927456	-0.587379	2.44229	0.227261	0.582009
hsa.miR.499a.5p	-0.175893	-0.460497	0.108711	0.222937	0.582009
hsa.miR.6510.3p	-0.528366	-1.38403	0.3273	0.223336	0.582009
hsa.miR.421	0.784423	-0.468739	2.03759	0.217104	0.582009
hsa.miR.150.5p	0.97799	-0.608976	2.56496	0.22425	0.582009
hsa.miR.190b	0.937626	-0.592671	2.46792	0.226914	0.582009
hsa.miR.24.2.5p	-0.818201	-2.14478	0.508376	0.223868	0.582009
hsa.miR.155.5p	0.432506	-0.282128	1.14714	0.232606	0.588521
hsa.let.7f.5p	0.139441	-0.0941572	0.373039	0.239018	0.589987
hsa.miR.22.3p	0.0709835	-0.0490146	0.190982	0.243254	0.589987
hsa.miR.107	0.186326	-0.126909	0.499561	0.240648	0.589987
hsa.miR.330.3p	0.902919	-0.62729	2.43313	0.244423	0.589987
hsa.miR.195.5p	-0.920315	-2.50701	0.666379	0.252488	0.599435
hsa.miR.320b	0.276922	-0.202094	0.755939	0.254046	0.599435
hsa.miR.320a	0.213518	-0.169593	0.596629	0.271402	0.633272
hsa.miR.181a.5p	-0.0556719	-0.159686	0.0483427	0.290743	0.663653
hsa.mir.320b.1	0.66348	-0.56938	1.89634	0.288124	0.663653
hsa.miR.25.3p	-0.0654408	-0.19266	0.0617789	0.309829	0.66392
hsa.miR.345.5p	0.250096	-0.233749	0.733941	0.307495	0.66392
hsa.miR.339.5p	0.587076	-0.546578	1.72073	0.306595	0.66392
hsa.miR.187.3p	-0.430232	-1.26063	0.400167	0.306371	0.66392
hsa.miR.19b.3p	0.633826	-0.59061	1.85826	0.306794	0.66392
hsa.miR.221.5p	-0.709359	-2.05097	0.632252	0.296603	0.66392
hsa.miR.378e	0.235481	-0.226235	0.697198	0.313945	0.665944
hsa.miR.423.5p	0.167468	-0.164689	0.499625	0.319479	0.670905
hsa.miR.10a.5p	-0.179202	-0.540458	0.182055	0.327307	0.673868
hsa.miR.223.3p	0.750722	-0.754327	2.25577	0.324645	0.673868
hsa.miR.181a.2.3p	0.102707	-0.106369	0.311784	0.331995	0.676883
hsa.miR.429	-0.108813	-0.336998	0.119371	0.346273	0.686013
hsa.miR.100.5p	-0.101207	-0.311354	0.108941	0.341531	0.686013
hsa.miR.147b	0.730893	-0.793053	2.25484	0.343521	0.686013
hsa.miR.1287.5p	0.461447	-0.515361	1.43825	0.350784	0.688455
hsa.miR.3182	-0.258925	-0.814999	0.297149	0.357703	0.689153
hsa.miR.574.3p	-0.12119	-0.379976	0.137596	0.354963	0.689153
hsa.let.7d.5p	0.0806514	-0.0991106	0.260413	0.375422	0.711793
hsa.miR.7706	-0.444941	-1.44643	0.55655	0.380081	0.711793
hsa.miR.29b.3p	0.568014	-0.718422	1.85445	0.383012	0.711793
hsa.miR.4429	0.534467	-0.67292	1.74186	0.381808	0.711793
hsa.miR.101.3p	0.118414	-0.156566	0.393394	0.394836	0.723544
hsa.miR.326	-0.654353	-2.20769	0.898981	0.405166	0.723544
hsa.miR.425.3p	0.45516	-0.61948	1.5298	0.402627	0.723544
hsa.miR.365b.5p	-0.614946	-2.06359	0.833693	0.401573	0.723544
hsa.miR.125a.3p	0.413158	-0.57055	1.39687	0.406563	0.723544
hsa.miR.30a.3p	-0.0689661	-0.235666	0.0977337	0.413598	0.723797
hsa.miR.210.3p	0.584997	-0.819663	1.98966	0.410506	0.723797
hsa.miR.143.3p	0.15715	-0.230215	0.544514	0.422684	0.727571
hsa.miR.196a.5p	-0.322424	-1.11612	0.471266	0.422064	0.727571
hsa.miR.589.5p	0.58097	-0.863191	2.02513	0.42657	0.728291
hsa.miR.22.5p	0.0557793	-0.0886241	0.200183	0.445153	0.753888
hsa.miR.374b.5p	0.256995	-0.451029	0.965019	0.473009	0.794654
hsa.miR.1307.5p	0.474934	-0.849034	1.7989	0.478198	0.796997
hsa.miR.135a.5p	0.584074	-1.05983	2.22798	0.482398	0.797666
hsa.miR.152.3p	-0.0750832	-0.297117	0.14695	0.503715	0.801365
hsa.miR.20a.5p	0.361086	-0.699244	1.42142	0.500726	0.801365
hsa.miR.30d.3p	0.425929	-0.81616	1.66802	0.497753	0.801365
hsa.miR.96.5p	-0.496662	-1.94411	0.950782	0.497482	0.801365
hsa.mir.30c.2	-0.46484	-1.82876	0.899082	0.500386	0.801365
hsa.miR.342.3p	0.216399	-0.437548	0.870346	0.512884	0.809818
hsa.miR.425.5p	0.201434	-0.435819	0.838687	0.531894	0.833565
hsa.miR.23b.3p	0.0857526	-0.191572	0.363077	0.540848	0.83852
hsa.miR.484	0.0561708	-0.126477	0.238818	0.543041	0.83852
hsa.let.7b.5p	-0.0477273	-0.2407	0.145245	0.624623	0.846263
hsa.let.7a.5p	0.0689198	-0.178338	0.316177	0.581389	0.846263
hsa.miR.744.5p	-0.0639166	-0.320043	0.19221	0.621515	0.846263
hsa.let.7c.5p	-0.0647954	-0.298896	0.169305	0.584033	0.846263
hsa.miR.148b.3p	0.0841822	-0.199856	0.36822	0.557749	0.846263
hsa.miR.146b.3p	0.0443519	-0.134509	0.223213	0.623726	0.846263
hsa.miR.148a.5p	-0.0546886	-0.261974	0.152597	0.601728	0.846263
hsa.miR.664a.5p	-0.0431893	-0.207834	0.121456	0.603812	0.846263
hsa.miR.192.5p	0.0494727	-0.120262	0.219208	0.564276	0.846263
hsa.miR.193a.3p	-0.338604	-1.56969	0.89248	0.586395	0.846263
hsa.miR.664a.3p	-0.233568	-1.1622	0.695065	0.618773	0.846263
hsa.miR.4443	0.18812	-0.527803	0.904043	0.603195	0.846263
hsa.miR.184	0.38417	-1.08604	1.85438	0.605211	0.846263
hsa.miR.130b.3p	0.416848	-1.08593	1.91962	0.583219	0.846263
hsa.miR.185.5p	-0.289464	-1.43294	0.854009	0.616509	0.846263
hsa.miR.340.3p	0.400785	-1.09382	1.89538	0.595795	0.846263
hsa.miR.196b.5p	-0.373815	-1.72186	0.974229	0.583333	0.846263
hsa.miR.15b.5p	0.437984	-1.14222	2.01819	0.583512	0.846263
hsa.miR.378i	0.371851	-0.925662	1.66937	0.570808	0.846263
hsa.miR.452.5p	0.276588	-0.868046	1.42122	0.632601	0.851578
hsa.miR.200a.3p	0.0449397	-0.155441	0.24532	0.657227	0.856049
hsa.miR.141.3p	0.0622538	-0.215197	0.339705	0.657076	0.856049
hsa.miR.30e.3p	-0.0367575	-0.202282	0.128767	0.660381	0.856049
hsa.miR.365a.3p.hsa.miR.365b.3p	-0.214626	-1.17336	0.744111	0.657811	0.856049
hsa.let.7a.3p	-0.198315	-1.06679	0.670159	0.651411	0.856049
hsa.miR.195.3p	-0.313469	-1.68252	1.05558	0.650528	0.856049
hsa.miR.1301.3p	-0.312897	-1.79692	1.17113	0.676531	0.866289
hsa.miR.501.3p	-0.137223	-0.781606	0.507161	0.673486	0.866289
hsa.let.7g.5p	0.0551975	-0.228751	0.339146	0.700478	0.870416
hsa.miR.146b.5p	-0.0268364	-0.163598	0.109925	0.697791	0.870416
hsa.miR.328.3p	0.0919758	-0.379612	0.563563	0.699538	0.870416
hsa.miR.598.3p	0.247595	-1.00358	1.49877	0.69536	0.870416
hsa.miR.1303	0.287551	-1.16395	1.73906	0.695046	0.870416
hsa.miR.29c.5p	0.202818	-0.862131	1.26777	0.706266	0.872446
hsa.miR.30a.5p	-0.0423193	-0.27437	0.189732	0.718173	0.881966
hsa.miR.671.3p	-0.223924	-1.57123	1.12338	0.742213	0.88525
hsa.miR.98.5p	0.0386045	-0.208181	0.28539	0.756871	0.88525
hsa.miR.125b.2.3p	-0.0413596	-0.285667	0.202947	0.737596	0.88525
hsa.miR.652.3p	0.135276	-0.649379	0.919931	0.732964	0.88525
hsa.miR.16.2.3p	0.158415	-0.828362	1.14519	0.750697	0.88525
hsa.miR.769.5p	0.208763	-1.10293	1.52046	0.752774	0.88525
hsa.miR.17.5p	0.217125	-1.18226	1.61651	0.758786	0.88525
hsa.miR.106b.5p	0.243392	-1.30501	1.79179	0.755727	0.88525
hsa.miR.203a.3p	0.147916	-0.687531	0.983364	0.726053	0.88525
hsa.miR.26a.5p	-0.016061	-0.130918	0.0987959	0.781962	0.899349
hsa.miR.361.3p	0.0250808	-0.15088	0.201042	0.77786	0.899349
hsa.miR.941	0.0921661	-0.578635	0.762968	0.785667	0.899349
hsa.miR.885.3p	-0.177672	-1.51302	1.15767	0.792283	0.899349
hsa.miR.511.3p	-0.215748	-1.80605	1.37455	0.788303	0.899349
hsa.miR.186.5p	0.0177004	-0.127435	0.162836	0.809251	0.908784
hsa.miR.223.5p	0.123218	-0.872301	1.11874	0.806469	0.908784
hsa.miR.30b.5p	-0.0546385	-0.52547	0.416193	0.818327	0.914089
hsa.miR.99a.5p	-0.026044	-0.263811	0.211723	0.828354	0.920393
hsa.miR.16.5p	0.0979286	-0.921627	1.11748	0.849211	0.930983
hsa.miR.194.5p	0.156022	-1.49016	1.8022	0.851185	0.930983
hsa.mir.30c.1	-0.132389	-1.51674	1.25196	0.84986	0.930983
hsa.let.7e.5p	0.030463	-0.345151	0.406078	0.872456	0.949304
hsa.miR.103a.3p	-0.0159976	-0.23755	0.205555	0.886342	0.959442
hsa.miR.148b.5p	-0.0719753	-1.46914	1.32519	0.918774	0.969561
hsa.miR.1299	0.110919	-1.70646	1.9283	0.903837	0.969561
hsa.miR.760	0.0846469	-1.52093	1.69022	0.916881	0.969561
hsa.miR.199a.3p.hsa.miR.199b.3p	-0.0958179	-1.69147	1.49983	0.905378	0.969561
hsa.miR.378f	-0.0401193	-0.7678	0.687562	0.913092	0.969561
hsa.miR.193a.5p	-0.00800492	-0.195359	0.179349	0.932596	0.974354
hsa.miR.30c.2.3p	-0.0590551	-1.40921	1.2911	0.931001	0.974354
hsa.miR.221.3p	0.0115603	-0.281751	0.304872	0.937811	0.974952
hsa.miR.193b.3p	-0.0309531	-0.923382	0.861476	0.94526	0.977855
hsa.miR.331.3p	-0.0415028	-1.66762	1.58462	0.959704	0.987931
hsa.miR.374a.5p	-0.0259509	-1.44691	1.39501	0.97116	0.994847
hsa.miR.30e.5p	0.000786456	-0.213076	0.214648	0.994192	0.995589
hsa.miR.27b.3p	0.00039302	-0.14033	0.141116	0.995589	0.995589
hsa.miR.1260b	0.00580393	-1.46572	1.47732	0.99377	0.995589
hsa.miR.218.5p	0.0175461	-1.413	1.44809	0.980629	0.995589
hsa.let.7b.3p	-0.00326941	-0.764538	0.757999	0.993217	0.995589

[truncated: 2 more sheets: breastfeedings_per_day, pre_preg_BMI]
