# Supplementary material for: Influence of technical and maternal-infant factors on the measurement and expression of extracellular miRNA in human milk
Source: Front Immunol. 2023 Jul 10;14:1151870. doi: 10.3389/fimmu.2023.1151870 (PMC10363855; doi:10.3389/fimmu.2023.1151870)
Supplement: Supplementary file 3 [file Table_5.xlsx]

## Sheet: maternal_age
Supplemental Table 5. Complete results of multivariable linear models estimating the relationship between log-transformed EV-miRNA expression and maternal-infant characteristics. Each tab indicates the variable of interest.
All models were adjusted for proportion of rRNA, volume of skim milk. Adjustment for multiple testing was conducted using the Benjamini-Hochberg procedure.
miRNA	Estimate	Confidence Interval Lower Bound	Confidence Interval Upper Bound	p	pfdr
hsa.miR.331.3p	-0.231732	-0.368013	-0.095452	0.00104698	0.109933
hsa.mir.30c.1	-0.196006	-0.310809	-0.0812031	0.00100097	0.109933
hsa.miR.3168	0.0749316	0.0209856	0.128878	0.00693665	0.197162
hsa.miR.191.5p	-0.0182146	-0.031595	-0.00483425	0.0081023	0.197162
hsa.miR.99b.3p	-0.0707022	-0.123677	-0.0177271	0.00938867	0.197162
hsa.miR.452.5p	-0.165245	-0.275779	-0.0547105	0.00375525	0.197162
hsa.mir.378c	-0.0448866	-0.0758744	-0.0138987	0.00493326	0.197162
hsa.miR.107	-0.0563953	-0.0977477	-0.0150429	0.00799124	0.197162
hsa.miR.576.5p	-0.187496	-0.320263	-0.0547287	0.00608063	0.197162
hsa.mir.30c.2	-0.155372	-0.270674	-0.04007	0.00874522	0.197162
hsa.miR.143.3p	0.039023	0.00714734	0.0708987	0.0169087	0.25363
hsa.miR.7.5p	-0.0297513	-0.0534021	-0.00610055	0.0141811	0.25363
hsa.miR.326	-0.170755	-0.307101	-0.03441	0.0146025	0.25363
hsa.miR.223.5p	-0.106123	-0.192512	-0.0197326	0.0165462	0.25363
hsa.miR.664a.5p	-0.0439855	-0.0806545	-0.00731651	0.0191934	0.268708
hsa.miR.6510.3p	-0.0950518	-0.179403	-0.0107008	0.0275787	0.321751
hsa.miR.221.3p	-0.0472943	-0.0888382	-0.00575036	0.0260612	0.321751
hsa.miR.130b.3p	-0.142878	-0.269255	-0.0165013	0.027083	0.321751
hsa.let.7g.5p	-0.0250145	-0.0500793	5.01929e-05	0.0504522	0.385886
hsa.let.7e.5p	0.0329296	0.00175481	0.0641044	0.0386287	0.385886
hsa.miR.365a.3p.hsa.miR.365b.3p	-0.0889141	-0.173508	-0.00432026	0.0395798	0.385886
hsa.miR.196a.5p	0.0670863	0.00358116	0.130591	0.0386103	0.385886
hsa.miR.335.5p	-0.0701091	-0.140668	0.00044976	0.0514514	0.385886
hsa.miR.181a.3p	-0.100767	-0.201104	-0.000429577	0.0490448	0.385886
hsa.miR.378c	-0.0385754	-0.0765725	-0.000578278	0.0466748	0.385886
hsa.miR.30c.2.3p	-0.116447	-0.232743	-0.000150147	0.0497103	0.385886
hsa.miR.378g	-0.0616061	-0.121878	-0.00133377	0.0452284	0.385886
hsa.miR.221.5p	-0.122601	-0.242764	-0.00243802	0.0456097	0.385886
hsa.miR.20a.5p	-0.0985167	-0.200043	0.00301	0.0570581	0.410531
hsa.miR.660.5p	0.123124	-0.00458362	0.250832	0.0586473	0.410531
hsa.miR.30a.5p	-0.0180531	-0.0387366	0.00263039	0.0864512	0.41679
hsa.miR.186.5p	-0.0104345	-0.022416	0.0015471	0.0871466	0.41679
hsa.miR.320a	0.0291033	-0.00273214	0.0609388	0.0727434	0.41679
hsa.miR.30e.5p	-0.017901	-0.0385262	0.00272424	0.0882109	0.41679
hsa.miR.197.3p	-0.0429239	-0.0911691	0.00532135	0.0806209	0.41679
hsa.miR.16.5p	-0.0873385	-0.184368	0.00969114	0.0771856	0.41679
hsa.miR.339.5p	-0.0887433	-0.191726	0.0142395	0.0904702	0.41679
hsa.miR.421	-0.0960229	-0.206085	0.0140397	0.0865891	0.41679
hsa.miR.4443	0.0491596	-0.00850344	0.106823	0.0939155	0.41679
hsa.miR.374a.5p	-0.114272	-0.238516	0.00997156	0.0710453	0.41679
hsa.miR.1287.5p	-0.0810878	-0.175692	0.0135163	0.0921809	0.41679
hsa.miR.320b	0.0382363	-0.00204872	0.0785214	0.0626081	0.41679
hsa.miR.19b.3p	-0.108791	-0.226044	0.00846139	0.0686332	0.41679
hsa.miR.190b	-0.123609	-0.258251	0.0110333	0.0715568	0.41679
hsa.miR.320c	0.034161	-0.00629329	0.0746153	0.0970366	0.41679
hsa.miR.378f	-0.0573833	-0.124387	0.00962035	0.0924461	0.41679
hsa.miR.320d	0.0430316	-0.00796059	0.0940238	0.0972509	0.41679
hsa.let.7f.1.3p	-0.0923692	-0.199561	0.0148229	0.0904751	0.41679
hsa.miR.378i	-0.0966712	-0.204776	0.011434	0.0791121	0.41679
hsa.miR.324.3p	-0.109606	-0.240915	0.0217025	0.10089	0.42374
hsa.miR.423.5p	0.0234401	-0.00484624	0.0517264	0.103353	0.425571
hsa.miR.101.3p	-0.0184364	-0.0410733	0.00420053	0.109337	0.441555
hsa.miR.27b.3p	0.00996266	-0.00238632	0.0223116	0.11268	0.446467
hsa.miR.328.3p	0.0296413	-0.00843497	0.0677176	0.125702	0.488842
hsa.miR.200a.3p	-0.0127253	-0.0299081	0.00445763	0.144978	0.513413
hsa.miR.30d.5p	-0.0137848	-0.032842	0.00527235	0.154473	0.513413
hsa.let.7d.5p	0.0106526	-0.00402079	0.025326	0.152987	0.513413
hsa.miR.140.3p	-0.0188219	-0.0445662	0.00692239	0.150135	0.513413
hsa.miR.378d	-0.0142559	-0.0340607	0.00554889	0.156469	0.513413
hsa.miR.92b.3p	-0.0307326	-0.0713546	0.0098893	0.136588	0.513413
hsa.miR.29b.3p	-0.0864746	-0.204416	0.031467	0.148985	0.513413
hsa.miR.574.5p	-0.0954209	-0.225732	0.03489	0.149503	0.513413
hsa.miR.769.5p	-0.0858023	-0.204959	0.0333542	0.156321	0.513413
hsa.mir.320b.1	0.0736817	-0.0274732	0.174837	0.151634	0.513413
hsa.miR.199a.3p.hsa.miR.199b.3p	-0.0983749	-0.236006	0.039256	0.159366	0.514876
hsa.let.7b.5p	0.0103333	-0.00517595	0.0258426	0.189345	0.531916
hsa.let.7i.5p	-0.0117017	-0.0288969	0.00549356	0.180129	0.531916
hsa.miR.125b.5p	-0.0150631	-0.0383589	0.00823272	0.202635	0.531916
hsa.miR.30a.3p	0.00893764	-0.0048639	0.0227392	0.201955	0.531916
hsa.miR.29c.5p	-0.0743406	-0.181551	0.0328696	0.172088	0.531916
hsa.miR.26b.5p	-0.0179381	-0.044534	0.00865771	0.183997	0.531916
hsa.miR.28.3p	0.00624148	-0.00284962	0.0153326	0.176333	0.531916
hsa.miR.205.5p	0.0127413	-0.00646497	0.0319476	0.191245	0.531916
hsa.miR.128.3p	0.021446	-0.00949559	0.0523875	0.172271	0.531916
hsa.miR.652.3p	-0.050874	-0.128487	0.0267387	0.196548	0.531916
hsa.miR.193a.3p	-0.0667673	-0.169753	0.0362182	0.201448	0.531916
hsa.miR.150.5p	0.0900719	-0.0418805	0.222024	0.178806	0.531916
hsa.miR.1301.3p	-0.0822021	-0.205484	0.0410798	0.189006	0.531916
hsa.miR.501.3p	0.0410234	-0.0199323	0.101979	0.184946	0.531916
hsa.miR.502.3p	0.0701109	-0.036659	0.176881	0.195757	0.531916
hsa.miR.340.3p	-0.0826706	-0.211437	0.0460959	0.205827	0.533626
hsa.miR.744.5p	0.0133889	-0.00768461	0.0344624	0.210546	0.539204
hsa.miR.423.3p	0.0096057	-0.0058654	0.0250768	0.221039	0.539404
hsa.miR.30b.5p	-0.0256806	-0.0670994	0.0157381	0.221672	0.539404
hsa.miR.182.5p	-0.0108484	-0.0286106	0.00691372	0.228604	0.539404
hsa.miR.98.5p	-0.0127226	-0.0333298	0.00788458	0.22363	0.539404
hsa.miR.146b.3p	-0.00908994	-0.023914	0.00573416	0.226774	0.539404
hsa.miR.589.5p	-0.0781178	-0.205685	0.0494495	0.227392	0.539404
hsa.miR.147b	-0.0801489	-0.210909	0.0506113	0.226955	0.539404
hsa.miR.148b.3p	-0.0169656	-0.0457379	0.0118067	0.244984	0.571628
hsa.miR.511.3p	-0.0823768	-0.223054	0.0583008	0.248242	0.572866
hsa.miR.141.3p	-0.0130389	-0.0359782	0.0099003	0.262288	0.573946
hsa.miR.22.3p	0.00552278	-0.00463626	0.0156818	0.283539	0.573946
hsa.miR.1246	0.0711021	-0.0560305	0.198235	0.26999	0.573946
hsa.miR.103a.3p	-0.0101658	-0.0286518	0.0083203	0.278042	0.573946
hsa.miR.941	-0.0291118	-0.0827408	0.0245172	0.28424	0.573946
hsa.miR.340.5p	-0.0374506	-0.104445	0.0295442	0.270217	0.573946
hsa.miR.345.5p	0.0221531	-0.0168791	0.0611852	0.263	0.573946
hsa.miR.192.5p	-0.00771052	-0.0218817	0.00646064	0.283127	0.573946
hsa.miR.187.3p	0.043071	-0.0315543	0.117696	0.255057	0.573946
hsa.miR.7706	-0.0445667	-0.124803	0.0356695	0.273266	0.573946
hsa.miR.1299	-0.0838465	-0.236852	0.0691585	0.279711	0.573946
hsa.miR.378e	-0.0310071	-0.0851198	0.0231056	0.258472	0.573946
hsa.miR.125a.3p	0.0465339	-0.0375407	0.130609	0.274953	0.573946
hsa.miR.200a.5p	-0.00620037	-0.0177149	0.00531416	0.2881	0.575856
hsa.miR.3182	-0.0368304	-0.105594	0.0319338	0.29067	0.575856
hsa.miR.26a.5p	0.00486255	-0.00443925	0.0141643	0.302339	0.587882
hsa.let.7a.5p	0.0105058	-0.00958831	0.0306	0.302268	0.587882
hsa.miR.598.3p	-0.0592245	-0.173673	0.0552243	0.307222	0.591895
hsa.miR.1303	-0.0664776	-0.195801	0.062846	0.310428	0.592636
hsa.miR.29a.3p	-0.00980243	-0.0290399	0.00943505	0.314655	0.595293
hsa.miR.671.3p	-0.0565039	-0.170775	0.0577671	0.329118	0.61267
hsa.miR.2110	0.0404186	-0.0414167	0.122254	0.329675	0.61267
hsa.miR.223.3p	-0.0663103	-0.201429	0.0688086	0.332751	0.612963
hsa.miR.96.5p	-0.0617409	-0.189747	0.0662652	0.341083	0.622848
hsa.miR.429	-0.0101326	-0.0313228	0.0110576	0.345241	0.625006
hsa.miR.25.3p	-0.00494808	-0.0155012	0.00560508	0.354666	0.625881
hsa.miR.24.3p	0.0057481	-0.00650774	0.0180039	0.354526	0.625881
hsa.miR.1307.3p	-0.00869064	-0.0271919	0.00981063	0.353787	0.625881
hsa.miR.760	-0.061925	-0.197188	0.0733383	0.366087	0.635357
hsa.miR.17.5p	-0.0540427	-0.171789	0.0637033	0.364872	0.635357
hsa.mir.320a	0.0426315	-0.0517254	0.136988	0.372378	0.640978
hsa.miR.210.3p	-0.0567909	-0.18451	0.0709285	0.379971	0.648731
hsa.miR.574.3p	-0.0240458	-0.0784939	0.0304023	0.38321	0.648985
hsa.miR.365b.5p	-0.0544779	-0.180375	0.0714191	0.392847	0.657964
hsa.miR.4429	-0.0443563	-0.147283	0.0585708	0.394778	0.657964
hsa.miR.195.5p	-0.0592075	-0.198107	0.079692	0.399922	0.661289
hsa.miR.184	0.0498929	-0.0718783	0.171664	0.418394	0.675867
hsa.miR.185.5p	-0.0380524	-0.129927	0.0538222	0.413371	0.675867
hsa.miR.24.2.5p	0.0491627	-0.0707507	0.169076	0.418101	0.675867
hsa.miR.342.5p	-0.0330935	-0.117725	0.0515383	0.439882	0.705154
hsa.miR.181b.5p	-0.0031574	-0.0117596	0.00544479	0.468366	0.745127
hsa.miR.148a.3p	-0.00679005	-0.0261849	0.0126048	0.489106	0.745649
hsa.miR.30c.5p	-0.00486591	-0.0190246	0.00929282	0.497099	0.745649
hsa.miR.27a.5p	-0.0184927	-0.0694273	0.0324419	0.473189	0.745649
hsa.miR.222.3p	0.00765656	-0.0142424	0.0295555	0.489681	0.745649
hsa.miR.125b.2.3p	-0.00720026	-0.0273755	0.012975	0.480738	0.745649
hsa.let.7b.3p	0.0237871	-0.0452337	0.0928079	0.495891	0.745649
hsa.miR.93.5p	-0.0247063	-0.0965022	0.0470896	0.496537	0.745649
hsa.miR.339.3p	0.00631786	-0.0117174	0.0243532	0.488846	0.745649
hsa.miR.3615	0.00833466	-0.0161635	0.0328328	0.501422	0.746799
hsa.miR.1307.5p	0.0383005	-0.0756387	0.15224	0.50654	0.749108
hsa.let.7f.5p	-0.00628581	-0.0258238	0.0132522	0.524916	0.750971
hsa.miR.378a.3p	-0.0040484	-0.0165039	0.0084071	0.520675	0.750971
hsa.let.7d.3p	0.0055311	-0.0111998	0.022262	0.513579	0.750971
hsa.miR.200b.5p	0.00558852	-0.0118142	0.0229912	0.52568	0.750971
hsa.miR.193b.3p	-0.0288344	-0.117435	0.0597665	0.520147	0.750971
hsa.miR.100.5p	0.00547724	-0.0125322	0.0234867	0.547785	0.772047
hsa.miR.361.5p	-0.0326503	-0.139222	0.0739215	0.544848	0.772047
hsa.miR.200c.3p	0.00402015	-0.00952316	0.0175635	0.557412	0.776162
hsa.miR.193b.5p	0.0264423	-0.0627934	0.115678	0.558098	0.776162
hsa.miR.27a.3p	0.00370009	-0.0093264	0.0167266	0.574495	0.783403
hsa.miR.106b.3p	-0.0113432	-0.0510063	0.0283199	0.571882	0.783403
hsa.miR.218.5p	-0.0357124	-0.159413	0.0879886	0.568249	0.783403
hsa.miR.629.5p	0.0142572	-0.0372462	0.0657605	0.58425	0.791565
hsa.miR.499a.5p	0.0125684	-0.0340601	0.0591969	0.594157	0.799826
hsa.miR.181d.5p	-0.0329542	-0.158299	0.0923904	0.603256	0.806903
hsa.miR.23a.3p	-0.00649309	-0.0329856	0.0199994	0.628001	0.834685
hsa.miR.1260b	-0.0305461	-0.161306	0.100214	0.644183	0.843021
hsa.miR.195.3p	-0.0268438	-0.140318	0.08663	0.639997	0.843021
hsa.miR.500a.3p	0.023068	-0.0763203	0.122456	0.646316	0.843021
hsa.miR.15b.5p	-0.0309202	-0.166285	0.104444	0.651541	0.844591
hsa.miR.511.5p	0.00745289	-0.025709	0.0406147	0.656786	0.846167
hsa.miR.10a.5p	0.00653561	-0.0234997	0.036571	0.667022	0.854113
hsa.miR.99b.5p	-0.00245179	-0.0146031	0.00969949	0.689913	0.87399
hsa.miR.425.5p	-0.0102812	-0.0614018	0.0408394	0.690868	0.87399
hsa.miR.151a.3p	-0.0016924	-0.0103566	0.0069718	0.699312	0.874139
hsa.miR.148a.5p	-0.00381834	-0.0232112	0.0155745	0.697028	0.874139
hsa.miR.181a.5p	-0.00148788	-0.009965	0.00698923	0.728523	0.89994
hsa.miR.148b.5p	0.0218622	-0.101197	0.144922	0.725351	0.89994
hsa.miR.374b.5p	-0.0119386	-0.0862224	0.0623451	0.750609	0.916682
hsa.miR.425.3p	-0.0141857	-0.105759	0.0773876	0.75933	0.916682
hsa.miR.194.5p	0.0212831	-0.116228	0.158794	0.759537	0.916682
hsa.miR.196b.5p	0.0184662	-0.0999424	0.136875	0.757762	0.916682
hsa.miR.125a.5p	-0.00383436	-0.0301765	0.0225078	0.773443	0.922858
hsa.miR.181a.2.3p	-0.00260572	-0.0203051	0.0150937	0.77093	0.922858
hsa.miR.135a.5p	0.0194961	-0.122328	0.16132	0.785718	0.932208
hsa.miR.484	-0.00198334	-0.0174165	0.0134498	0.799364	0.94307
hsa.miR.183.5p	0.00181387	-0.0135195	0.0171472	0.815008	0.954194
hsa.miR.152.3p	-0.00218492	-0.0209516	0.0165817	0.81788	0.954194
hsa.miR.99a.5p	-0.00225051	-0.0229847	0.0184837	0.830016	0.963002
hsa.miR.21.5p	0.0027621	-0.0253265	0.0308507	0.845785	0.966205
hsa.miR.193a.5p	0.00148724	-0.0139663	0.0169408	0.849031	0.966205
hsa.miR.342.3p	0.00488586	-0.0480636	0.0578353	0.85518	0.966205
hsa.let.7c.5p	0.00190983	-0.0171095	0.0209291	0.842566	0.966205
hsa.miR.664a.3p	-0.00742995	-0.08829	0.0734301	0.855782	0.966205
hsa.miR.335.3p	0.0017114	-0.0189135	0.0223363	0.869631	0.973932
hsa.miR.885.5p	0.00567397	-0.0642162	0.0755641	0.872424	0.973932
hsa.miR.28.5p	-0.00818093	-0.112339	0.0959768	0.876539	0.973932
hsa.miR.30e.3p	0.000929997	-0.0124332	0.0142932	0.890511	0.973997
hsa.miR.155.5p	-0.00427262	-0.0629184	0.0543731	0.885416	0.973997
hsa.mir.320b.2	-0.00709839	-0.10693	0.0927329	0.888151	0.973997
hsa.miR.106b.5p	0.00791675	-0.125226	0.141059	0.906372	0.986208
hsa.miR.200b.3p	0.000504195	-0.0127437	0.013752	0.93999	0.986883
hsa.miR.224.5p	-0.000339223	-0.0164641	0.0157857	0.966807	0.986883
hsa.miR.375	-0.000678696	-0.0172074	0.01585	0.935265	0.986883
hsa.miR.532.5p	0.000729664	-0.0166252	0.0180845	0.93372	0.986883
hsa.miR.92a.3p	0.000657074	-0.0111978	0.012512	0.912698	0.986883
hsa.miR.361.3p	0.000366305	-0.014454	0.0151866	0.961006	0.986883
hsa.miR.23b.3p	0.00041281	-0.023493	0.0243186	0.972751	0.986883
hsa.miR.22.5p	0.000615388	-0.0132942	0.014525	0.930264	0.986883
hsa.miR.30d.3p	-0.00400056	-0.113996	0.105995	0.942647	0.986883
hsa.miR.16.2.3p	-0.00209177	-0.0875783	0.0833947	0.961396	0.986883
hsa.miR.29c.3p	-0.00244695	-0.123212	0.118318	0.968029	0.986883
hsa.let.7a.3p	-0.003499	-0.0797814	0.0727835	0.927706	0.986883
hsa.miR.203a.3p	-0.00116861	-0.0689277	0.0665904	0.972785	0.986883
hsa.miR.330.3p	0.00417278	-0.124743	0.133088	0.948949	0.986883
hsa.miR.146b.5p	0.000132954	-0.0118246	0.0120905	0.982453	0.989821
hsa.miR.146a.5p	-0.000274811	-0.0293967	0.0288471	0.985107	0.989821
hsa.miR.885.3p	0.000483619	-0.112264	0.113232	0.99323	0.99323

## Sheet: socioeconomic_status
Supplemental Table 5. Complete results of multivariable linear models estimating the relationship between log-transformed EV-miRNA expression and maternal-infant characteristics. Each tab indicates the variable of interest.
All models were adjusted for proportion of rRNA, volume of skim milk. Adjustment for multiple testing was conducted using the Benjamini-Hochberg procedure.
miRNA	Estimate	Confidence Interval Lower Bound	Confidence Interval Upper Bound	p	pfdr
hsa.miR.148a.3p	-0.00289552	-0.0118609	0.00606981	0.523316	0.99864
hsa.let.7g.5p	-0.00256347	-0.0143493	0.00922238	0.667156	0.99864
hsa.let.7f.5p	0.00400135	-0.00501133	0.013014	0.380703	0.99864
hsa.miR.30a.5p	0.000162619	-0.00953043	0.00985566	0.973526	0.99864
hsa.miR.146b.5p	-0.000600835	-0.00612516	0.00492349	0.829676	0.99864
hsa.miR.200a.3p	-0.00113222	-0.00915047	0.00688603	0.78004	0.99864
hsa.miR.3168	0.00222469	-0.0235846	0.028034	0.864621	0.99864
hsa.miR.99b.5p	0.000924404	-0.00469208	0.00654088	0.744811	0.99864
hsa.miR.23a.3p	-0.001358	-0.013611	0.010895	0.826488	0.99864
hsa.miR.671.3p	-0.00187415	-0.0549181	0.0511698	0.944282	0.99864
hsa.miR.30d.5p	-0.00365816	-0.012522	0.00520568	0.415028	0.99864
hsa.let.7b.5p	0.00234206	-0.00486979	0.00955391	0.521029	0.99864
hsa.let.7i.5p	-0.00376015	-0.0117415	0.00422119	0.352375	0.99864
hsa.miR.26a.5p	-0.000370246	-0.0046899	0.00394941	0.865376	0.99864
hsa.miR.21.5p	0.00665066	-0.00626735	0.0195687	0.309684	0.99864
hsa.let.7a.5p	0.00553968	-0.00373137	0.0148107	0.238779	0.99864
hsa.miR.99a.5p	0.00526124	-0.00426782	0.0147903	0.276125	0.99864
hsa.miR.200c.3p	-0.000266555	-0.00653496	0.00600185	0.932965	0.99864
hsa.miR.151a.3p	-0.00053775	-0.00454295	0.00346745	0.790593	0.99864
hsa.miR.423.5p	0.00539389	-0.00780285	0.0185906	0.419524	0.99864
hsa.miR.200a.5p	-0.000890496	-0.00623734	0.00445634	0.741884	0.99864
hsa.miR.378a.3p	0.00264815	-0.00309604	0.00839234	0.362756	0.99864
hsa.miR.146a.5p	0.00483997	-0.0085845	0.0182644	0.476275	0.99864
hsa.miR.141.3p	-0.00482262	-0.0154457	0.0058005	0.370102	0.99864
hsa.miR.25.3p	-0.000757773	-0.00565217	0.00413662	0.75946	0.99864
hsa.miR.200b.3p	0.0011966	-0.00492095	0.00731416	0.698918	0.99864
hsa.miR.125b.5p	0.00149319	-0.00935179	0.0123382	0.785387	0.99864
hsa.miR.22.3p	-3.46661e-05	-0.00475501	0.00468568	0.988409	0.99864
hsa.miR.183.5p	-0.00156517	-0.00864602	0.00551568	0.662079	0.99864
hsa.miR.27a.3p	-5.86212e-05	-0.00608717	0.00596993	0.984654	0.99864
hsa.miR.224.5p	0.000930045	-0.00651909	0.00837918	0.804958	0.99864
hsa.miR.143.3p	0.00170173	-0.0134319	0.0168354	0.823999	0.99864
hsa.miR.193a.5p	0.00306877	-0.00404877	0.0101863	0.394551	0.99864
hsa.miR.30c.5p	0.00119261	-0.00536045	0.00774568	0.71893	0.99864
hsa.miR.152.3p	-0.000447153	-0.00912091	0.0082266	0.918778	0.99864
hsa.miR.30a.3p	0.000243041	-0.00618429	0.00667037	0.940375	0.99864
hsa.miR.423.3p	-0.00445098	-0.0115998	0.00269786	0.21976	0.99864
hsa.miR.27a.5p	0.00692914	-0.0166274	0.0304857	0.56098	0.99864
hsa.miR.342.3p	0.00606539	-0.018378	0.0305088	0.623736	0.99864
hsa.miR.30b.5p	-0.0043083	-0.0235669	0.0149503	0.658266	0.99864
hsa.miR.24.3p	-4.22493e-05	-0.00572888	0.00564439	0.988274	0.99864
hsa.miR.186.5p	-0.0030204	-0.00860457	0.00256378	0.285966	0.99864
hsa.miR.1246	-0.00349091	-0.0625775	0.0555956	0.906967	0.99864
hsa.miR.744.5p	-0.000812476	-0.0106225	0.00899756	0.869875	0.99864
hsa.miR.222.3p	-0.00136826	-0.0115073	0.00877082	0.789548	0.99864
hsa.miR.320a	0.00272273	-0.0122074	0.0176528	0.718381	0.99864
hsa.miR.101.3p	-0.00158772	-0.0121728	0.00899733	0.766737	0.99864
hsa.let.7c.5p	0.00546764	-0.00325883	0.0141941	0.216875	0.99864
hsa.miR.335.3p	-0.00138149	-0.0109096	0.00814666	0.774305	0.99864
hsa.let.7e.5p	0.00174627	-0.0129534	0.016446	0.81424	0.99864
hsa.miR.511.5p	-0.00667993	-0.0219638	0.00860392	0.388134	0.99864
hsa.miR.30e.5p	0.00138611	-0.00827445	0.0110467	0.776589	0.99864
hsa.miR.29c.5p	-0.00619423	-0.0561651	0.0437767	0.80633	0.99864
hsa.miR.375	0.00129756	-0.00633639	0.0089315	0.736772	0.99864
hsa.miR.532.5p	0.00504201	-0.00291828	0.0130023	0.211938	0.99864
hsa.miR.30e.3p	0.00113923	-0.00503248	0.00731094	0.715097	0.99864
hsa.miR.27b.3p	0.00206919	-0.00369243	0.00783082	0.477985	0.99864
hsa.miR.181a.5p	-0.00181244	-0.00571621	0.00209133	0.35938	0.99864
hsa.miR.191.5p	-0.00290269	-0.00927189	0.00346652	0.368253	0.99864
hsa.miR.182.5p	-0.00325292	-0.0114938	0.00498799	0.435581	0.99864
hsa.miR.92a.3p	-0.00394774	-0.00937263	0.00147714	0.152021	0.99864
hsa.miR.429	-0.00363169	-0.0134403	0.00617688	0.464493	0.99864
hsa.miR.26b.5p	-0.00172834	-0.0141179	0.0106612	0.782629	0.99864
hsa.miR.125a.5p	-0.00100703	-0.0131829	0.0111688	0.870053	0.99864
hsa.miR.181b.5p	-0.00284144	-0.00678837	0.00110549	0.156417	0.99864
hsa.miR.1307.3p	-0.00208718	-0.0106623	0.0064879	0.630371	0.99864
hsa.miR.148b.3p	-0.00159472	-0.014973	0.0117835	0.813616	0.99864
hsa.miR.28.3p	0.00020902	-0.00402865	0.00444669	0.922277	0.99864
hsa.miR.29a.3p	1.30953e-05	-0.00891956	0.00894575	0.997686	0.99864
hsa.let.7d.5p	0.00285713	-0.0039676	0.00968186	0.40837	0.99864
hsa.miR.361.3p	0.00227443	-0.00455987	0.00910874	0.510779	0.99864
hsa.miR.23b.3p	-0.00185614	-0.0128971	0.00918485	0.739544	0.99864
hsa.miR.100.5p	-0.000145228	-0.00848168	0.00819122	0.97251	0.99864
hsa.miR.3615	-0.000666244	-0.0120105	0.010678	0.907518	0.99864
hsa.let.7d.3p	-0.00274596	-0.0104748	0.00498289	0.482701	0.99864
hsa.miR.98.5p	0.00140846	-0.00817788	0.0109948	0.77138	0.99864
hsa.miR.103a.3p	0.00166069	-0.00692385	0.0102452	0.702067	0.99864
hsa.miR.499a.5p	-0.00886761	-0.0303753	0.0126401	0.415487	0.99864
hsa.miR.200b.5p	-0.000584407	-0.00864083	0.00747202	0.885909	0.99864
hsa.miR.7.5p	0.00250752	-0.00873003	0.0137451	0.65908	0.99864
hsa.miR.146b.3p	-0.00129304	-0.0081867	0.00560062	0.710706	0.99864
hsa.miR.205.5p	0.00521019	-0.0036808	0.0141012	0.247892	0.99864
hsa.miR.365a.3p.hsa.miR.365b.3p	-0.00411153	-0.0439943	0.0357712	0.83843	0.99864
hsa.miR.484	-0.00051165	-0.00764476	0.00662146	0.887175	0.99864
hsa.miR.148a.5p	-6.92806e-05	-0.00903711	0.00889855	0.987807	0.99864
hsa.miR.99b.3p	-0.00172843	-0.0270089	0.0235521	0.892424	0.99864
hsa.miR.193b.3p	-0.0283019	-0.0689578	0.0123541	0.170426	0.99864
hsa.miR.941	-0.000697538	-0.0256152	0.0242201	0.955841	0.99864
hsa.miR.10a.5p	0.0162294	0.0026975	0.0297612	0.0192114	0.99864
hsa.miR.125b.2.3p	0.00211471	-0.00722143	0.0114508	0.654268	0.99864
hsa.miR.128.3p	-0.000422655	-0.0148484	0.0140031	0.953784	0.99864
hsa.miR.22.5p	0.00087775	-0.00554781	0.00730331	0.787032	0.99864
hsa.miR.374b.5p	-0.0137406	-0.0479803	0.0204991	0.427992	0.99864
hsa.miR.197.3p	-0.00217327	-0.0247912	0.0204447	0.849269	0.99864
hsa.miR.340.5p	0.0239589	-0.00683257	0.0547504	0.12588	0.99864
hsa.miR.664a.5p	0.00310254	-0.0142821	0.0204872	0.724152	0.99864
hsa.miR.140.3p	-0.00563345	-0.0175987	0.00633176	0.352679	0.99864
hsa.miR.3182	-0.0183709	-0.0501183	0.0133765	0.253834	0.99864
hsa.miR.16.5p	-0.0307888	-0.0759092	0.0143315	0.178956	0.99864
hsa.miR.1260b	-0.043441	-0.103339	0.0164572	0.153399	0.99864
hsa.miR.181a.2.3p	-0.00206658	-0.0102389	0.00610577	0.617137	0.99864
hsa.miR.885.5p	-0.0248485	-0.0567885	0.00709152	0.125942	0.99864
hsa.miR.652.3p	-0.000281757	-0.0364335	0.03587	0.9877	0.99864
hsa.miR.345.5p	-0.00151352	-0.0196562	0.0166291	0.868937	0.99864
hsa.miR.196a.5p	-0.00905547	-0.0389564	0.0208455	0.549471	0.99864
hsa.miR.192.5p	-0.000647938	-0.00723136	0.00593549	0.845654	0.99864
hsa.miR.335.5p	-0.00592539	-0.0391077	0.0272569	0.723994	0.99864
hsa.miR.106b.3p	-0.0164731	-0.0345504	0.00160418	0.0736481	0.99864
hsa.miR.425.5p	0.00735459	-0.016243	0.0309522	0.537928	0.99864
hsa.miR.193a.3p	0.00225554	-0.0457046	0.0502157	0.925882	0.99864
hsa.miR.6510.3p	0.00396139	-0.0359253	0.0438481	0.844267	0.99864
hsa.miR.664a.3p	-0.00237198	-0.0397401	0.0349961	0.900082	0.99864
hsa.miR.221.3p	-0.00271321	-0.0223637	0.0169373	0.784797	0.99864
hsa.miR.378d	-0.00225592	-0.0114857	0.00697381	0.628943	0.99864
hsa.miR.195.5p	-0.000117296	-0.06452	0.0642854	0.997125	0.99864
hsa.miR.92b.3p	-0.00496819	-0.0239151	0.0139787	0.604209	0.99864
hsa.miR.361.5p	0.00707667	-0.0422371	0.0563904	0.776557	0.99864
hsa.miR.339.5p	0.00545104	-0.0427823	0.0536844	0.823126	0.99864
hsa.miR.421	0.0165838	-0.0348953	0.068063	0.524371	0.99864
hsa.miR.4443	-0.00391459	-0.0309099	0.0230807	0.774275	0.99864
hsa.miR.452.5p	-0.00107192	-0.0542432	0.0520993	0.968191	0.99864
hsa.mir.378c	0.000559262	-0.0143115	0.0154301	0.940699	0.99864
hsa.miR.218.5p	-0.0403306	-0.097047	0.0163857	0.161505	0.99864
hsa.miR.28.5p	-0.0296257	-0.0774194	0.0181681	0.221791	0.99864
hsa.miR.326	-0.0331543	-0.0976643	0.0313557	0.310522	0.99864
hsa.let.7b.3p	-0.0222957	-0.0539682	0.00937688	0.165723	0.99864
hsa.miR.20a.5p	0.00614942	-0.0415706	0.0538694	0.798826	0.99864
hsa.miR.93.5p	-0.0232154	-0.0561605	0.00972972	0.165291	0.99864
hsa.miR.328.3p	-0.00169217	-0.0194825	0.0160982	0.85077	0.99864
hsa.miR.374a.5p	-0.027566	-0.085636	0.0305041	0.348739	0.99864
hsa.miR.148b.5p	-0.00299289	-0.0598887	0.0539029	0.917129	0.99864
hsa.miR.339.3p	-0.000468986	-0.00882164	0.00788367	0.911566	0.99864
hsa.miR.181a.3p	0.0112971	-0.0358849	0.0584791	0.635944	0.99864
hsa.miR.1287.5p	0.0210202	-0.023106	0.0651465	0.347059	0.99864
hsa.miR.331.3p	-0.0067993	-0.0730821	0.0594835	0.839218	0.99864
hsa.miR.107	-0.00198539	-0.0217446	0.0177738	0.842467	0.99864
hsa.miR.320b	0.00650875	-0.0123762	0.0253937	0.49587	0.99864
hsa.miR.30d.3p	-0.0234285	-0.0740556	0.0271987	0.360943	0.99864
hsa.miR.576.5p	-0.0159631	-0.0794885	0.0475624	0.619347	0.99864
hsa.miR.589.5p	-0.0268609	-0.0859935	0.0322718	0.369815	0.99864
hsa.miR.187.3p	0.00936328	-0.0252878	0.0440143	0.593237	0.99864
hsa.miR.425.3p	-0.0336823	-0.0755122	0.00814764	0.11336	0.99864
hsa.miR.150.5p	-0.0188051	-0.0802015	0.0425913	0.544952	0.99864
hsa.miR.574.3p	-0.0118676	-0.0370148	0.0132797	0.351557	0.99864
hsa.miR.7706	-0.00223978	-0.0395276	0.035048	0.905422	0.99864
hsa.miR.629.5p	0.013561	-0.0101277	0.0372497	0.25892	0.99864
hsa.miR.378c	0.00750362	-0.0103313	0.0253385	0.406048	0.99864
hsa.miR.147b	-0.00451137	-0.0653523	0.0563296	0.883393	0.99864
hsa.miR.2110	0.0012971	-0.0366901	0.0392843	0.94615	0.99864
hsa.miR.16.2.3p	0.00882591	-0.0306405	0.0482923	0.658375	0.99864
hsa.miR.29b.3p	0.0049183	-0.0501195	0.0599561	0.859701	0.99864
hsa.miR.574.5p	0.00834162	-0.0524545	0.0691377	0.786114	0.99864
hsa.miR.210.3p	-0.0376957	-0.0964815	0.0210901	0.206375	0.99864
hsa.miR.30c.2.3p	0.0486013	-0.00532419	0.102527	0.0768153	0.99864
hsa.miR.1301.3p	-0.0134601	-0.0708412	0.0439211	0.642812	0.99864
hsa.miR.1299	0.0644462	-0.00555094	0.134443	0.0707569	0.99864
hsa.miR.29c.3p	-0.00221066	-0.0580142	0.0535929	0.937541	0.99864
hsa.let.7a.3p	-0.00504586	-0.0402835	0.0301918	0.777023	0.99864
hsa.miR.195.3p	-0.00828402	-0.0607502	0.0441821	0.754847	0.99864
hsa.miR.155.5p	0.0116431	-0.0153657	0.0386519	0.394629	0.99864
hsa.miR.769.5p	-0.00527424	-0.0608584	0.05031	0.851127	0.99864
hsa.miR.501.3p	-0.00151068	-0.0299144	0.026893	0.916214	0.99864
hsa.miR.184	-0.0214131	-0.0777073	0.0348811	0.452405	0.99864
hsa.miR.760	-0.029264	-0.0917573	0.0332293	0.355277	0.99864
hsa.miR.17.5p	0.00226009	-0.0523622	0.0568824	0.934769	0.99864
hsa.miR.96.5p	0.0118831	-0.0474805	0.0712466	0.69224	0.99864
hsa.miR.378g	-0.00605212	-0.034419	0.0223148	0.673134	0.99864
hsa.miR.19b.3p	-0.0180309	-0.0729684	0.0369067	0.516614	0.99864
hsa.miR.130b.3p	-0.0065875	-0.0663531	0.0531781	0.827424	0.99864
hsa.miR.185.5p	-0.0102494	-0.0527942	0.0322953	0.633871	0.99864
hsa.miR.378e	0.021552	-0.00325838	0.0463624	0.0879395	0.99864
hsa.miR.340.3p	0.0040099	-0.0559449	0.0639647	0.894752	0.99864
hsa.miR.1307.5p	0.0201954	-0.0324217	0.0728125	0.448338	0.99864
hsa.miR.221.5p	0.00360502	-0.0529893	0.0601994	0.899733	0.99864
hsa.miR.190b	-0.0266931	-0.0896732	0.0362869	0.402602	0.99864
hsa.miR.193b.5p	3.55995e-05	-0.0412675	0.0413387	0.99864	0.99864
hsa.miR.365b.5p	-0.0270381	-0.0851832	0.031107	0.358627	0.99864
hsa.miR.194.5p	0.0147548	-0.0487528	0.0782624	0.645988	0.99864
hsa.miR.196b.5p	0.0186016	-0.0360209	0.073224	0.501006	0.99864
hsa.miR.135a.5p	0.0496671	-0.0151842	0.114518	0.131878	0.99864
hsa.miR.106b.5p	-0.0152455	-0.0767034	0.0462123	0.62384	0.99864
hsa.miR.125a.3p	-0.0105906	-0.0496095	0.0284283	0.591591	0.99864
hsa.miR.203a.3p	0.013428	-0.0177753	0.0446313	0.395444	0.99864
hsa.miR.885.3p	-0.0260302	-0.0778864	0.0258261	0.321874	0.99864
hsa.miR.598.3p	0.00737073	-0.0457608	0.0605023	0.783804	0.99864
hsa.miR.223.5p	-0.00399101	-0.0450164	0.0370344	0.847417	0.99864
hsa.miR.1303	0.017211	-0.0427513	0.0771733	0.570484	0.99864
hsa.miR.15b.5p	0.0140218	-0.0485317	0.0765753	0.657623	0.99864
hsa.miR.320c	0.0126362	-0.006147	0.0314193	0.185117	0.99864
hsa.miR.199a.3p.hsa.miR.199b.3p	-0.0302465	-0.0941832	0.0336902	0.350393	0.99864
hsa.miR.378f	0.0354108	0.00478359	0.066038	0.0238704	0.99864
hsa.miR.320d	0.00665342	-0.0171872	0.030494	0.581192	0.99864
hsa.let.7f.1.3p	0.0204287	-0.0296323	0.0704897	0.420264	0.99864
hsa.miR.324.3p	-0.00275029	-0.0642116	0.058711	0.929467	0.99864
hsa.miR.342.5p	0.00165564	-0.0375628	0.0408741	0.933449	0.99864
hsa.mir.30c.2	0.0312617	-0.023467	0.0859903	0.259958	0.99864
hsa.miR.24.2.5p	0.00251305	-0.0530704	0.0580965	0.928738	0.99864
hsa.mir.30c.1	0.00781397	-0.0480355	0.0636635	0.782005	0.99864
hsa.miR.223.3p	0.033141	-0.0292489	0.095531	0.294642	0.99864
hsa.miR.330.3p	-0.0401814	-0.0992443	0.0188815	0.180258	0.99864
hsa.mir.320b.1	0.0185966	-0.0284713	0.0656644	0.435148	0.99864
hsa.miR.500a.3p	0.0204413	-0.0253614	0.066244	0.378226	0.99864
hsa.mir.320b.2	-0.0083885	-0.0544959	0.0377189	0.719017	0.99864
hsa.mir.320a	0.0137441	-0.0299432	0.0574314	0.534114	0.99864
hsa.miR.502.3p	0.0130274	-0.0366432	0.062698	0.604127	0.99864
hsa.miR.181d.5p	0.0612188	0.00444547	0.117992	0.0348305	0.99864
hsa.miR.660.5p	0.0341961	-0.0254693	0.0938615	0.258371	0.99864
hsa.miR.4429	-0.0324374	-0.0797501	0.0148753	0.176929	0.99864
hsa.miR.511.3p	-0.00838862	-0.0737909	0.0570136	0.799746	0.99864
hsa.miR.378i	0.0440799	-0.00589465	0.0940545	0.0832243	0.99864

## Sheet: maternal_BMI
Supplemental Table 5. Complete results of multivariable linear models estimating the relationship between log-transformed EV-miRNA expression and maternal-infant characteristics. Each tab indicates the variable of interest.
All models were adjusted for proportion of rRNA, volume of skim milk. Adjustment for multiple testing was conducted using the Benjamini-Hochberg procedure.
miRNA	Estimate	Confidence Interval Lower Bound	Confidence Interval Upper Bound	p	pfdr
hsa.miR.4429	-0.176586	-0.294114	-0.0590572	0.00359072	0.754052
hsa.let.7f.5p	0.0202458	-0.00261889	0.0431104	0.0820548	0.848605
hsa.miR.146b.5p	0.0135778	-0.000346555	0.0275022	0.0558715	0.848605
hsa.miR.200a.3p	0.0132501	-0.00715969	0.0336599	0.200837	0.848605
hsa.let.7i.5p	0.0146424	-0.0057141	0.034999	0.156767	0.848605
hsa.miR.26a.5p	0.00633945	-0.00467158	0.0173505	0.256226	0.848605
hsa.miR.21.5p	0.0190635	-0.0140233	0.0521503	0.255874	0.848605
hsa.miR.99a.5p	-0.0170314	-0.0413855	0.00732262	0.16849	0.848605
hsa.miR.423.5p	-0.0192776	-0.0530203	0.0144651	0.259876	0.848605
hsa.miR.141.3p	0.0214895	-0.00554005	0.0485191	0.117939	0.848605
hsa.miR.22.3p	-0.0076142	-0.0196294	0.00440098	0.211709	0.848605
hsa.miR.27a.3p	0.0101897	-0.00514407	0.0255235	0.190494	0.848605
hsa.miR.224.5p	-0.0138591	-0.0327786	0.00506046	0.149354	0.848605
hsa.miR.143.3p	-0.0219827	-0.0605679	0.0166025	0.2612	0.848605
hsa.miR.193a.5p	-0.0182519	-0.0362242	-0.000279469	0.0466046	0.848605
hsa.miR.152.3p	0.0144463	-0.00762198	0.0365147	0.197135	0.848605
hsa.miR.30a.3p	-0.00915073	-0.0255385	0.00723701	0.270745	0.848605
hsa.miR.1246	-0.0857271	-0.236352	0.0648976	0.261678	0.848605
hsa.miR.222.3p	-0.015827	-0.0416563	0.0100023	0.2271	0.848605
hsa.miR.320a	-0.0306883	-0.0685369	0.00716027	0.110903	0.848605
hsa.miR.101.3p	0.0215182	-0.00531714	0.0483535	0.114855	0.848605
hsa.miR.27b.3p	0.0121333	-0.00249055	0.0267572	0.102934	0.848605
hsa.miR.429	0.0153892	-0.00965264	0.040431	0.225758	0.848605
hsa.miR.26b.5p	0.0327763	0.00163141	0.0639212	0.0393391	0.848605
hsa.miR.181b.5p	-0.00596944	-0.0161235	0.00418458	0.246387	0.848605
hsa.miR.98.5p	0.0296422	0.00572662	0.0535577	0.0156238	0.848605
hsa.miR.200b.5p	-0.0161554	-0.0365801	0.00426918	0.119805	0.848605
hsa.miR.7.5p	0.0180945	-0.0105374	0.0467264	0.212959	0.848605
hsa.miR.146b.3p	0.0166492	-0.000745175	0.0340436	0.0604594	0.848605
hsa.miR.365a.3p.hsa.miR.365b.3p	0.0650603	-0.0364604	0.166581	0.206643	0.848605
hsa.miR.484	0.0120082	-0.00613802	0.0301544	0.19234	0.848605
hsa.miR.941	-0.0496321	-0.112808	0.0135436	0.122304	0.848605
hsa.miR.340.5p	0.0890851	0.0111141	0.167056	0.0255376	0.848605
hsa.miR.664a.5p	-0.0461872	-0.0898918	-0.00248269	0.0385356	0.848605
hsa.miR.192.5p	-0.0137358	-0.0304114	0.00293974	0.105409	0.848605
hsa.miR.6510.3p	0.0750644	-0.0262063	0.176335	0.14463	0.848605
hsa.miR.221.3p	-0.0312172	-0.0812651	0.0188306	0.218929	0.848605
hsa.miR.195.5p	0.129426	-0.033823	0.292675	0.118959	0.848605
hsa.miR.361.5p	0.0906169	-0.0346744	0.215908	0.154524	0.848605
hsa.miR.4443	-0.0456444	-0.114335	0.023046	0.190515	0.848605
hsa.miR.28.5p	0.128374	0.00745559	0.249293	0.0376709	0.848605
hsa.miR.20a.5p	0.0739788	-0.0475958	0.195553	0.230315	0.848605
hsa.miR.148b.5p	0.0924742	-0.0523394	0.237288	0.208253	0.848605
hsa.miR.181a.3p	0.080455	-0.0396669	0.200577	0.187043	0.848605
hsa.miR.331.3p	-0.127518	-0.295731	0.0406957	0.135811	0.848605
hsa.miR.320b	-0.0362228	-0.0842514	0.0118058	0.137804	0.848605
hsa.miR.2110	0.101713	0.00630234	0.197123	0.0369017	0.848605
hsa.miR.210.3p	0.118307	-0.0318684	0.268482	0.121286	0.848605
hsa.miR.30c.2.3p	0.101483	-0.0375139	0.240481	0.150687	0.848605
hsa.miR.29c.3p	0.0833287	-0.0588706	0.225528	0.247899	0.848605
hsa.let.7a.3p	-0.0747839	-0.164019	0.0144508	0.0995526	0.848605
hsa.miR.185.5p	0.0955853	-0.0120602	0.203231	0.0812063	0.848605
hsa.miR.378e	0.0453137	-0.0186058	0.109233	0.162779	0.848605
hsa.miR.190b	0.0909099	-0.0701851	0.252005	0.265714	0.848605
hsa.miR.193b.5p	-0.0909789	-0.195426	0.0134683	0.087084	0.848605
hsa.miR.365b.5p	0.107364	-0.040901	0.255629	0.154024	0.848605
hsa.miR.196b.5p	0.130675	-0.00741011	0.26876	0.0633757	0.848605
hsa.miR.223.5p	-0.112461	-0.215413	-0.00950838	0.0325783	0.848605
hsa.miR.320c	-0.0310822	-0.0792836	0.0171193	0.203858	0.848605
hsa.miR.320d	-0.0546484	-0.114956	0.00565909	0.0752499	0.848605
hsa.let.7f.1.3p	0.0980409	-0.0293335	0.225415	0.12997	0.848605
hsa.miR.342.5p	-0.0705773	-0.170224	0.0290691	0.163156	0.848605
hsa.miR.24.2.5p	0.0795743	-0.0621389	0.221288	0.268086	0.848605
hsa.miR.330.3p	0.162076	0.0125584	0.311594	0.0339029	0.848605
hsa.mir.320b.1	-0.0721455	-0.192394	0.0481031	0.236875	0.848605
hsa.miR.502.3p	0.112394	-0.013281	0.238068	0.0790823	0.848605
hsa.miR.181d.5p	-0.111606	-0.258758	0.035547	0.135626	0.848605
hsa.let.7g.5p	0.0159705	-0.0141225	0.0460634	0.295082	0.848976
hsa.miR.423.3p	-0.00955547	-0.0279282	0.00881725	0.304797	0.848976
hsa.miR.27a.5p	0.0328034	-0.0273705	0.0929772	0.28221	0.848976
hsa.miR.29a.3p	0.0121522	-0.0106343	0.0349387	0.292732	0.848976
hsa.miR.361.3p	0.00960455	-0.00785949	0.0270686	0.278001	0.848976
hsa.miR.93.5p	-0.0444782	-0.129311	0.0403549	0.300916	0.848976
hsa.miR.135a.5p	0.0888091	-0.0784356	0.256054	0.294804	0.848976
hsa.miR.1303	0.0808224	-0.0723898	0.234035	0.297975	0.848976
hsa.miR.500a.3p	0.0607018	-0.0566083	0.178012	0.307248	0.848976
hsa.miR.193a.3p	0.0627837	-0.0596121	0.18518	0.311445	0.849395
hsa.miR.30a.5p	0.00992987	-0.0148534	0.0347131	0.428724	0.853718
hsa.miR.23a.3p	0.0123047	-0.0190347	0.0436441	0.43802	0.853718
hsa.miR.125b.5p	-0.0118834	-0.0396097	0.0158429	0.397354	0.853718
hsa.miR.744.5p	-0.0126845	-0.0377252	0.0123563	0.317495	0.853718
hsa.miR.511.5p	-0.0163025	-0.0555107	0.0229056	0.411557	0.853718
hsa.miR.30e.5p	0.0105262	-0.0141737	0.0352261	0.400029	0.853718
hsa.miR.29c.5p	0.0571912	-0.0705158	0.184898	0.376588	0.853718
hsa.miR.92a.3p	-0.00617426	-0.0201726	0.00782404	0.383807	0.853718
hsa.miR.148b.3p	0.0168371	-0.0173251	0.0509993	0.330694	0.853718
hsa.miR.100.5p	-0.00950453	-0.030804	0.0117949	0.378286	0.853718
hsa.let.7d.3p	-0.00911758	-0.0289063	0.0106711	0.363032	0.853718
hsa.miR.205.5p	-0.0100825	-0.0329462	0.0127811	0.3839	0.853718
hsa.miR.99b.3p	0.0311908	-0.0333644	0.095746	0.34025	0.853718
hsa.miR.128.3p	-0.0181456	-0.0549735	0.0186823	0.330835	0.853718
hsa.miR.374b.5p	0.0354703	-0.0523328	0.123273	0.424935	0.853718
hsa.miR.652.3p	0.0372193	-0.0552107	0.129649	0.426423	0.853718
hsa.miR.345.5p	-0.0181764	-0.0645756	0.0282228	0.439055	0.853718
hsa.miR.339.5p	0.0536442	-0.069642	0.17693	0.390235	0.853718
hsa.mir.378c	-0.0176592	-0.0556425	0.0203241	0.35872	0.853718
hsa.miR.326	0.0826414	-0.0828376	0.24812	0.324337	0.853718
hsa.miR.425.3p	0.0433548	-0.0648863	0.151596	0.428873	0.853718
hsa.miR.7706	-0.0451991	-0.140428	0.0500299	0.348806	0.853718
hsa.miR.29b.3p	0.0628014	-0.0778384	0.203441	0.37796	0.853718
hsa.miR.195.3p	-0.0583115	-0.192448	0.0758253	0.390672	0.853718
hsa.miR.17.5p	0.0601406	-0.0794567	0.199738	0.394924	0.853718
hsa.miR.378g	0.0319275	-0.040618	0.104473	0.384849	0.853718
hsa.miR.203a.3p	0.0317155	-0.0483464	0.111778	0.433948	0.853718
hsa.miR.15b.5p	-0.0675424	-0.227577	0.092492	0.40458	0.853718
hsa.miR.199a.3p.hsa.miR.199b.3p	0.0688112	-0.0952987	0.232921	0.407638	0.853718
hsa.mir.320b.2	-0.0492216	-0.167152	0.0687085	0.409782	0.853718
hsa.miR.511.3p	0.072226	-0.0949645	0.239417	0.393632	0.853718
hsa.mir.30c.1	0.0552367	-0.0876408	0.198114	0.445063	0.857461
hsa.miR.193b.3p	0.0401687	-0.0647463	0.145084	0.449459	0.858057
hsa.miR.25.3p	-0.00467689	-0.0172014	0.00784761	0.460697	0.861326
hsa.miR.335.3p	-0.00896544	-0.033348	0.0154171	0.467577	0.861326
hsa.miR.499a.5p	0.0204667	-0.0347225	0.0756559	0.463785	0.861326
hsa.miR.30d.3p	0.0482321	-0.0817846	0.178249	0.463637	0.861326
hsa.miR.421	0.0471782	-0.0847792	0.179136	0.479953	0.861454
hsa.miR.1287.5p	0.0408997	-0.0724644	0.154264	0.475972	0.861454
hsa.miR.378c	0.0166351	-0.0291402	0.0624103	0.472776	0.861454
hsa.miR.218.5p	0.0518601	-0.0946143	0.198335	0.484215	0.861739
hsa.miR.106b.3p	-0.0160785	-0.0630493	0.0308924	0.498802	0.864447
hsa.miR.576.5p	0.0552691	-0.107481	0.21802	0.502202	0.864447
hsa.miR.589.5p	0.0517287	-0.10017	0.203628	0.501006	0.864447
hsa.miR.96.5p	0.0520884	-0.0999279	0.204105	0.498372	0.864447
hsa.miR.99b.5p	-0.00466838	-0.0190506	0.00971387	0.521233	0.864658
hsa.miR.24.3p	-0.00479343	-0.0193471	0.00976024	0.515142	0.864658
hsa.miR.375	-0.00635858	-0.0259075	0.0131903	0.520372	0.864658
hsa.miR.1307.3p	-0.00710259	-0.0290746	0.0148694	0.522946	0.864658
hsa.miR.10a.5p	-0.0115391	-0.0470934	0.0240151	0.521288	0.864658
hsa.miR.107	-0.0161911	-0.0667756	0.0343933	0.52703	0.864658
hsa.miR.151a.3p	-0.00320923	-0.0134651	0.00704665	0.536303	0.869204
hsa.miR.125a.5p	-0.00951498	-0.0406893	0.0216593	0.546357	0.869204
hsa.miR.324.3p	0.0480287	-0.109318	0.205376	0.546329	0.869204
hsa.mir.320a	-0.0347892	-0.146829	0.0772509	0.539439	0.869204
hsa.miR.148a.5p	0.00690777	-0.0160511	0.0298666	0.552071	0.87146
hsa.miR.106b.5p	0.0469188	-0.110608	0.204445	0.556075	0.87146
hsa.miR.148a.3p	0.0067695	-0.0162294	0.0297684	0.560726	0.87224
hsa.miR.671.3p	-0.0394845	-0.175303	0.0963335	0.565553	0.873205
hsa.let.7d.5p	0.00504298	-0.012489	0.022575	0.569662	0.873205
hsa.miR.16.2.3p	-0.0270808	-0.12825	0.0740886	0.596709	0.908036
hsa.miR.200b.3p	0.00401575	-0.0116645	0.019696	0.612656	0.918984
hsa.miR.339.3p	-0.00549985	-0.0268948	0.0158951	0.611325	0.918984
hsa.miR.425.5p	-0.0152919	-0.0758449	0.0452611	0.617606	0.919838
hsa.miR.130b.3p	-0.0380829	-0.191207	0.115042	0.622946	0.921258
hsa.miR.3168	-0.0151275	-0.0812591	0.0510041	0.651077	0.921498
hsa.let.7a.5p	0.00527456	-0.0186374	0.0291865	0.662737	0.921498
hsa.miR.23b.3p	0.00547597	-0.0228334	0.0337854	0.702094	0.921498
hsa.miR.103a.3p	0.00505818	-0.0169502	0.0270666	0.64954	0.921498
hsa.miR.125b.2.3p	-0.00490084	-0.0288473	0.0190456	0.685715	0.921498
hsa.miR.140.3p	0.00728903	-0.0234902	0.0380682	0.63964	0.921498
hsa.miR.196a.5p	0.0156097	-0.0611425	0.0923618	0.687577	0.921498
hsa.miR.664a.3p	-0.0193679	-0.115131	0.0763954	0.689221	0.921498
hsa.miR.452.5p	0.0274816	-0.108772	0.163735	0.690025	0.921498
hsa.miR.328.3p	0.0108043	-0.0347783	0.0563869	0.639343	0.921498
hsa.miR.150.5p	0.0313845	-0.126224	0.188993	0.693764	0.921498
hsa.miR.574.5p	0.0365117	-0.119293	0.192316	0.643138	0.921498
hsa.miR.1299	-0.0373543	-0.219543	0.144834	0.685174	0.921498
hsa.miR.155.5p	0.0151031	-0.0543392	0.0845454	0.667175	0.921498
hsa.miR.184	0.034215	-0.110389	0.178819	0.639929	0.921498
hsa.miR.19b.3p	0.0295052	-0.111549	0.170559	0.679165	0.921498
hsa.miR.194.5p	-0.0345872	-0.197477	0.128303	0.674601	0.921498
hsa.miR.223.3p	0.0315321	-0.129192	0.192256	0.698061	0.921498
hsa.let.7b.5p	-0.00323746	-0.0217579	0.015283	0.729582	0.945754
hsa.miR.378a.3p	-0.00262012	-0.0174007	0.0121605	0.725926	0.945754
hsa.let.7e.5p	-0.00645498	-0.0441411	0.0312311	0.73482	0.9467
hsa.miR.30d.5p	-0.0036387	-0.0264312	0.0191538	0.752217	0.957571
hsa.miR.501.3p	-0.0116159	-0.0844254	0.0611936	0.752377	0.957571
hsa.miR.200a.5p	-0.00150513	-0.015221	0.0122107	0.828173	0.964953
hsa.miR.146a.5p	0.00476336	-0.0297346	0.0392613	0.784791	0.964953
hsa.miR.30c.5p	-0.00247947	-0.0192882	0.0143292	0.770491	0.964953
hsa.miR.30b.5p	0.00557	-0.0438526	0.0549926	0.823607	0.964953
hsa.miR.186.5p	0.00105326	-0.013344	0.0154505	0.884944	0.964953
hsa.miR.532.5p	-0.00293304	-0.0234919	0.0176258	0.777826	0.964953
hsa.miR.181a.5p	-0.00122473	-0.0112733	0.00882388	0.80951	0.964953
hsa.miR.191.5p	-0.00195965	-0.0183523	0.014433	0.813092	0.964953
hsa.miR.182.5p	0.00181382	-0.0193784	0.023006	0.865567	0.964953
hsa.miR.3615	0.00222218	-0.0268685	0.0313129	0.879901	0.964953
hsa.miR.197.3p	0.00699774	-0.0509995	0.064995	0.811386	0.964953
hsa.miR.3182	0.00589342	-0.0760226	0.0878094	0.886838	0.964953
hsa.miR.885.5p	-0.0102356	-0.0930439	0.0725728	0.806867	0.964953
hsa.miR.378d	0.00240603	-0.0212852	0.0260973	0.840799	0.964953
hsa.miR.92b.3p	0.00426496	-0.0443793	0.0529092	0.862321	0.964953
hsa.let.7b.3p	-0.0066126	-0.0885759	0.0753507	0.873213	0.964953
hsa.miR.374a.5p	-0.011446	-0.160975	0.138083	0.879653	0.964953
hsa.miR.187.3p	-0.0125856	-0.101535	0.0763639	0.779606	0.964953
hsa.miR.574.3p	0.00644791	-0.0582978	0.0711936	0.843845	0.964953
hsa.miR.147b	-0.0143474	-0.170363	0.141668	0.855666	0.964953
hsa.miR.1301.3p	0.0131485	-0.134133	0.16043	0.859837	0.964953
hsa.miR.760	-0.016627	-0.177513	0.144259	0.838034	0.964953
hsa.miR.1307.5p	0.0194797	-0.115774	0.154734	0.775769	0.964953
hsa.miR.125a.3p	0.009847	-0.0903355	0.110029	0.845854	0.964953
hsa.miR.378f	-0.0103782	-0.0908373	0.0700808	0.798637	0.964953
hsa.mir.30c.2	0.0150005	-0.126174	0.156175	0.833542	0.964953
hsa.miR.660.5p	-0.0169009	-0.170814	0.137012	0.828063	0.964953
hsa.miR.378i	-0.0163205	-0.146294	0.113653	0.803864	0.964953
hsa.miR.342.3p	-0.00418108	-0.0669324	0.0585703	0.895147	0.968974
hsa.miR.183.5p	-0.000840388	-0.0190149	0.0173341	0.927123	0.973479
hsa.miR.30e.3p	-0.0009496	-0.0167858	0.0148866	0.905584	0.973479
hsa.miR.28.3p	-0.000549663	-0.011417	0.0103177	0.920306	0.973479
hsa.miR.22.5p	-0.000902255	-0.0173852	0.0155807	0.913777	0.973479
hsa.miR.340.3p	-0.00809144	-0.161848	0.145666	0.917094	0.973479
hsa.miR.221.5p	0.00701864	-0.13812	0.152158	0.923795	0.973479
hsa.miR.335.5p	0.00360647	-0.0815364	0.0887493	0.933226	0.975012
hsa.miR.1260b	0.00539237	-0.149716	0.160501	0.945174	0.982607
hsa.miR.769.5p	-0.00435066	-0.146916	0.138215	0.951865	0.984688
hsa.let.7c.5p	-0.000376934	-0.0229195	0.0221656	0.973614	0.9928
hsa.miR.181a.2.3p	0.000347186	-0.0206355	0.0213299	0.97389	0.9928
hsa.miR.598.3p	-0.00294772	-0.13925	0.133354	0.965878	0.9928
hsa.miR.629.5p	0.000625776	-0.0604945	0.0617461	0.983842	0.995546
hsa.miR.885.3p	0.00117977	-0.13243	0.134789	0.986064	0.995546
hsa.miR.200c.3p	-2.88914e-05	-0.0161045	0.0160468	0.997163	0.998305
hsa.miR.16.5p	-0.000125326	-0.116839	0.116589	0.998305	0.998305

## Sheet: infant_sex
Supplemental Table 5. Complete results of multivariable linear models estimating the relationship between log-transformed EV-miRNA expression and maternal-infant characteristics. Each tab indicates the variable of interest.
All models were adjusted for proportion of rRNA, volume of skim milk. Adjustment for multiple testing was conducted using the Benjamini-Hochberg procedure.
miRNA	Estimate	Confidence Interval Lower Bound	Confidence Interval Upper Bound	p	pfdr
hsa.miR.135a.5p	2.34078	0.803592	3.87798	0.00318026	0.667854
hsa.let.7g.5p	0.261863	-0.0219984	0.545724	0.0702147	0.827377
hsa.let.7b.5p	-0.155104	-0.329169	0.0189619	0.0801646	0.827377
hsa.miR.1246	-1.51672	-2.93099	-0.102446	0.0358095	0.827377
hsa.miR.744.5p	-0.286862	-0.520177	-0.0535469	0.0164529	0.827377
hsa.miR.181a.5p	-0.0861407	-0.180488	0.00820626	0.0731014	0.827377
hsa.miR.181b.5p	-0.0859468	-0.181927	0.0100334	0.0787061	0.827377
hsa.miR.28.3p	-0.0980466	-0.199885	0.00379148	0.0589929	0.827377
hsa.miR.200b.5p	-0.221293	-0.413532	-0.0290542	0.0244761	0.827377
hsa.miR.7.5p	0.263549	-0.00662706	0.533724	0.0557827	0.827377
hsa.miR.205.5p	-0.19121	-0.406781	0.024362	0.0815359	0.827377
hsa.miR.10a.5p	-0.300706	-0.635247	0.033835	0.0775946	0.827377
hsa.miR.421	1.20821	-0.0307176	2.44715	0.0558481	0.827377
hsa.miR.150.5p	-1.8736	-3.33264	-0.41456	0.0123417	0.827377
hsa.miR.1301.3p	-1.32704	-2.70743	0.0533443	0.0593597	0.827377
hsa.miR.155.5p	-0.60389	-1.256	0.0482189	0.0691574	0.827377
hsa.miR.130b.3p	1.27249	-0.167854	2.71284	0.0827377	0.827377
hsa.let.7f.1.3p	1.26498	0.0621283	2.46782	0.0394731	0.827377
hsa.mir.320b.1	-1.16979	-2.30125	-0.0383236	0.0428586	0.827377
hsa.mir.320b.2	-1.0628	-2.17164	0.0460354	0.0601108	0.827377
hsa.miR.181d.5p	-1.4012	-2.79269	-0.00971961	0.0484496	0.827377
hsa.miR.193a.5p	-0.148693	-0.320892	0.0235049	0.0898185	0.844316
hsa.miR.1299	-1.44216	-3.15756	0.273241	0.098499	0.844316
hsa.miR.320c	-0.388336	-0.845207	0.0685349	0.0948861	0.844316
hsa.mir.30c.2	1.11032	-0.218358	2.43899	0.100514	0.844316
hsa.miR.152.3p	0.165233	-0.0443746	0.37484	0.121051	0.847356
hsa.miR.148b.3p	0.262753	-0.0603762	0.585883	0.109892	0.847356
hsa.miR.196a.5p	-0.57967	-1.30318	0.143839	0.115154	0.847356
hsa.miR.2110	-0.724181	-1.64213	0.193763	0.120762	0.847356
hsa.miR.19b.3p	1.09244	-0.236448	2.42133	0.106095	0.847356
hsa.let.7f.5p	0.129664	-0.0900257	0.349353	0.244536	0.852868
hsa.miR.30a.5p	0.155051	-0.0799799	0.390082	0.193705	0.852868
hsa.miR.3168	-0.379978	-1.00665	0.246694	0.231965	0.852868
hsa.miR.423.5p	-0.221972	-0.542697	0.0987527	0.172895	0.852868
hsa.miR.25.3p	-0.0728191	-0.191679	0.0460409	0.227181	0.852868
hsa.miR.186.5p	0.0800674	-0.0563005	0.216435	0.246983	0.852868
hsa.miR.222.3p	-0.163025	-0.408934	0.082884	0.19154	0.852868
hsa.miR.320a	-0.246245	-0.608302	0.115811	0.180377	0.852868
hsa.miR.30e.5p	0.145518	-0.0890317	0.380067	0.221384	0.852868
hsa.miR.182.5p	0.117848	-0.0828887	0.318584	0.247036	0.852868
hsa.miR.429	0.137648	-0.101247	0.376543	0.255856	0.852868
hsa.miR.29a.3p	0.11999	-0.097122	0.337102	0.27566	0.852868
hsa.miR.98.5p	0.128928	-0.104163	0.36202	0.275263	0.852868
hsa.miR.103a.3p	0.131905	-0.0765255	0.340335	0.212329	0.852868
hsa.miR.99b.3p	0.422077	-0.190513	1.03467	0.174805	0.852868
hsa.miR.128.3p	-0.191957	-0.542623	0.15871	0.280228	0.852868
hsa.miR.22.5p	0.0916698	-0.064447	0.247787	0.246948	0.852868
hsa.miR.181a.2.3p	-0.129244	-0.327678	0.0691905	0.199386	0.852868
hsa.miR.425.5p	0.371118	-0.20227	0.944506	0.202194	0.852868
hsa.miR.4443	-0.483212	-1.13669	0.170265	0.145586	0.852868
hsa.miR.452.5p	0.811862	-0.478337	2.10206	0.214919	0.852868
hsa.miR.218.5p	-0.867778	-2.2571	0.521549	0.218303	0.852868
hsa.miR.93.5p	0.489953	-0.317261	1.29717	0.231487	0.852868
hsa.miR.1287.5p	0.608931	-0.467836	1.6857	0.264711	0.852868
hsa.miR.331.3p	0.897023	-0.71419	2.50823	0.272156	0.852868
hsa.miR.576.5p	1.03799	-0.503632	2.57961	0.184748	0.852868
hsa.miR.574.3p	0.338383	-0.275392	0.952158	0.276827	0.852868
hsa.miR.7706	-0.633863	-1.5371	0.269371	0.167021	0.852868
hsa.miR.378c	0.273818	-0.160359	0.707995	0.213904	0.852868
hsa.let.7a.3p	0.650162	-0.202283	1.50261	0.133462	0.852868
hsa.miR.769.5p	0.744976	-0.606285	2.09624	0.276824	0.852868
hsa.miR.193b.5p	-0.770779	-1.76931	0.227756	0.128887	0.852868
hsa.miR.194.5p	-0.879668	-2.42426	0.664929	0.26137	0.852868
hsa.miR.1303	-0.967714	-2.4237	0.488271	0.190415	0.852868
hsa.miR.199a.3p.hsa.miR.199b.3p	0.922479	-0.63674	2.4817	0.243414	0.852868
hsa.miR.324.3p	0.939917	-0.55145	2.43128	0.214207	0.852868
hsa.mir.320a	-0.727867	-1.78843	0.332692	0.176486	0.852868
hsa.miR.660.5p	0.848486	-0.609702	2.30668	0.25122	0.852868
hsa.miR.4429	0.679427	-0.479785	1.83864	0.247809	0.852868
hsa.miR.200a.3p	0.0894918	-0.105813	0.284797	0.365665	0.855678
hsa.miR.26a.5p	-0.0477181	-0.152918	0.0574817	0.3705	0.855678
hsa.miR.125b.5p	-0.11585	-0.38009	0.148389	0.386653	0.855678
hsa.miR.224.5p	-0.0794961	-0.260985	0.101993	0.387092	0.855678
hsa.miR.30b.5p	0.237344	-0.231611	0.706299	0.317913	0.855678
hsa.miR.101.3p	0.114747	-0.143148	0.372643	0.379669	0.855678
hsa.miR.191.5p	0.0722392	-0.0834275	0.227906	0.359602	0.855678
hsa.miR.125a.5p	-0.151538	-0.447755	0.144679	0.312741	0.855678
hsa.miR.146b.3p	0.0774987	-0.0904526	0.24545	0.362319	0.855678
hsa.miR.148a.5p	0.102893	-0.115411	0.321197	0.352159	0.855678
hsa.miR.106b.3p	-0.208733	-0.65561	0.238144	0.356487	0.855678
hsa.miR.361.5p	-0.611167	-1.81124	0.58891	0.314915	0.855678
hsa.miR.20a.5p	0.568312	-0.593325	1.72995	0.334246	0.855678
hsa.miR.328.3p	-0.21856	-0.65144	0.21432	0.319071	0.855678
hsa.miR.374a.5p	0.670732	-0.748788	2.09025	0.350964	0.855678
hsa.miR.107	0.255616	-0.22493	0.736163	0.293976	0.855678
hsa.miR.320b	-0.248119	-0.70827	0.212032	0.287449	0.855678
hsa.miR.589.5p	-0.638836	-2.08457	0.8069	0.382944	0.855678
hsa.miR.425.3p	-0.53669	-1.56629	0.492913	0.303716	0.855678
hsa.miR.210.3p	-0.714295	-2.15566	0.727072	0.328054	0.855678
hsa.miR.501.3p	-0.370222	-1.06085	0.320408	0.290259	0.855678
hsa.miR.17.5p	0.652926	-0.676312	1.98216	0.332313	0.855678
hsa.miR.125a.3p	-0.422821	-1.3744	0.52876	0.380311	0.855678
hsa.miR.320d	-0.287135	-0.868093	0.293823	0.329341	0.855678
hsa.mir.30c.1	0.610985	-0.749572	1.97154	0.375275	0.855678
hsa.miR.378i	-0.62361	-1.85696	0.609743	0.318381	0.855678
hsa.miR.29b.3p	0.581552	-0.759279	1.92238	0.39175	0.856953
hsa.miR.151a.3p	-0.0403416	-0.137966	0.0572828	0.414435	0.868141
hsa.miR.30d.3p	-0.522543	-1.7609	0.715818	0.404675	0.868141
hsa.miR.185.5p	0.422744	-0.61513	1.46062	0.421126	0.868141
hsa.miR.378e	-0.250537	-0.863597	0.362522	0.419594	0.868141
hsa.miR.106b.5p	0.622501	-0.876672	2.12167	0.41219	0.868141
hsa.miR.223.3p	0.621802	-0.906564	2.15017	0.421668	0.868141
hsa.miR.99b.5p	-0.0483993	-0.185439	0.0886398	0.485296	0.879561
hsa.miR.671.3p	0.481268	-0.81202	1.77456	0.462245	0.879561
hsa.let.7i.5p	0.0704152	-0.125015	0.265846	0.47655	0.879561
hsa.miR.183.5p	0.0637905	-0.109012	0.236593	0.465822	0.879561
hsa.miR.342.3p	0.191236	-0.405801	0.788274	0.526737	0.879561
hsa.miR.29c.5p	0.405393	-0.813926	1.62471	0.511187	0.879561
hsa.miR.30e.3p	-0.0484628	-0.199129	0.102203	0.525001	0.879561
hsa.miR.26b.5p	0.112722	-0.189452	0.414896	0.461156	0.879561
hsa.miR.1307.3p	-0.0821548	-0.291393	0.127084	0.438009	0.879561
hsa.miR.193b.3p	0.372295	-0.627884	1.37247	0.462124	0.879561
hsa.miR.340.5p	0.257922	-0.501591	1.01743	0.502209	0.879561
hsa.miR.16.5p	0.353279	-0.757113	1.46367	0.529511	0.879561
hsa.miR.339.5p	0.372304	-0.804791	1.5494	0.531925	0.879561
hsa.miR.16.2.3p	-0.378389	-1.34123	0.584451	0.437596	0.879561
hsa.miR.195.3p	-0.425145	-1.70559	0.855296	0.511751	0.879561
hsa.miR.378g	-0.244056	-0.936439	0.448327	0.486149	0.879561
hsa.miR.340.3p	0.5255	-0.936625	1.98763	0.477649	0.879561
hsa.miR.1307.5p	0.455509	-0.83119	1.74221	0.484267	0.879561
hsa.miR.190b	0.520577	-1.02079	2.06194	0.504537	0.879561
hsa.miR.365b.5p	-0.486168	-1.9101	0.937769	0.499906	0.879561
hsa.miR.885.3p	0.409521	-0.861551	1.68059	0.524322	0.879561
hsa.miR.342.5p	-0.315551	-1.27229	0.64119	0.514561	0.879561
hsa.miR.500a.3p	0.411571	-0.709372	1.53251	0.468221	0.879561
hsa.miR.502.3p	0.428925	-0.78395	1.6418	0.484724	0.879561
hsa.miR.511.3p	0.606472	-0.988401	2.20135	0.452541	0.879561
hsa.miR.326	0.494112	-1.08766	2.07589	0.537002	0.881018
hsa.miR.664a.3p	0.280205	-0.631679	1.19209	0.543653	0.885017
hsa.miR.499a.5p	0.158359	-0.368155	0.684874	0.552212	0.885225
hsa.miR.598.3p	0.393875	-0.903103	1.69085	0.548369	0.885225
hsa.miR.200c.3p	-0.0437595	-0.196755	0.109236	0.571843	0.890165
hsa.miR.375	-0.0535881	-0.240005	0.132829	0.569904	0.890165
hsa.miR.140.3p	0.0852172	-0.208008	0.378443	0.565682	0.890165
hsa.let.7b.3p	0.222904	-0.557258	1.00307	0.572249	0.890165
hsa.miR.22.3p	0.0324771	-0.0827359	0.14769	0.577399	0.891572
hsa.miR.330.3p	0.401558	-1.05256	1.85567	0.585156	0.896954
hsa.miR.223.5p	0.269742	-0.731901	1.27139	0.59449	0.904659
hsa.miR.148a.3p	0.0562461	-0.16306	0.275552	0.612143	0.909531
hsa.miR.30a.3p	-0.0401779	-0.197099	0.116743	0.612745	0.909531
hsa.miR.365a.3p.hsa.miR.365b.3p	0.247637	-0.726273	1.22155	0.615197	0.909531
hsa.miR.6510.3p	-0.244757	-1.21878	0.729262	0.619347	0.909531
hsa.miR.148b.5p	0.358298	-1.03081	1.7474	0.610119	0.909531
hsa.miR.200b.3p	-0.0349386	-0.18443	0.114553	0.644025	0.913255
hsa.miR.511.5p	-0.0864968	-0.461055	0.288062	0.647976	0.913255
hsa.miR.532.5p	-0.0467128	-0.242542	0.149116	0.63721	0.913255
hsa.let.7d.5p	-0.038678	-0.205881	0.128525	0.647417	0.913255
hsa.miR.3182	0.190686	-0.589324	0.970696	0.628877	0.913255
hsa.miR.885.5p	0.182685	-0.606062	0.971432	0.647005	0.913255
hsa.miR.99a.5p	-0.052727	-0.286758	0.181305	0.655993	0.913308
hsa.miR.574.5p	0.33387	-1.15135	1.81909	0.656712	0.913308
hsa.miR.29c.3p	-0.295494	-1.6584	1.06741	0.66815	0.923102
hsa.miR.24.3p	0.0290897	-0.1098	0.16798	0.678778	0.927817
hsa.let.7c.5p	-0.0440305	-0.258733	0.170673	0.685109	0.927817
hsa.miR.361.3p	-0.0328177	-0.200101	0.134466	0.698072	0.927817
hsa.miR.629.5p	0.114628	-0.467537	0.696794	0.697019	0.927817
hsa.miR.184	-0.27757	-1.6563	1.10116	0.690566	0.927817
hsa.miR.196b.5p	-0.267233	-1.60432	1.06985	0.692695	0.927817
hsa.miR.143.3p	-0.0660264	-0.435821	0.303768	0.724026	0.936071
hsa.miR.27a.5p	0.0972447	-0.479196	0.673685	0.738671	0.936071
hsa.miR.100.5p	0.0361668	-0.16749	0.239824	0.725453	0.936071
hsa.miR.374b.5p	0.140325	-0.69871	0.97936	0.74084	0.936071
hsa.miR.192.5p	0.0277736	-0.133091	0.188638	0.732782	0.936071
hsa.miR.378d	0.0372177	-0.188531	0.262967	0.744399	0.936071
hsa.mir.378c	-0.0623215	-0.425633	0.30099	0.734441	0.936071
hsa.miR.221.5p	0.257237	-1.12536	1.63984	0.712938	0.936071
hsa.miR.378f	0.137714	-0.628981	0.90441	0.72244	0.936071
hsa.miR.423.3p	-0.0272761	-0.203207	0.148654	0.759137	0.948922
hsa.miR.146a.5p	-0.0436044	-0.372441	0.285233	0.793124	0.950192
hsa.miR.335.3p	-0.0303931	-0.263316	0.20253	0.796351	0.950192
hsa.miR.27b.3p	-0.018927	-0.160056	0.122202	0.790824	0.950192
hsa.miR.92a.3p	0.0179965	-0.115872	0.151865	0.790332	0.950192
hsa.miR.345.5p	-0.0670815	-0.510428	0.376265	0.76476	0.950192
hsa.miR.92b.3p	0.0632564	-0.400316	0.526829	0.787258	0.950192
hsa.miR.30c.2.3p	-0.189079	-1.52663	1.14847	0.779802	0.950192
hsa.miR.15b.5p	-0.214445	-1.74438	1.31549	0.781617	0.950192
hsa.miR.760	-0.184713	-1.71814	1.34871	0.811691	0.963024
hsa.miR.23a.3p	0.0330845	-0.266429	0.332598	0.827057	0.971328
hsa.miR.652.3p	-0.0970844	-0.980579	0.78641	0.827941	0.971328
hsa.miR.146b.5p	0.0140208	-0.121018	0.14906	0.837291	0.972783
hsa.miR.141.3p	0.0268645	-0.233755	0.287484	0.838447	0.972783
hsa.miR.30d.5p	0.00743489	-0.209918	0.224788	0.946054	0.980131
hsa.miR.21.5p	-0.00811756	-0.325445	0.30921	0.959643	0.980131
hsa.let.7a.5p	0.00489717	-0.223232	0.233026	0.96613	0.980131
hsa.miR.200a.5p	-0.00305522	-0.13382	0.127709	0.963138	0.980131
hsa.miR.378a.3p	-0.0121352	-0.153084	0.128814	0.864777	0.980131
hsa.miR.27a.3p	-0.0100285	-0.157378	0.137321	0.892911	0.980131
hsa.miR.30c.5p	0.0126989	-0.147565	0.172963	0.875457	0.980131
hsa.let.7e.5p	0.0223918	-0.336996	0.38178	0.901916	0.980131
hsa.miR.23b.3p	0.00759084	-0.262434	0.277615	0.955655	0.980131
hsa.miR.3615	-0.0130302	-0.290336	0.264275	0.925946	0.980131
hsa.miR.484	0.0073408	-0.167032	0.181713	0.933634	0.980131
hsa.miR.941	0.0266654	-0.582409	0.63574	0.930989	0.980131
hsa.miR.125b.2.3p	0.0164759	-0.211933	0.244885	0.886543	0.980131
hsa.miR.197.3p	0.0385013	-0.514417	0.59142	0.89045	0.980131
hsa.miR.1260b	0.10096	-1.37741	1.57933	0.892547	0.980131
hsa.miR.335.5p	0.0369119	-0.774649	0.848473	0.928313	0.980131
hsa.miR.193a.3p	-0.062619	-1.23494	1.1097	0.915855	0.980131
hsa.miR.221.3p	0.0180511	-0.462444	0.498547	0.940762	0.980131
hsa.miR.28.5p	-0.0499482	-1.22655	1.12666	0.933079	0.980131
hsa.miR.339.3p	0.0122391	-0.191931	0.21641	0.905613	0.980131
hsa.miR.181a.3p	0.0861828	-1.06825	1.24062	0.882607	0.980131
hsa.miR.187.3p	-0.0384821	-0.886616	0.809652	0.928486	0.980131
hsa.miR.147b	0.0335556	-1.45378	1.52089	0.964404	0.980131
hsa.miR.96.5p	0.0366983	-1.41545	1.48885	0.960131	0.980131
hsa.miR.203a.3p	-0.0657646	-0.831032	0.699503	0.865026	0.980131
hsa.miR.24.2.5p	0.0731026	-1.28556	1.43176	0.915242	0.980131
hsa.miR.195.5p	-0.029108	-1.60336	1.54514	0.970824	0.980159
hsa.miR.664a.5p	-0.00523187	-0.430435	0.419971	0.980582	0.985274
hsa.let.7d.3p	0.000320604	-0.189049	0.18969	0.997328	0.997328

## Sheet: delivery_mode
Supplemental Table 5. Complete results of multivariable linear models estimating the relationship between log-transformed EV-miRNA expression and maternal-infant characteristics. Each tab indicates the variable of interest.
All models were adjusted for proportion of rRNA, volume of skim milk. Adjustment for multiple testing was conducted using the Benjamini-Hochberg procedure.
miRNA	Estimate	Confidence Interval Lower Bound	Confidence Interval Upper Bound	p	pfdr
hsa.miR.99b.5p	0.214288	0.0614799	0.367096	0.00643264	0.828164
hsa.miR.30d.5p	0.318646	0.0758021	0.56149	0.0106142	0.828164
hsa.miR.125a.5p	0.430082	0.097208	0.762957	0.0118309	0.828164
hsa.miR.200c.3p	0.180657	0.00752155	0.353792	0.0410062	0.863097
hsa.miR.151a.3p	0.0914473	-0.0200486	0.202943	0.106889	0.863097
hsa.miR.378a.3p	-0.125486	-0.286157	0.0351841	0.124484	0.863097
hsa.miR.25.3p	0.099144	-0.0374856	0.235774	0.153178	0.863097
hsa.miR.200b.3p	0.157954	-0.0118127	0.32772	0.0678783	0.863097
hsa.miR.125b.5p	0.24925	-0.0526052	0.551106	0.104569	0.863097
hsa.miR.183.5p	0.147484	-0.0501634	0.345132	0.141981	0.863097
hsa.miR.152.3p	0.255503	0.0161452	0.49486	0.0366601	0.863097
hsa.miR.744.5p	0.211772	-0.0616243	0.485168	0.127575	0.863097
hsa.miR.222.3p	0.289929	0.00970606	0.570151	0.0427078	0.863097
hsa.miR.181a.5p	0.099267	-0.00948809	0.208022	0.0731829	0.863097
hsa.miR.182.5p	0.178875	-0.0514164	0.409167	0.12654	0.863097
hsa.miR.100.5p	0.202768	-0.0288273	0.434363	0.0854957	0.863097
hsa.miR.200b.5p	0.202283	-0.0213429	0.425909	0.0757595	0.863097
hsa.miR.146b.3p	-0.151973	-0.344104	0.0401582	0.119802	0.863097
hsa.miR.484	-0.160063	-0.35867	0.0385429	0.113044	0.863097
hsa.miR.128.3p	0.423596	0.02547	0.821722	0.0372639	0.863097
hsa.miR.22.5p	-0.148503	-0.327324	0.030317	0.10262	0.863097
hsa.miR.197.3p	0.612935	-0.0133434	1.23921	0.054992	0.863097
hsa.miR.92b.3p	0.385349	-0.143973	0.914671	0.151857	0.863097
hsa.miR.361.5p	-0.979354	-2.35641	0.397703	0.161446	0.863097
hsa.mir.378c	-0.352272	-0.765712	0.0611678	0.0940984	0.863097
hsa.miR.339.3p	0.209028	-0.0228349	0.440891	0.0767355	0.863097
hsa.miR.1287.5p	-1.088	-2.31873	0.142727	0.0825432	0.863097
hsa.miR.425.3p	1.01624	-0.160286	2.19277	0.0897221	0.863097
hsa.miR.7706	1.22215	0.198395	2.24591	0.0197619	0.863097
hsa.miR.2110	1.04589	-0.00517963	2.09696	0.051119	0.863097
hsa.miR.574.5p	-1.18751	-2.88568	0.510647	0.168509	0.863097
hsa.miR.1299	1.45488	-0.528585	3.43834	0.148817	0.863097
hsa.miR.29c.3p	-1.09802	-2.65601	0.459965	0.165231	0.863097
hsa.let.7a.3p	0.704301	-0.279567	1.68817	0.158745	0.863097
hsa.miR.760	1.2779	-0.472792	3.02859	0.150782	0.863097
hsa.miR.378g	-0.679203	-1.4683	0.109894	0.090838	0.863097
hsa.miR.378e	-0.606024	-1.30514	0.0930919	0.0885996	0.863097
hsa.miR.135a.5p	1.28215	-0.548361	3.11267	0.167823	0.863097
hsa.miR.203a.3p	0.8885	0.0231643	1.75384	0.0442789	0.863097
hsa.miR.342.5p	0.854099	-0.238557	1.94676	0.124172	0.863097
hsa.miR.24.2.5p	1.244	-0.303608	2.79161	0.11398	0.863097
hsa.miR.193a.5p	0.136347	-0.0631613	0.335856	0.178298	0.867443
hsa.miR.29a.3p	-0.170456	-0.419979	0.0790659	0.178477	0.867443
hsa.miR.320b	-0.35849	-0.887257	0.170277	0.18175	0.867443
hsa.miR.181a.3p	-0.879308	-2.19925	0.440631	0.189407	0.870615
hsa.miR.190b	-1.17299	-2.93899	0.593012	0.190706	0.870615
hsa.miR.146b.5p	0.0753553	-0.0796522	0.230363	0.337298	0.887733
hsa.miR.423.5p	-0.206613	-0.577467	0.16424	0.27182	0.887733
hsa.miR.200a.5p	0.0863922	-0.0634126	0.236197	0.255437	0.887733
hsa.miR.146a.5p	-0.204544	-0.581649	0.172561	0.284621	0.887733
hsa.miR.224.5p	-0.108451	-0.317353	0.100451	0.30567	0.887733
hsa.miR.143.3p	-0.209957	-0.634535	0.214622	0.329086	0.887733
hsa.miR.423.3p	0.112118	-0.089606	0.313842	0.272961	0.887733
hsa.miR.27a.5p	-0.403588	-1.0638	0.256629	0.228199	0.887733
hsa.miR.24.3p	-0.078028	-0.237546	0.0814899	0.334329	0.887733
hsa.miR.186.5p	0.0957229	-0.0613923	0.252838	0.229747	0.887733
hsa.miR.1246	-0.760348	-2.41881	0.898112	0.365403	0.887733
hsa.miR.320a	-0.262586	-0.680451	0.15528	0.215539	0.887733
hsa.miR.335.3p	0.133162	-0.134176	0.400501	0.325596	0.887733
hsa.miR.191.5p	0.102746	-0.0763133	0.281806	0.25781	0.887733
hsa.miR.1307.3p	0.153307	-0.0867523	0.393367	0.208219	0.887733
hsa.let.7d.3p	0.109905	-0.107344	0.327154	0.318122	0.887733
hsa.miR.98.5p	0.148625	-0.120061	0.417311	0.275235	0.887733
hsa.miR.148a.5p	-0.131275	-0.382679	0.12013	0.30288	0.887733
hsa.miR.941	0.361308	-0.337311	1.05993	0.307502	0.887733
hsa.miR.374b.5p	-0.473893	-1.4372	0.489419	0.331589	0.887733
hsa.miR.3182	-0.436429	-1.33259	0.459728	0.336447	0.887733
hsa.miR.425.5p	-0.342266	-1.00508	0.320545	0.308237	0.887733
hsa.miR.6510.3p	0.577531	-0.540984	1.69605	0.308282	0.887733
hsa.miR.378d	-0.164974	-0.423364	0.0934153	0.208325	0.887733
hsa.miR.452.5p	0.713019	-0.778818	2.20486	0.345468	0.887733
hsa.miR.374a.5p	0.84083	-0.794207	2.47587	0.310225	0.887733
hsa.miR.107	-0.253735	-0.808421	0.300951	0.366474	0.887733
hsa.miR.629.5p	-0.344957	-1.01318	0.323269	0.308384	0.887733
hsa.miR.378c	-0.238635	-0.740707	0.263437	0.348134	0.887733
hsa.miR.16.2.3p	0.667288	-0.438272	1.77285	0.234088	0.887733
hsa.miR.185.5p	0.707912	-0.484317	1.90014	0.241721	0.887733
hsa.miR.193b.5p	-0.528856	-1.68813	0.630422	0.367775	0.887733
hsa.miR.125a.3p	0.510027	-0.58648	1.60653	0.358495	0.887733
hsa.miR.1303	-0.924591	-2.60725	0.758069	0.278418	0.887733
hsa.miR.15b.5p	-1.12165	-2.87246	0.629157	0.206791	0.887733
hsa.miR.320c	-0.288664	-0.819446	0.242119	0.28335	0.887733
hsa.miR.378f	-0.41529	-1.29594	0.465358	0.351912	0.887733
hsa.miR.320d	-0.330876	-1.00055	0.338799	0.329497	0.887733
hsa.miR.330.3p	0.971332	-0.696669	2.63933	0.250851	0.887733
hsa.miR.500a.3p	-0.650994	-1.94023	0.63824	0.319024	0.887733
hsa.miR.660.5p	-0.81464	-2.49876	0.869481	0.3397	0.887733
hsa.let.7c.5p	0.110331	-0.136432	0.357093	0.377351	0.893239
hsa.miR.375	0.0956253	-0.118794	0.310044	0.378563	0.893239
hsa.miR.148a.3p	0.105009	-0.14728	0.357299	0.411074	0.920085
hsa.miR.103a.3p	0.102487	-0.138753	0.343727	0.401496	0.920085
hsa.miR.193a.3p	0.576796	-0.770002	1.92359	0.397711	0.920085
hsa.miR.574.3p	-0.298383	-1.00755	0.410786	0.406022	0.920085
hsa.miR.511.3p	-0.763528	-2.60099	1.07393	0.411848	0.920085
hsa.let.7e.5p	-0.165384	-0.578444	0.247677	0.429049	0.935128
hsa.miR.93.5p	0.372829	-0.561265	1.30692	0.43049	0.935128
hsa.miR.328.3p	-0.19889	-0.698769	0.300989	0.43194	0.935128
hsa.miR.200a.3p	0.0702279	-0.155375	0.295831	0.53842	0.949993
hsa.miR.21.5p	-0.122369	-0.487391	0.242652	0.50769	0.949993
hsa.miR.27a.3p	-0.0577259	-0.227223	0.111772	0.500976	0.949993
hsa.miR.30c.5p	0.0659539	-0.118363	0.250271	0.479582	0.949993
hsa.miR.342.3p	-0.256196	-0.94394	0.431549	0.46178	0.949993
hsa.miR.511.5p	0.140348	-0.290984	0.57168	0.520222	0.949993
hsa.miR.30e.5p	0.0791848	-0.192692	0.351061	0.564838	0.949993
hsa.miR.29c.5p	-0.41617	-1.82229	0.989947	0.55856	0.949993
hsa.miR.27b.3p	-0.0491092	-0.211567	0.113348	0.550208	0.949993
hsa.miR.429	0.0985054	-0.17792	0.374931	0.481389	0.949993
hsa.miR.28.3p	0.0369512	-0.0822436	0.156146	0.540092	0.949993
hsa.miR.23b.3p	-0.115017	-0.425484	0.195449	0.464242	0.949993
hsa.miR.3615	0.096497	-0.222622	0.415616	0.550081	0.949993
hsa.miR.365a.3p.hsa.miR.365b.3p	0.363075	-0.758716	1.48487	0.522434	0.949993
hsa.miR.181a.2.3p	0.085817	-0.14413	0.315764	0.460955	0.949993
hsa.miR.885.5p	0.275026	-0.633521	1.18357	0.549654	0.949993
hsa.miR.196a.5p	0.274167	-0.568119	1.11645	0.520067	0.949993
hsa.miR.421	-0.494397	-1.94457	0.955779	0.500536	0.949993
hsa.miR.218.5p	0.50072	-1.10951	2.11095	0.538845	0.949993
hsa.miR.147b	-0.657029	-2.36678	1.05272	0.447791	0.949993
hsa.miR.29b.3p	-0.473555	-2.02186	1.07475	0.545524	0.949993
hsa.miR.210.3p	-0.557034	-2.22264	1.10857	0.508708	0.949993
hsa.miR.1301.3p	0.469873	-1.14605	2.08579	0.565472	0.949993
hsa.miR.155.5p	-0.279145	-1.04089	0.482605	0.469083	0.949993
hsa.miR.885.3p	0.438736	-1.02682	1.90429	0.554066	0.949993
hsa.miR.598.3p	-0.487439	-1.98208	1.0072	0.519272	0.949993
hsa.miR.324.3p	-0.61816	-2.34587	1.10955	0.479626	0.949993
hsa.miR.181d.5p	-0.476209	-2.10775	1.15533	0.564005	0.949993
hsa.let.7b.5p	0.0558763	-0.147444	0.259196	0.586967	0.957684
hsa.miR.340.5p	-0.24845	-1.12451	0.627614	0.575094	0.957684
hsa.miR.192.5p	0.0507361	-0.134537	0.236009	0.588292	0.957684
hsa.miR.221.3p	-0.154833	-0.707907	0.39824	0.580014	0.957684
hsa.miR.1260b	0.442626	-1.25949	2.14474	0.607204	0.966007
hsa.miR.345.5p	-0.134143	-0.644751	0.376464	0.603525	0.966007
hsa.miR.150.5p	0.460009	-1.27069	2.19071	0.599291	0.966007
hsa.let.7g.5p	-0.03105	-0.363376	0.301276	0.853383	0.971607
hsa.let.7f.5p	-0.0571171	-0.31176	0.197526	0.657416	0.971607
hsa.miR.30a.5p	-0.0253447	-0.29842	0.247731	0.854345	0.971607
hsa.miR.3168	0.173141	-0.55341	0.899691	0.63754	0.971607
hsa.miR.23a.3p	-0.0789692	-0.42396	0.266022	0.650858	0.971607
hsa.miR.671.3p	-0.146777	-1.64115	1.34759	0.845963	0.971607
hsa.let.7i.5p	0.0227401	-0.203038	0.248518	0.842096	0.971607
hsa.let.7a.5p	-0.0160327	-0.278982	0.246917	0.904003	0.971607
hsa.miR.99a.5p	-0.0208406	-0.290836	0.249155	0.878652	0.971607
hsa.miR.141.3p	0.0479476	-0.252387	0.348282	0.752212	0.971607
hsa.miR.22.3p	-0.0294643	-0.162346	0.103417	0.66109	0.971607
hsa.miR.30a.3p	-0.0107147	-0.191809	0.170379	0.906833	0.971607
hsa.miR.30b.5p	-0.0736776	-0.616644	0.469288	0.788413	0.971607
hsa.miR.101.3p	0.0194839	-0.27887	0.317838	0.89722	0.971607
hsa.miR.532.5p	0.0309609	-0.194933	0.256855	0.786337	0.971607
hsa.miR.30e.3p	0.0414303	-0.132394	0.215255	0.637483	0.971607
hsa.miR.92a.3p	0.0270085	-0.127266	0.181283	0.729191	0.971607
hsa.miR.26b.5p	0.0410844	-0.308049	0.390217	0.81596	0.971607
hsa.miR.181b.5p	0.022918	-0.0892799	0.135116	0.686288	0.971607
hsa.let.7d.5p	0.0466814	-0.146036	0.239398	0.632018	0.971607
hsa.miR.361.3p	0.0118709	-0.181082	0.204824	0.903142	0.971607
hsa.miR.499a.5p	0.0458367	-0.562042	0.653715	0.881436	0.971607
hsa.miR.7.5p	-0.0482972	-0.365092	0.268497	0.763027	0.971607
hsa.miR.205.5p	-0.0172956	-0.269397	0.234806	0.892057	0.971607
hsa.miR.99b.3p	0.167275	-0.544373	0.878924	0.642132	0.971607
hsa.miR.193b.3p	-0.279355	-1.43399	0.875278	0.632419	0.971607
hsa.miR.10a.5p	-0.0532879	-0.444569	0.337993	0.787662	0.971607
hsa.miR.664a.5p	0.0686044	-0.421351	0.55856	0.781837	0.971607
hsa.miR.140.3p	-0.0328765	-0.371353	0.3056	0.84765	0.971607
hsa.miR.335.5p	-0.149284	-1.08436	0.785796	0.752211	0.971607
hsa.miR.664a.3p	-0.14936	-1.20195	0.903234	0.778991	0.971607
hsa.miR.4443	-0.0603731	-0.821222	0.700476	0.875282	0.971607
hsa.miR.28.5p	0.154229	-1.20177	1.51023	0.822011	0.971607
hsa.miR.326	-0.250505	-2.07651	1.5755	0.786142	0.971607
hsa.let.7b.3p	-0.132406	-1.03271	0.7679	0.771162	0.971607
hsa.miR.20a.5p	-0.267073	-1.61109	1.07695	0.694373	0.971607
hsa.miR.148b.5p	-0.257044	-1.85949	1.3454	0.751073	0.971607
hsa.miR.331.3p	-0.164419	-2.03215	1.70331	0.861769	0.971607
hsa.miR.576.5p	-0.153199	-1.94501	1.63861	0.865706	0.971607
hsa.miR.589.5p	0.22042	-1.45162	1.89246	0.794305	0.971607
hsa.miR.187.3p	0.112018	-0.865428	1.08946	0.820682	0.971607
hsa.miR.195.3p	0.190968	-1.28758	1.66952	0.798376	0.971607
hsa.miR.769.5p	-0.303391	-1.86873	1.26195	0.701531	0.971607
hsa.miR.501.3p	0.175625	-0.624018	0.975268	0.664104	0.971607
hsa.miR.184	0.120009	-1.4703	1.71032	0.881344	0.971607
hsa.miR.17.5p	0.200442	-1.33819	1.73908	0.796676	0.971607
hsa.miR.96.5p	0.213292	-1.46012	1.88671	0.800972	0.971607
hsa.miR.130b.3p	0.306813	-1.37652	1.99015	0.718528	0.971607
hsa.miR.1307.5p	-0.113904	-1.6004	1.37259	0.879529	0.971607
hsa.miR.221.5p	0.191193	-1.40314	1.78553	0.812515	0.971607
hsa.miR.365b.5p	0.0984235	-1.54642	1.74327	0.905782	0.971607
hsa.miR.194.5p	-0.2984	-2.08871	1.49191	0.741691	0.971607
hsa.miR.196b.5p	0.210631	-1.33125	1.75251	0.787026	0.971607
hsa.miR.106b.5p	0.271468	-1.46141	2.00435	0.756703	0.971607
hsa.miR.223.5p	-0.19229	-1.34786	0.963276	0.742097	0.971607
hsa.let.7f.1.3p	0.353323	-1.05997	1.76662	0.621139	0.971607
hsa.mir.30c.2	0.118749	-1.43255	1.67004	0.879651	0.971607
hsa.miR.223.3p	0.140303	-1.62669	1.9073	0.875201	0.971607
hsa.mir.320b.1	-0.199468	-1.529	1.13006	0.766688	0.971607
hsa.mir.320b.2	-0.279386	-1.57822	1.01945	0.670607	0.971607
hsa.mir.320a	-0.101197	-1.33429	1.13189	0.871047	0.971607
hsa.miR.502.3p	0.234514	-1.16611	1.63514	0.740555	0.971607
hsa.miR.4429	0.117289	-1.22732	1.46189	0.863016	0.971607
hsa.miR.378i	-0.246487	-1.67417	1.1812	0.732788	0.971607
hsa.miR.148b.3p	0.0152646	-0.361779	0.392309	0.936172	0.974998
hsa.miR.125b.2.3p	-0.00944408	-0.272752	0.253864	0.943439	0.974998
hsa.miR.16.5p	0.0278674	-1.2545	1.31023	0.965712	0.974998
hsa.miR.652.3p	0.0305168	-0.988105	1.04914	0.952744	0.974998
hsa.miR.106b.3p	0.0172218	-0.499984	0.534428	0.947485	0.974998
hsa.miR.339.5p	0.0549096	-1.30443	1.41425	0.936315	0.974998
hsa.miR.30d.3p	0.0331101	-1.39909	1.46531	0.963525	0.974998
hsa.miR.30c.2.3p	0.0543739	-1.48797	1.59672	0.944404	0.974998
hsa.miR.19b.3p	-0.0784967	-1.6295	1.47251	0.920257	0.974998
hsa.miR.340.3p	-0.0510502	-1.74049	1.63839	0.952337	0.974998
hsa.miR.199a.3p.hsa.miR.199b.3p	-0.0837907	-1.89278	1.7252	0.926998	0.974998
hsa.mir.30c.1	-0.0419238	-1.61613	1.53229	0.957987	0.974998
hsa.miR.26a.5p	-0.00153805	-0.123268	0.120192	0.980061	0.98475
hsa.miR.195.5p	0.0150447	-1.79961	1.8297	0.986915	0.986915

## Sheet: days_postpartum
Supplemental Table 5. Complete results of multivariable linear models estimating the relationship between log-transformed EV-miRNA expression and maternal-infant characteristics. Each tab indicates the variable of interest.
All models were adjusted for proportion of rRNA, volume of skim milk. Adjustment for multiple testing was conducted using the Benjamini-Hochberg procedure.
miRNA	Estimate	Confidence Interval Lower Bound	Confidence Interval Upper Bound	p	pfdr
hsa.miR.378e	-0.160351	-0.245728	-0.0749747	0.000317388	0.0666515
hsa.miR.27b.3p	-0.0343813	-0.0541454	-0.0146172	0.000810361	0.085088
hsa.miR.6510.3p	-0.211107	-0.349239	-0.0729746	0.00307611	0.215327
hsa.miR.146b.5p	-0.0258591	-0.0451726	-0.00654558	0.00917033	0.26995
hsa.miR.22.3p	0.0211237	0.00457729	0.0376702	0.0128451	0.26995
hsa.miR.335.3p	-0.0441308	-0.0774716	-0.0107901	0.00997107	0.26995
hsa.miR.361.3p	-0.0320056	-0.0559453	-0.00806589	0.00927108	0.26995
hsa.miR.339.5p	-0.234788	-0.402958	-0.0666185	0.0066627	0.26995
hsa.miR.181a.3p	-0.216676	-0.381985	-0.0513668	0.0106958	0.26995
hsa.miR.30d.3p	-0.227441	-0.405618	-0.0492645	0.0128548	0.26995
hsa.miR.328.3p	0.0773966	0.0149198	0.139873	0.0156765	0.299279
hsa.miR.151a.3p	-0.0164215	-0.0305347	-0.00230826	0.023011	0.333651
hsa.miR.340.5p	-0.127464	-0.237158	-0.0177704	0.0231899	0.333651
hsa.miR.365b.5p	-0.2379	-0.443606	-0.0321949	0.0238322	0.333651
hsa.miR.223.3p	-0.261337	-0.482078	-0.0405961	0.0207761	0.333651
hsa.miR.186.5p	-0.0223067	-0.0421149	-0.00249856	0.0276761	0.363248
hsa.miR.96.5p	-0.231237	-0.441024	-0.0214499	0.0310705	0.383813
hsa.miR.501.3p	0.0990155	-0.00174203	0.199773	0.0540199	0.570069
hsa.miR.130b.3p	0.212393	0.000496555	0.42429	0.0494752	0.570069
hsa.miR.598.3p	-0.185068	-0.373609	0.00347312	0.0542923	0.570069
hsa.miR.23b.3p	-0.0370843	-0.0763205	0.00215179	0.0637003	0.588025
hsa.miR.1307.5p	-0.174871	-0.36235	0.0126082	0.0672029	0.588025
hsa.miR.330.3p	-0.19831	-0.409959	0.0133383	0.0659912	0.588025
hsa.miR.660.5p	-0.201626	-0.414841	0.0115897	0.0635664	0.588025
hsa.miR.26a.5p	-0.013874	-0.0292404	0.00149249	0.0762988	0.593435
hsa.miR.141.3p	-0.0342779	-0.0722071	0.00365129	0.0760232	0.593435
hsa.miR.106b.3p	0.0596199	-0.00564723	0.124887	0.0729608	0.593435
hsa.miR.200a.5p	-0.0170127	-0.036046	0.00202067	0.0792435	0.594326
hsa.miR.30a.5p	-0.028884	-0.0634338	0.00566587	0.100373	0.608411
hsa.miR.365a.3p.hsa.miR.365b.3p	-0.123491	-0.265529	0.0185469	0.0876681	0.608411
hsa.miR.335.5p	-0.0987927	-0.217142	0.0195566	0.100877	0.608411
hsa.miR.361.5p	-0.147235	-0.323069	0.0285982	0.0998331	0.608411
hsa.miR.1287.5p	-0.131654	-0.289616	0.0263076	0.101402	0.608411
hsa.miR.30c.2.3p	-0.169431	-0.364342	0.025479	0.0877201	0.608411
hsa.miR.155.5p	-0.0820021	-0.178567	0.0145626	0.0951924	0.608411
hsa.miR.210.3p	-0.172638	-0.383899	0.0386239	0.108166	0.630967
hsa.miR.99a.5p	-0.0269008	-0.0611095	0.00730797	0.121951	0.640585
hsa.miR.200b.3p	-0.0171816	-0.0390347	0.00467147	0.122016	0.640585
hsa.miR.19b.3p	-0.157487	-0.3539	0.0389262	0.114875	0.640585
hsa.miR.221.5p	-0.161186	-0.363153	0.0407816	0.116556	0.640585
hsa.miR.29c.3p	-0.154741	-0.354	0.0445189	0.126615	0.648514
hsa.miR.148a.3p	-0.0235758	-0.0556878	0.00853616	0.14845	0.650357
hsa.miR.30c.5p	-0.017201	-0.0406418	0.00623984	0.148653	0.650357
hsa.miR.181a.5p	-0.0103536	-0.0243632	0.00365608	0.14581	0.650357
hsa.miR.28.3p	-0.0114369	-0.0265778	0.00370389	0.137196	0.650357
hsa.miR.425.5p	-0.062122	-0.14663	0.0223863	0.147945	0.650357
hsa.miR.576.5p	-0.168155	-0.395481	0.0591716	0.145446	0.650357
hsa.miR.589.5p	-0.159268	-0.371375	0.0528388	0.13952	0.650357
hsa.miR.885.5p	-0.0815399	-0.197093	0.0340135	0.16471	0.652625
hsa.miR.378d	-0.0236066	-0.0566556	0.0094424	0.159646	0.652625
hsa.miR.29b.3p	-0.139954	-0.336855	0.0569484	0.161689	0.652625
hsa.mir.320b.1	0.121178	-0.0476463	0.290002	0.157638	0.652625
hsa.mir.320b.2	0.119732	-0.045233	0.284696	0.153088	0.652625
hsa.miR.196b.5p	-0.136597	-0.332475	0.0592817	0.169683	0.659877
hsa.miR.423.3p	0.0177134	-0.00805875	0.0434855	0.17586	0.662027
hsa.miR.429	-0.0240494	-0.0592499	0.011151	0.178425	0.662027
hsa.miR.28.5p	-0.115718	-0.288076	0.0566401	0.185998	0.662027
hsa.miR.193b.5p	0.100064	-0.0478078	0.247935	0.182569	0.662027
hsa.miR.106b.5p	-0.148076	-0.368383	0.0722303	0.185507	0.662027
hsa.miR.30a.3p	-0.0150845	-0.0381081	0.00793908	0.196757	0.686619
hsa.miR.193b.3p	-0.0950183	-0.241996	0.0519589	0.202716	0.686619
hsa.miR.3182	-0.0740498	-0.188503	0.0404039	0.202369	0.686619
hsa.miR.23a.3p	-0.0276858	-0.0716126	0.0162411	0.214184	0.688971
hsa.let.7i.5p	-0.0181577	-0.0468815	0.010566	0.21283	0.688971
hsa.miR.374a.5p	-0.131504	-0.340518	0.0775093	0.214982	0.688971
hsa.miR.511.3p	-0.147039	-0.381541	0.0874628	0.216534	0.688971
hsa.miR.17.5p	-0.121623	-0.317446	0.0741994	0.220885	0.692327
hsa.miR.25.3p	-0.0107582	-0.0283155	0.00679897	0.2271	0.700301
hsa.miR.101.3p	-0.020654	-0.0586803	0.0173722	0.283962	0.700301
hsa.miR.30e.5p	-0.0192103	-0.0539068	0.0154861	0.274792	0.700301
hsa.miR.532.5p	0.0153963	-0.0134074	0.0442001	0.291638	0.700301
hsa.miR.30e.3p	-0.0134413	-0.0355876	0.00870495	0.231513	0.700301
hsa.miR.3615	-0.0231473	-0.0638652	0.0175706	0.262231	0.700301
hsa.miR.148a.5p	-0.0178658	-0.050061	0.0143294	0.273715	0.700301
hsa.miR.99b.3p	-0.0527772	-0.143493	0.0379385	0.251293	0.700301
hsa.miR.125b.2.3p	-0.0175089	-0.0510808	0.0160631	0.303464	0.700301
hsa.miR.22.5p	-0.0120993	-0.0351899	0.0109913	0.3012	0.700301
hsa.miR.664a.5p	-0.0362819	-0.0986967	0.026133	0.251687	0.700301
hsa.miR.140.3p	0.0255962	-0.017502	0.0686944	0.241618	0.700301
hsa.let.7b.3p	-0.0673832	-0.182061	0.0472946	0.246628	0.700301
hsa.miR.320b	0.0358732	-0.0321129	0.103859	0.297852	0.700301
hsa.miR.425.3p	-0.0815653	-0.233607	0.0704759	0.289897	0.700301
hsa.miR.2110	-0.079969	-0.216257	0.0563192	0.247286	0.700301
hsa.miR.185.5p	0.085453	-0.0674392	0.238345	0.270301	0.700301
hsa.miR.190b	-0.127642	-0.354467	0.099184	0.267059	0.700301
hsa.miR.324.3p	-0.116013	-0.336802	0.104776	0.299867	0.700301
hsa.mir.30c.2	-0.117669	-0.315174	0.0798354	0.240144	0.700301
hsa.miR.24.2.5p	-0.10942	-0.309003	0.090164	0.279501	0.700301
hsa.mir.30c.1	-0.114114	-0.314633	0.0864039	0.261717	0.700301
hsa.miR.500a.3p	0.0864171	-0.0787345	0.251569	0.301874	0.700301
hsa.miR.4429	-0.0915465	-0.262963	0.07987	0.292057	0.700301
hsa.miR.26b.5p	-0.0224069	-0.0669477	0.0221339	0.320824	0.706044
hsa.miR.98.5p	-0.0174146	-0.0518778	0.0170485	0.318676	0.706044
hsa.miR.195.5p	-0.116697	-0.348138	0.114744	0.319717	0.706044
hsa.miR.421	-0.0934114	-0.278769	0.0919465	0.319974	0.706044
hsa.miR.378i	-0.0912893	-0.273488	0.0909096	0.322763	0.706044
hsa.miR.200a.3p	-0.0134912	-0.0423358	0.0153533	0.355841	0.733961
hsa.miR.181b.5p	-0.00687491	-0.0212021	0.00745231	0.343559	0.733961
hsa.miR.148b.3p	-0.0227057	-0.0708234	0.0254121	0.351602	0.733961
hsa.miR.197.3p	0.0379972	-0.0433524	0.119347	0.356495	0.733961
hsa.miR.378c	-0.0308108	-0.0951449	0.0335232	0.344491	0.733961
hsa.miR.135a.5p	-0.110438	-0.346188	0.125312	0.355093	0.733961
hsa.miR.374b.5p	0.0571862	-0.066321	0.180693	0.36068	0.735368
hsa.miR.378g	-0.0467777	-0.148889	0.055334	0.365782	0.738598
hsa.miR.200c.3p	-0.0100062	-0.0325574	0.012545	0.380979	0.738856
hsa.miR.24.3p	0.00891183	-0.0115485	0.0293721	0.389749	0.738856
hsa.let.7c.5p	-0.013753	-0.0453808	0.0178748	0.390538	0.738856
hsa.let.7e.5p	0.0232501	-0.0296493	0.0761495	0.385481	0.738856
hsa.miR.16.5p	-0.0714408	-0.235189	0.0923074	0.388972	0.738856
hsa.miR.664a.3p	0.0602975	-0.0741329	0.194728	0.375836	0.738856
hsa.miR.885.3p	-0.0821655	-0.269612	0.105281	0.386747	0.738856
hsa.miR.30b.5p	-0.0295409	-0.0989083	0.0398265	0.400363	0.75068
hsa.miR.484	-0.0107932	-0.0364665	0.0148801	0.406405	0.752009
hsa.miR.10a.5p	0.0207769	-0.0292199	0.0707737	0.411814	0.752009
hsa.miR.629.5p	0.0357722	-0.0500052	0.12155	0.410167	0.752009
hsa.miR.342.3p	-0.0350266	-0.123126	0.0530729	0.432281	0.770478
hsa.miR.1260b	-0.0857651	-0.303528	0.131998	0.436604	0.770478
hsa.miR.125a.3p	-0.0554996	-0.196171	0.0851712	0.435804	0.770478
hsa.miR.181d.5p	-0.0824974	-0.291295	0.1263	0.435142	0.770478
hsa.miR.93.5p	0.0451608	-0.074577	0.164899	0.456224	0.798392
hsa.miR.27a.5p	0.0308269	-0.0541575	0.115811	0.473592	0.819151
hsa.miR.222.3p	0.0131829	-0.0233499	0.0497158	0.475887	0.819151
hsa.miR.191.5p	-0.00815986	-0.0311924	0.0148727	0.483946	0.826249
hsa.let.7f.5p	-0.0110986	-0.04369	0.0214928	0.501018	0.828742
hsa.miR.21.5p	-0.0160467	-0.0628179	0.0307245	0.497822	0.828742
hsa.miR.29a.3p	-0.0109553	-0.0431388	0.0212283	0.501192	0.828742
hsa.miR.345.5p	-0.0223703	-0.0877436	0.043003	0.498944	0.828742
hsa.let.7g.5p	-0.0140636	-0.0565696	0.0284424	0.513235	0.835499
hsa.miR.146b.3p	-0.00825762	-0.0331137	0.0165985	0.511514	0.835499
hsa.miR.99b.5p	-0.00639914	-0.0266511	0.0138528	0.532332	0.859227
hsa.miR.652.3p	-0.0408023	-0.171097	0.0894925	0.535994	0.859227
hsa.miR.671.3p	0.0525752	-0.138686	0.243836	0.586874	0.859633
hsa.miR.27a.3p	-0.0061399	-0.0278749	0.0155951	0.576588	0.859633
hsa.miR.193a.5p	0.00708479	-0.0186674	0.032837	0.586567	0.859633
hsa.miR.511.5p	-0.014932	-0.0702392	0.0403752	0.593556	0.859633
hsa.miR.182.5p	-0.00872963	-0.0385241	0.0210648	0.562515	0.859633
hsa.miR.92a.3p	-0.00568728	-0.0254376	0.014063	0.56924	0.859633
hsa.miR.1307.3p	0.00926923	-0.0216753	0.0402138	0.553831	0.859633
hsa.miR.181a.2.3p	0.00859458	-0.0209019	0.0380911	0.564673	0.859633
hsa.mir.378c	0.0162704	-0.0373329	0.0698737	0.548571	0.859633
hsa.miR.148b.5p	-0.0562176	-0.261374	0.148939	0.58805	0.859633
hsa.miR.107	-0.0193609	-0.0906208	0.051899	0.591221	0.859633
hsa.miR.150.5p	0.0613504	-0.160406	0.283107	0.584472	0.859633
hsa.miR.760	-0.0634392	-0.289676	0.162798	0.579392	0.859633
hsa.miR.199a.3p.hsa.miR.199b.3p	-0.0650751	-0.296555	0.166405	0.578426	0.859633
hsa.miR.143.3p	0.0139355	-0.0406542	0.0685252	0.6138	0.882863
hsa.miR.1246	0.0521698	-0.16095	0.265289	0.628421	0.897745
hsa.miR.195.3p	0.0449642	-0.144365	0.234293	0.638686	0.906244
hsa.miR.423.5p	0.0106451	-0.037109	0.0583991	0.6594	0.911013
hsa.miR.452.5p	-0.0433307	-0.235135	0.148474	0.65512	0.911013
hsa.miR.574.3p	0.0210105	-0.0700763	0.112097	0.648354	0.911013
hsa.miR.340.3p	0.0489447	-0.167346	0.265235	0.654577	0.911013
hsa.miR.125a.5p	0.00950175	-0.034429	0.0534325	0.668902	0.918101
hsa.miR.7.5p	-0.00836877	-0.0489499	0.0322123	0.683444	0.931969
hsa.miR.375	-0.00553545	-0.0330935	0.0220226	0.691234	0.936511
hsa.miR.125b.5p	-0.00693142	-0.0460805	0.0322176	0.726246	0.938842
hsa.let.7d.5p	0.00452814	-0.0201792	0.0292355	0.717043	0.938842
hsa.miR.100.5p	0.00518579	-0.0248982	0.0352698	0.733191	0.938842
hsa.let.7d.3p	0.00535182	-0.0226015	0.0333052	0.704994	0.938842
hsa.miR.941	-0.0155345	-0.105456	0.0743872	0.732626	0.938842
hsa.miR.128.3p	0.00972912	-0.0423249	0.0617831	0.711684	0.938842
hsa.miR.1301.3p	0.036244	-0.171038	0.243526	0.729508	0.938842
hsa.miR.15b.5p	0.0427909	-0.183132	0.268714	0.708006	0.938842
hsa.miR.320d	-0.0166778	-0.102824	0.0694688	0.701852	0.938842
hsa.miR.183.5p	-0.00388981	-0.029469	0.0216894	0.763611	0.945334
hsa.miR.744.5p	0.00513511	-0.0302767	0.040547	0.774273	0.945334
hsa.miR.200b.5p	0.00439907	-0.0246808	0.0334789	0.764807	0.945334
hsa.miR.1299	0.0376601	-0.218956	0.294276	0.771631	0.945334
hsa.miR.184	-0.0299868	-0.233716	0.173743	0.770978	0.945334
hsa.miR.378f	0.0168788	-0.096394	0.130152	0.768226	0.945334
hsa.let.7f.1.3p	-0.0282043	-0.209441	0.153032	0.758261	0.945334
hsa.miR.342.5p	-0.0214848	-0.163035	0.120066	0.764044	0.945334
hsa.miR.3168	-0.0119541	-0.105128	0.0812202	0.799691	0.945363
hsa.miR.146a.5p	-0.00630196	-0.0548764	0.0422725	0.797492	0.945363
hsa.miR.29c.5p	-0.0224269	-0.202857	0.158003	0.805809	0.945363
hsa.miR.339.3p	0.00383123	-0.0263205	0.0339829	0.801575	0.945363
hsa.miR.187.3p	0.0167238	-0.10852	0.141968	0.79171	0.945363
hsa.miR.769.5p	0.0256374	-0.175034	0.226309	0.800516	0.945363
hsa.miR.320c	0.00941198	-0.0589566	0.0777806	0.785417	0.945363
hsa.miR.152.3p	-0.0036935	-0.0350054	0.0276183	0.815526	0.94619
hsa.miR.16.2.3p	-0.0169641	-0.159562	0.125633	0.813981	0.94619
hsa.miR.92b.3p	-0.00748289	-0.0759675	0.0610017	0.828901	0.951413
hsa.miR.326	-0.0236338	-0.257665	0.210398	0.841684	0.951413
hsa.miR.20a.5p	-0.0172913	-0.189616	0.155033	0.84268	0.951413
hsa.miR.7706	-0.0137621	-0.14838	0.120856	0.839758	0.951413
hsa.miR.223.5p	0.0150464	-0.133082	0.163175	0.84077	0.951413
hsa.miR.378a.3p	-0.00179889	-0.022619	0.0190212	0.864303	0.96054
hsa.miR.218.5p	0.0178339	-0.188854	0.224521	0.864486	0.96054
hsa.mir.320a	0.0142743	-0.143736	0.172285	0.858186	0.96054
hsa.let.7b.5p	-0.00212541	-0.0282135	0.0239626	0.871977	0.963764
hsa.miR.331.3p	-0.0184012	-0.25775	0.220948	0.879133	0.964493
hsa.miR.502.3p	0.0134951	-0.166063	0.193053	0.881822	0.964493
hsa.miR.320a	0.0036119	-0.0503255	0.0575493	0.894623	0.973423
hsa.miR.30d.5p	-0.00198104	-0.0340855	0.0301234	0.902854	0.976629
hsa.miR.499a.5p	0.00460725	-0.0732927	0.0825072	0.90687	0.976629
hsa.miR.224.5p	-0.00135556	-0.0282588	0.0255477	0.920609	0.981359
hsa.miR.193a.3p	-0.00890392	-0.182073	0.164265	0.91899	0.981359
hsa.let.7a.5p	0.000557604	-0.0331403	0.0342556	0.973888	0.988255
hsa.miR.103a.3p	-0.000882685	-0.0319002	0.0301349	0.95511	0.988255
hsa.miR.196a.5p	0.00169239	-0.106456	0.109841	0.975306	0.988255
hsa.miR.192.5p	-0.00094549	-0.02472	0.022829	0.937298	0.988255
hsa.miR.221.3p	0.00127834	-0.0696989	0.0722556	0.97158	0.988255
hsa.miR.4443	0.00407069	-0.0934369	0.101578	0.934186	0.988255
hsa.miR.147b	0.00707352	-0.212624	0.226771	0.949219	0.988255
hsa.miR.574.5p	-0.00228903	-0.221883	0.217305	0.983549	0.988255
hsa.let.7a.3p	0.00444113	-0.122838	0.13172	0.944973	0.988255
hsa.miR.194.5p	0.00409354	-0.225445	0.233632	0.971859	0.988255
hsa.miR.203a.3p	-0.00163922	-0.114695	0.111417	0.977119	0.988255
hsa.miR.1303	-0.0025678	-0.219408	0.214272	0.981312	0.988255
hsa.miR.205.5p	-7.70055e-05	-0.0323855	0.0322315	0.996238	0.996238

## Sheet: gestational_age
Supplemental Table 5. Complete results of multivariable linear models estimating the relationship between log-transformed EV-miRNA expression and maternal-infant characteristics. Each tab indicates the variable of interest.
All models were adjusted for proportion of rRNA, volume of skim milk. Adjustment for multiple testing was conducted using the Benjamini-Hochberg procedure.
miRNA	Estimate (Late)	Confidence Interval Lower (Late)	Confidence Interval Upper (Late)	p (Late)	Estimate (Early)	Confidence Interval Lower (Early)	Confidence Interval Upper (Early)	p (Early)	pfdr (Late)	pfdr (Early)
hsa.miR.181b.5p	-0.0152289	-0.146306	0.115849	0.818238	0.136075	0.0221608	0.249988	0.0196913	0.989773	0.983144
hsa.miR.574.3p	0.845032	0.000369724	1.6897	0.0499016	0.819865	0.0858053	1.55392	0.0289526	0.974563	0.983144
hsa.miR.125a.3p	0.0521682	-1.24809	1.35243	0.936738	1.24018	0.110179	2.37018	0.0317889	0.989773	0.983144
hsa.miR.194.5p	-1.54826	-3.68471	0.588191	0.153696	-2.00133	-3.85803	-0.144635	0.0348996	0.974563	0.983144
hsa.miR.3182	0.733488	-0.345985	1.81296	0.180764	0.862061	-0.0760621	1.80018	0.07129	0.974563	0.983144
hsa.miR.378g	0.0830725	-0.872241	1.03839	0.863425	0.754633	-0.0755885	1.58485	0.0743649	0.989773	0.983144
hsa.miR.221.3p	0.671617	0.0110029	1.33223	0.0463715	0.515102	-0.0590094	1.08921	0.0781261	0.974563	0.983144
hsa.miR.664a.5p	0.39132	-0.197065	0.979705	0.19011	0.45382	-0.0575195	0.96516	0.0813531	0.974563	0.983144
hsa.miR.147b	-0.741274	-2.80019	1.31765	0.476855	-1.57155	-3.36087	0.217764	0.084518	0.974563	0.983144
hsa.miR.4443	0.182905	-0.729209	1.09502	0.691699	0.694273	-0.0984063	1.48695	0.0853735	0.974563	0.983144
hsa.miR.1246	0.367344	-1.63253	2.36722	0.71641	1.42155	-0.316456	3.15956	0.107838	0.974563	0.983144
hsa.miR.425.5p	-0.00755025	-0.805199	0.790099	0.98506	-0.559131	-1.25233	0.134072	0.112743	0.989773	0.983144
hsa.miR.511.3p	0.490118	-1.72687	2.7071	0.662007	1.53905	-0.387631	3.46574	0.116214	0.974563	0.983144
hsa.miR.195.3p	-2.30541	-4.0517	-0.559122	0.0101654	-1.14807	-2.66569	0.369559	0.136606	0.974563	0.983144
hsa.miR.196b.5p	0.824019	-1.03746	2.68549	0.382059	1.18243	-0.435301	2.80015	0.150224	0.974563	0.983144
hsa.miR.29a.3p	-0.102904	-0.406816	0.201008	0.503421	-0.18683	-0.450947	0.0772866	0.163668	0.974563	0.983144
hsa.miR.146b.3p	-0.0816243	-0.316416	0.153167	0.492109	-0.141545	-0.345592	0.0625017	0.171897	0.974563	0.983144
hsa.miR.96.5p	0.0839892	-1.9274	2.09538	0.934166	-1.21226	-2.96027	0.535758	0.17201	0.989773	0.983144
hsa.mir.378c	0.190275	-0.316175	0.696724	0.457932	0.296785	-0.143348	0.736918	0.184082	0.974563	0.983144
hsa.miR.1301.3p	-0.357135	-2.3126	1.59833	0.717959	-1.10157	-2.80098	0.59784	0.201501	0.974563	0.983144
hsa.miR.30e.3p	0.156557	-0.0467108	0.359824	0.129713	-0.11341	-0.290061	0.0632413	0.205818	0.974563	0.983144
hsa.miR.24.2.5p	0.299034	-1.59389	2.19196	0.754703	1.0342	-0.610854	2.67926	0.215314	0.980168	0.983144
hsa.miR.26b.5p	-0.137232	-0.559811	0.285346	0.521	-0.229553	-0.596798	0.137692	0.217938	0.974563	0.983144
hsa.miR.135a.5p	0.643128	-1.59264	2.8789	0.569617	1.18888	-0.754131	3.13189	0.227737	0.974563	0.983144
hsa.miR.3168	-0.0169615	-0.894089	0.860166	0.969484	0.464027	-0.298247	1.2263	0.230111	0.989773	0.983144
hsa.miR.193b.5p	0.37688	-1.0318	1.78556	0.596866	0.740665	-0.483559	1.96489	0.232961	0.974563	0.983144
hsa.miR.361.3p	0.0131809	-0.21945	0.245812	0.910755	-0.120447	-0.322617	0.0817224	0.240122	0.989773	0.983144
hsa.miR.100.5p	0.0960546	-0.184745	0.376854	0.499058	-0.145122	-0.389153	0.098909	0.240975	0.974563	0.983144
hsa.miR.1299	-1.03537	-3.46092	1.39017	0.399226	-1.2481	-3.35604	0.859831	0.243016	0.974563	0.983144
hsa.miR.101.3p	-0.0449768	-0.405891	0.315938	0.805299	-0.184243	-0.497898	0.129412	0.246745	0.989773	0.983144
hsa.miR.140.3p	-0.00819216	-0.417154	0.40077	0.96839	-0.205949	-0.56136	0.149462	0.253148	0.989773	0.983144
hsa.miR.196a.5p	-0.150906	-1.16676	0.864949	0.768901	0.509104	-0.373731	1.39194	0.255433	0.980168	0.983144
hsa.miR.423.3p	0.0616136	-0.184166	0.307393	0.620153	0.121526	-0.0920701	0.335122	0.261809	0.974563	0.983144
hsa.miR.200b.5p	-0.218894	-0.492278	0.0544889	0.115369	-0.131741	-0.369326	0.105845	0.274049	0.974563	0.983144
hsa.miR.186.5p	0.0407223	-0.149522	0.230967	0.672098	-0.0914358	-0.256769	0.0738976	0.275307	0.974563	0.983144
hsa.miR.193a.3p	-0.775045	-2.41188	0.86179	0.34992	-0.786238	-2.20874	0.636264	0.275586	0.974563	0.983144
hsa.miR.339.5p	-0.0677651	-1.71208	1.57655	0.935023	-0.782938	-2.21194	0.646065	0.279775	0.989773	0.983144
hsa.miR.25.3p	0.038835	-0.127015	0.204685	0.643373	-0.0788782	-0.223011	0.0652549	0.280326	0.974563	0.983144
hsa.miR.671.3p	1.05566	-0.715578	2.82691	0.239943	-0.840619	-2.37993	0.698692	0.28134	0.974563	0.983144
hsa.miR.3615	0.199682	-0.187385	0.586749	0.308672	0.182766	-0.153617	0.51915	0.283777	0.974563	0.983144
hsa.let.7b.5p	0.0883625	-0.158498	0.335223	0.479405	0.114158	-0.100378	0.328693	0.293776	0.974563	0.983144
hsa.miR.26a.5p	0.2083	0.0659483	0.350653	0.00453043	0.0649993	-0.0587128	0.188711	0.299872	0.95139	0.983144
hsa.miR.210.3p	1.08792	-0.933232	3.10908	0.28826	0.906856	-0.849644	2.66336	0.308299	0.974563	0.983144
hsa.miR.941	-0.517193	-1.36647	0.332088	0.22993	-0.380883	-1.11896	0.357191	0.308518	0.974563	0.983144
hsa.miR.378i	-0.664445	-2.39672	1.06783	0.4486	-0.775531	-2.28098	0.729916	0.309359	0.974563	0.983144
hsa.miR.200c.3p	0.0506533	-0.161907	0.263214	0.637518	-0.0947866	-0.279514	0.0899407	0.311263	0.974563	0.983144
hsa.miR.374a.5p	-1.12715	-3.11613	0.861825	0.263692	-0.885382	-2.61391	0.84315	0.312109	0.974563	0.983144
hsa.miR.22.5p	0.185304	-0.032511	0.40312	0.0945909	0.09647	-0.092824	0.285764	0.314545	0.974563	0.983144
hsa.miR.195.5p	1.68578	-0.501626	3.87318	0.129479	0.960402	-0.940577	2.86138	0.318737	0.974563	0.983144
hsa.miR.148b.5p	1.99025	0.0751659	3.90534	0.0418106	0.830171	-0.83415	2.49449	0.324886	0.974563	0.983144
hsa.miR.499a.5p	0.427044	-0.308832	1.16292	0.252454	0.316437	-0.323081	0.955955	0.328763	0.974563	0.983144
hsa.miR.24.3p	0.132266	-0.0613055	0.325837	0.178355	0.0820758	-0.0861486	0.2503	0.335532	0.974563	0.983144
hsa.mir.30c.1	-1.19703	-3.10106	0.706988	0.215305	-0.799552	-2.45426	0.855151	0.340183	0.974563	0.983144
hsa.miR.885.3p	-0.174206	-1.94919	1.60078	0.846066	0.735349	-0.807215	2.27791	0.346684	0.989773	0.983144
hsa.miR.203a.3p	-0.655564	-1.72303	0.411905	0.22604	-0.435979	-1.36367	0.491712	0.35352	0.974563	0.983144
hsa.let.7f.1.3p	-0.0703191	-1.78613	1.6455	0.935383	-0.676588	-2.16773	0.814553	0.370316	0.989773	0.983144
hsa.miR.326	-1.90842	-4.04838	0.231535	0.0799126	0.84038	-1.01937	2.70013	0.372272	0.974563	0.983144
hsa.miR.320d	-0.25592	-1.06539	0.553553	0.532066	0.3163	-0.387178	1.01978	0.374655	0.974563	0.983144
hsa.miR.22.3p	0.118635	-0.0418444	0.279115	0.145674	0.0623272	-0.0771389	0.201793	0.377545	0.974563	0.983144
hsa.miR.143.3p	0.457218	-0.054966	0.969402	0.0796201	0.194935	-0.250182	0.640052	0.387145	0.974563	0.983144
hsa.miR.99a.5p	0.0980104	-0.229943	0.425964	0.554708	0.124817	-0.160193	0.409827	0.387148	0.974563	0.983144
hsa.miR.15b.5p	-1.88076	-3.99966	0.238148	0.0813207	-0.801691	-2.64314	1.03976	0.389941	0.974563	0.983144
hsa.miR.1303	-1.49298	-3.53517	0.54921	0.150141	-0.745253	-2.52003	1.02953	0.40692	0.974563	0.983144
hsa.miR.421	-1.46001	-3.20853	0.288506	0.100769	-0.635473	-2.15503	0.884088	0.408836	0.974563	0.983144
hsa.miR.181a.5p	0.0674481	-0.0664736	0.20137	0.320242	0.0486455	-0.06774	0.165031	0.409089	0.974563	0.983144
hsa.miR.30c.2.3p	-0.0338306	-1.90562	1.83796	0.971478	-0.664243	-2.29093	0.962446	0.41993	0.989773	0.983144
hsa.miR.331.3p	-0.336643	-2.59745	1.92416	0.768367	0.796125	-1.16864	2.76089	0.423502	0.980168	0.983144
hsa.let.7a.5p	0.208726	-0.109246	0.526698	0.195888	0.111294	-0.165042	0.38763	0.426304	0.974563	0.983144
hsa.miR.200a.3p	-0.0959406	-0.370508	0.178627	0.489903	-0.0955671	-0.334182	0.143048	0.428875	0.974563	0.983144
hsa.miR.320a	0.185277	-0.326096	0.69665	0.474073	0.174472	-0.26994	0.618884	0.43803	0.974563	0.983144
hsa.miR.4429	0.328842	-1.30571	1.96339	0.690747	0.556098	-0.864417	1.97661	0.439327	0.974563	0.983144
hsa.miR.224.5p	-0.133067	-0.384309	0.118174	0.296018	0.0846345	-0.133709	0.302978	0.443832	0.974563	0.983144
hsa.miR.28.5p	0.807484	-0.837935	2.4529	0.332727	0.546828	-0.883134	1.97679	0.44997	0.974563	0.983144
hsa.miR.452.5p	-0.357621	-2.17021	1.45496	0.696412	0.59757	-0.977669	2.17281	0.453588	0.974563	0.983144
hsa.miR.181a.2.3p	0.0193132	-0.260805	0.299432	0.891514	0.0913991	-0.15204	0.334838	0.458234	0.989773	0.983144
hsa.miR.93.5p	-0.728502	-1.86173	0.404727	0.205219	-0.369028	-1.35387	0.615813	0.459121	0.974563	0.983144
hsa.mir.320b.1	-0.352712	-1.96991	1.26448	0.666272	-0.520018	-1.92545	0.885416	0.464762	0.974563	0.983144
hsa.miR.320b	0.233626	-0.414404	0.881657	0.476261	0.206979	-0.356196	0.770155	0.467756	0.974563	0.983144
hsa.miR.199a.3p.hsa.miR.199b.3p	-0.706693	-2.88891	1.47552	0.522162	0.694418	-1.20205	2.59089	0.469399	0.974563	0.983144
hsa.miR.589.5p	-0.175649	-2.20867	1.85737	0.864297	-0.638688	-2.4055	1.12812	0.475071	0.989773	0.983144
hsa.mir.320a	0.389354	-1.11021	1.88892	0.607725	0.467375	-0.835829	1.77058	0.47856	0.974563	0.983144
hsa.miR.501.3p	0.0116525	-0.960609	0.983914	0.981084	0.302442	-0.542508	1.14739	0.47941	0.989773	0.983144
hsa.miR.484	-0.0231762	-0.267036	0.220683	0.850879	0.074186	-0.137742	0.286114	0.489124	0.989773	0.983144
hsa.let.7i.5p	-0.110409	-0.384744	0.163925	0.426633	-0.0825336	-0.320946	0.155879	0.493933	0.974563	0.983144
hsa.miR.141.3p	-0.112954	-0.478287	0.252379	0.541138	-0.10966	-0.427154	0.207835	0.494917	0.974563	0.983144
hsa.miR.339.3p	0.0267196	-0.258864	0.312304	0.85317	-0.0855045	-0.333693	0.162684	0.496009	0.989773	0.983144
hsa.miR.98.5p	-0.0280183	-0.356563	0.300527	0.866036	-0.098316	-0.38384	0.187208	0.496233	0.989773	0.983144
hsa.mir.30c.2	0.945866	-0.936315	2.82805	0.321296	0.539015	-1.09671	2.17474	0.514899	0.974563	0.983144
hsa.miR.30d.5p	0.0224021	-0.2818	0.326604	0.884176	-0.087088	-0.351457	0.177281	0.515037	0.989773	0.983144
hsa.miR.30d.3p	0.650518	-1.09012	2.39116	0.460299	0.497495	-1.01522	2.01021	0.515729	0.974563	0.983144
hsa.miR.365a.3p.hsa.miR.365b.3p	-0.653103	-2.01724	0.711036	0.344613	-0.387696	-1.57321	0.797819	0.518086	0.974563	0.983144
hsa.miR.21.5p	0.100472	-0.34245	0.543394	0.65377	-0.123633	-0.508558	0.261291	0.52557	0.974563	0.983144
hsa.miR.103a.3p	0.0514804	-0.24194	0.344901	0.728602	-0.0818527	-0.336852	0.173147	0.525824	0.974563	0.983144
hsa.miR.378d	-0.155734	-0.471646	0.160178	0.330555	-0.087753	-0.362298	0.186792	0.527578	0.974563	0.983144
hsa.miR.340.5p	0.334042	-0.726268	1.39435	0.53351	-0.286857	-1.20833	0.634612	0.538368	0.974563	0.983144
hsa.miR.1260b	0.533802	-1.53964	2.60724	0.610763	0.552375	-1.24956	2.35431	0.544585	0.974563	0.983144
hsa.miR.107	0.103395	-0.574227	0.781016	0.762814	0.178395	-0.410496	0.767286	0.549327	0.980168	0.983144
hsa.miR.183.5p	0.0553497	-0.187649	0.298349	0.652432	0.0631717	-0.148008	0.274352	0.554335	0.974563	0.983144
hsa.miR.6510.3p	-0.0349784	-1.40144	1.33149	0.959613	0.354141	-0.833393	1.54168	0.555554	0.989773	0.983144
hsa.miR.190b	-0.403612	-2.56272	1.7555	0.711617	0.556116	-1.32028	2.43251	0.557992	0.974563	0.983144
hsa.miR.30a.5p	-0.08422	-0.416561	0.248121	0.616357	-0.0829748	-0.371798	0.205849	0.570111	0.974563	0.983144
hsa.miR.16.5p	0.764551	-0.79158	2.32068	0.33217	0.385074	-0.967292	1.73744	0.573526	0.974563	0.983144
hsa.miR.423.5p	0.0939253	-0.360059	0.54791	0.68245	0.110959	-0.283579	0.505497	0.578245	0.974563	0.983144
hsa.miR.223.3p	1.36028	-0.777184	3.49774	0.209771	0.517863	-1.33971	2.37544	0.581559	0.974563	0.983144
hsa.miR.130b.3p	-1.86246	-3.84631	0.121388	0.0654692	0.480208	-1.24387	2.20429	0.581903	0.974563	0.983144
hsa.miR.193b.3p	0.283396	-1.12353	1.69033	0.690388	0.338501	-0.8842	1.5612	0.584184	0.974563	0.983144
hsa.miR.106b.5p	-0.617185	-2.72647	1.4921	0.563005	-0.500005	-2.33309	1.33308	0.589729	0.974563	0.983144
hsa.miR.328.3p	-0.176949	-0.783876	0.429977	0.564409	0.141794	-0.385659	0.669248	0.595105	0.974563	0.983144
hsa.miR.511.5p	0.230035	-0.294894	0.754963	0.386844	0.122148	-0.334044	0.578341	0.596572	0.974563	0.983144
hsa.miR.664a.3p	-0.540172	-1.81944	0.7391	0.404323	-0.293843	-1.4056	0.817917	0.601307	0.974563	0.983144
hsa.miR.23b.3p	-0.0415176	-0.420428	0.337393	0.828413	-0.0869897	-0.416284	0.242305	0.601492	0.989773	0.983144
hsa.miR.10a.5p	0.210916	-0.260853	0.682686	0.377358	-0.108045	-0.518039	0.301949	0.602374	0.974563	0.983144
hsa.miR.345.5p	-0.0791687	-0.70159	0.543253	0.80136	-0.141347	-0.682267	0.399572	0.605429	0.989773	0.983144
hsa.miR.17.5p	-0.631245	-2.50319	1.2407	0.505163	-0.422693	-2.04952	1.20413	0.607474	0.974563	0.983144
hsa.miR.320c	0.317498	-0.330149	0.965146	0.333231	0.144005	-0.418838	0.706847	0.612973	0.974563	0.983144
hsa.miR.760	-0.0695228	-2.22029	2.08125	0.949013	0.47195	-1.39719	2.34109	0.617634	0.989773	0.983144
hsa.miR.146b.5p	-0.020991	-0.210549	0.168567	0.826617	-0.0412316	-0.205968	0.123505	0.620709	0.989773	0.983144
hsa.miR.193a.5p	0.0464712	-0.198545	0.291487	0.707598	0.053012	-0.159921	0.265945	0.62256	0.974563	0.983144
hsa.let.7d.3p	-0.122148	-0.387175	0.142878	0.36285	-0.0559388	-0.286262	0.174384	0.631086	0.974563	0.983144
hsa.miR.652.3p	-0.454056	-1.6926	0.78449	0.468866	-0.258516	-1.33488	0.817851	0.634877	0.974563	0.983144
hsa.miR.19b.3p	-1.13047	-2.99022	0.729287	0.230782	0.387911	-1.22832	2.00414	0.63511	0.974563	0.983144
hsa.miR.205.5p	-0.0121175	-0.319038	0.294803	0.937746	-0.064013	-0.330745	0.202719	0.635137	0.989773	0.983144
hsa.miR.342.5p	0.0729138	-1.27247	1.4183	0.914622	0.279359	-0.889854	1.44857	0.636632	0.989773	0.983144
hsa.miR.7.5p	-0.423059	-0.798742	-0.0473752	0.0276842	-0.0770313	-0.403521	0.249459	0.640855	0.974563	0.983144
hsa.miR.184	-0.651754	-2.57634	1.27283	0.503359	0.394403	-1.27817	2.06697	0.64104	0.974563	0.983144
hsa.miR.27a.5p	0.208332	-0.597717	1.01438	0.609361	-0.164865	-0.865367	0.535637	0.641682	0.974563	0.983144
hsa.miR.16.2.3p	-0.349581	-1.70443	1.00527	0.609968	-0.27633	-1.45377	0.901109	0.642622	0.974563	0.983144
hsa.miR.340.3p	1.36237	-0.658309	3.38304	0.184143	-0.403783	-2.15987	1.3523	0.649364	0.974563	0.983144
hsa.miR.197.3p	-0.315133	-1.08971	0.459447	0.421631	-0.152742	-0.825896	0.520413	0.653676	0.974563	0.983144
hsa.miR.30c.5p	-0.0537356	-0.278665	0.171194	0.636673	-0.0439613	-0.239437	0.151515	0.656545	0.974563	0.983144
hsa.miR.330.3p	0.811225	-1.21708	2.83953	0.429513	-0.39426	-2.15697	1.36845	0.658297	0.974563	0.983144
hsa.miR.200b.3p	0.0784763	-0.130113	0.287066	0.457311	-0.0401836	-0.22146	0.141093	0.661153	0.974563	0.983144
hsa.miR.30e.5p	-0.0996461	-0.431004	0.231711	0.552244	-0.0628796	-0.350848	0.225089	0.665906	0.974563	0.983144
hsa.mir.320b.2	0.40278	-1.17971	1.98527	0.614816	0.298725	-1.07655	1.674	0.66755	0.974563	0.983144
hsa.miR.92a.3p	-0.0406885	-0.228646	0.147269	0.668607	-0.0352995	-0.198646	0.128047	0.669144	0.974563	0.983144
hsa.miR.378a.3p	0.024055	-0.173868	0.221978	0.81002	0.0353358	-0.136671	0.207342	0.684565	0.989773	0.983144
hsa.miR.378e	-0.0372803	-0.900145	0.825585	0.931887	0.149952	-0.599926	0.899831	0.692515	0.989773	0.983144
hsa.miR.7706	0.353409	-0.921002	1.62782	0.583554	-0.218157	-1.32569	0.889378	0.696885	0.974563	0.983144
hsa.let.7c.5p	0.215948	-0.0826355	0.514532	0.154511	0.0508652	-0.208621	0.310351	0.698278	0.974563	0.983144
hsa.miR.744.5p	-0.193189	-0.527902	0.141525	0.255019	-0.056673	-0.347558	0.234212	0.700024	0.974563	0.983144
hsa.let.7f.5p	0.0457848	-0.264126	0.355695	0.770132	-0.0513203	-0.32065	0.21801	0.706302	0.980168	0.983144
hsa.miR.221.5p	-0.185457	-2.12828	1.75736	0.85023	-0.304332	-1.99275	1.38409	0.72149	0.989773	0.983144
hsa.miR.1307.5p	-0.692965	-2.5001	1.11417	0.448726	-0.282962	-1.85347	1.28754	0.721599	0.974563	0.983144
hsa.let.7d.5p	0.0677783	-0.167031	0.302587	0.56828	0.0364631	-0.167599	0.240525	0.723801	0.974563	0.983144
hsa.miR.182.5p	0.0763779	-0.207108	0.359864	0.594289	0.0435702	-0.202795	0.289935	0.726519	0.974563	0.983144
hsa.miR.92b.3p	0.145792	-0.503502	0.795086	0.65705	-0.0991386	-0.663412	0.465134	0.72824	0.974563	0.983144
hsa.miR.151a.3p	0.0518158	-0.0854218	0.189053	0.455715	0.0206897	-0.0985776	0.139957	0.731538	0.974563	0.983144
hsa.miR.375	0.139425	-0.119823	0.398673	0.288674	-0.0388406	-0.264142	0.186461	0.733143	0.974563	0.983144
hsa.miR.30a.3p	0.160807	-0.0573452	0.378959	0.146822	0.0326763	-0.15691	0.222263	0.7332	0.974563	0.983144
hsa.miR.660.5p	0.536625	-1.52263	2.59588	0.606419	0.296978	-1.49263	2.08659	0.74276	0.974563	0.983144
hsa.miR.342.3p	-0.350552	-1.18818	0.487075	0.408489	-0.119359	-0.847304	0.608586	0.745719	0.974563	0.983144
hsa.miR.200a.5p	0.144002	-0.0371521	0.325157	0.117983	0.0255674	-0.131866	0.183001	0.748063	0.974563	0.983144
hsa.miR.30b.5p	-0.112117	-0.773807	0.549574	0.737544	-0.0867999	-0.661846	0.488246	0.765287	0.980168	0.983144
hsa.miR.576.5p	-0.768139	-2.93997	1.4037	0.484642	0.279128	-1.60832	2.16658	0.769905	0.974563	0.983144
hsa.miR.150.5p	-0.564652	-2.6743	1.545	0.596713	-0.269247	-2.10265	1.56416	0.771462	0.974563	0.983144
hsa.miR.185.5p	0.408753	-1.04811	1.86562	0.579145	-0.183667	-1.44976	1.08243	0.774171	0.974563	0.983144
hsa.miR.218.5p	-0.895347	-2.85327	1.06257	0.366592	-0.246826	-1.94837	1.45472	0.77418	0.974563	0.983144
hsa.miR.148a.5p	0.058172	-0.249632	0.365976	0.708591	0.0382745	-0.229224	0.305773	0.777175	0.974563	0.983144
hsa.let.7e.5p	0.203621	-0.299739	0.706981	0.424274	0.062537	-0.374911	0.499985	0.777363	0.974563	0.983144
hsa.miR.324.3p	0.151974	-1.95836	2.2623	0.886719	0.256412	-1.57758	2.09041	0.782139	0.989773	0.983144
hsa.miR.335.3p	-0.0822397	-0.408526	0.244047	0.618258	0.0380494	-0.245512	0.321611	0.790696	0.974563	0.983144
hsa.miR.148b.3p	0.0692162	-0.389604	0.528037	0.765419	-0.0521037	-0.450845	0.346637	0.796051	0.980168	0.983144
hsa.miR.191.5p	-0.018759	-0.238303	0.200785	0.865778	-0.0248251	-0.215621	0.165971	0.796901	0.989773	0.983144
hsa.miR.532.5p	0.147416	-0.12629	0.421122	0.287973	0.0301204	-0.207746	0.267986	0.802227	0.974563	0.983144
hsa.miR.223.5p	-0.631549	-2.0348	0.771702	0.374192	-0.147663	-1.36717	1.07184	0.810714	0.974563	0.983144
hsa.miR.27a.3p	0.0920644	-0.114114	0.298243	0.377939	0.0211901	-0.15799	0.200371	0.815045	0.974563	0.983144
hsa.miR.27b.3p	0.0793741	-0.118325	0.277073	0.427747	0.0199376	-0.151874	0.191749	0.818452	0.974563	0.983144
hsa.miR.629.5p	0.284034	-0.530443	1.09851	0.490762	-0.0808817	-0.788708	0.626945	0.821182	0.974563	0.983144
hsa.miR.29c.3p	-0.692528	-2.60404	1.21899	0.474098	-0.184951	-1.84617	1.47627	0.825696	0.974563	0.983144
hsa.miR.365b.5p	-0.266697	-2.27117	1.73777	0.792421	-0.189712	-1.93171	1.55229	0.82944	0.989773	0.983144
hsa.miR.125a.5p	-0.0300652	-0.448239	0.388108	0.886903	-0.038202	-0.401619	0.325215	0.835281	0.989773	0.983144
hsa.miR.152.3p	0.179367	-0.116022	0.474756	0.231267	0.0269465	-0.229763	0.283656	0.835514	0.974563	0.983144
hsa.miR.425.3p	-0.972921	-2.41136	0.465516	0.182753	-0.130771	-1.38085	1.11931	0.836068	0.974563	0.983144
hsa.miR.885.5p	-0.00307772	-1.11218	1.10603	0.99562	-0.0973746	-1.06125	0.866502	0.84161	0.99562	0.983144
hsa.miR.769.5p	0.799761	-1.10226	2.70178	0.406291	0.160542	-1.49243	1.81351	0.847648	0.974563	0.983144
hsa.miR.500a.3p	-0.285625	-1.86192	1.29066	0.720078	0.132003	-1.23788	1.50189	0.84883	0.974563	0.983144
hsa.miR.1307.3p	-0.101514	-0.395014	0.191986	0.494316	0.0232114	-0.231857	0.27828	0.857144	0.974563	0.983144
hsa.miR.146a.5p	-0.0141583	-0.476299	0.447983	0.951673	-0.0357967	-0.437423	0.36583	0.860051	0.989773	0.983144
hsa.let.7g.5p	-0.106511	-0.510493	0.29747	0.602201	0.0312373	-0.319845	0.38232	0.860292	0.974563	0.983144
hsa.let.7a.3p	0.0589926	-1.1513	1.26928	0.923184	-0.0899312	-1.14174	0.961879	0.865691	0.989773	0.983144
hsa.miR.361.5p	0.508587	-1.1826	2.19978	0.552235	0.124239	-1.3455	1.59398	0.867201	0.974563	0.983144
hsa.miR.429	-0.00709804	-0.34477	0.330574	0.96683	0.0245203	-0.268936	0.317976	0.868717	0.989773	0.983144
hsa.miR.99b.5p	-0.0368585	-0.22973	0.156013	0.705485	-0.0133439	-0.18096	0.154272	0.874866	0.974563	0.983144
hsa.miR.20a.5p	0.936291	-0.690158	2.56274	0.256256	0.108115	-1.30536	1.52159	0.879733	0.974563	0.983144
hsa.miR.574.5p	-1.35865	-3.41898	0.701684	0.193866	0.128618	-1.66193	1.91916	0.887004	0.974563	0.983144
hsa.miR.335.5p	-0.0888123	-1.22907	1.05145	0.877551	-0.0671563	-1.0581	0.923792	0.893354	0.989773	0.983144
hsa.miR.378f	-0.343744	-1.41922	0.731729	0.527589	-0.0616476	-0.996294	0.872999	0.896188	0.974563	0.983144
hsa.miR.1287.5p	-0.313783	-1.83448	1.20692	0.683247	-0.0859648	-1.40754	1.23561	0.897614	0.974563	0.983144
hsa.miR.192.5p	0.213378	-0.00743987	0.434195	0.058082	0.0121701	-0.179733	0.204073	0.900165	0.974563	0.983144
hsa.miR.2110	-0.615542	-1.91318	0.682096	0.349056	-0.0685135	-1.19623	1.05921	0.904338	0.974563	0.983144
hsa.miR.28.3p	0.0142488	-0.131284	0.159782	0.846433	0.00757573	-0.118901	0.134052	0.905678	0.989773	0.983144
hsa.miR.99b.3p	-0.413037	-1.27658	0.450505	0.345074	-0.0449007	-0.795368	0.705566	0.905785	0.974563	0.983144
hsa.miR.374b.5p	0.038934	-1.14058	1.21845	0.947936	0.0578104	-0.967253	1.08287	0.911168	0.989773	0.983144
hsa.miR.29b.3p	0.16725	-1.72257	2.05707	0.861028	-0.0886701	-1.73103	1.55369	0.914945	0.989773	0.983144
hsa.miR.378c	-0.339712	-0.948352	0.268929	0.270921	0.0282664	-0.500676	0.557209	0.915808	0.974563	0.983144
hsa.miR.23a.3p	0.0747383	-0.345687	0.495164	0.725161	-0.0186817	-0.384055	0.346692	0.919433	0.974563	0.983144
hsa.miR.181a.3p	-0.310867	-1.93179	1.31006	0.704489	-0.0486929	-1.45737	1.35998	0.945482	0.974563	0.983144
hsa.miR.222.3p	0.167937	-0.178314	0.514187	0.338379	0.0103273	-0.290584	0.311239	0.94587	0.974563	0.983144
hsa.miR.128.3p	0.107447	-0.387489	0.602383	0.66772	0.0143498	-0.415778	0.444477	0.947379	0.974563	0.983144
hsa.miR.148a.3p	0.0824756	-0.225342	0.390293	0.596325	-0.00858192	-0.276093	0.258929	0.949397	0.974563	0.983144
hsa.miR.502.3p	-0.326036	-2.03214	1.38007	0.705492	0.0470311	-1.43567	1.52973	0.949966	0.974563	0.983144
hsa.miR.181d.5p	0.574345	-1.41344	2.56212	0.567899	0.0455075	-1.68199	1.773	0.958438	0.974563	0.983144
hsa.miR.598.3p	0.701608	-1.11572	2.51894	0.44566	-0.0407083	-1.62007	1.53865	0.959333	0.974563	0.983144
hsa.miR.125b.2.3p	-0.00445704	-0.325433	0.316519	0.978085	-0.00643446	-0.285381	0.272512	0.963603	0.989773	0.983144
hsa.miR.125b.5p	-0.061424	-0.433804	0.310956	0.744249	-0.00683321	-0.330453	0.316786	0.966681	0.980168	0.983144
hsa.let.7b.3p	0.463258	-0.628796	1.55531	0.402154	-0.019542	-0.968599	0.929515	0.967508	0.974563	0.983144
hsa.miR.29c.5p	0.106494	-1.61023	1.82322	0.902333	0.0292148	-1.46272	1.52115	0.969099	0.989773	0.983144
hsa.miR.187.3p	-0.0967696	-1.28838	1.09484	0.872374	-0.013123	-1.0487	1.02245	0.98	0.989773	0.989423
hsa.miR.106b.3p	-0.365621	-0.990131	0.258889	0.24831	-0.00199708	-0.544732	0.540738	0.994192	0.974563	0.996561
hsa.miR.155.5p	0.187128	-0.742725	1.11698	0.690656	0.00176055	-0.806334	0.809856	0.996561	0.974563	0.996561

## Sheet: breast_milk_collection_time
Supplemental Table 5. Complete results of multivariable linear models estimating the relationship between log-transformed EV-miRNA expression and maternal-infant characteristics. Each tab indicates the variable of interest.
All models were adjusted for proportion of rRNA, volume of skim milk. Adjustment for multiple testing was conducted using the Benjamini-Hochberg procedure.
miRNA	Estimate	Confidence Interval Lower Bound	Confidence Interval Upper Bound	p	pfdr
hsa.miR.30a.5p	0.118259	0.0435005	0.193017	0.00221797	0.0625922
hsa.miR.23a.3p	0.151803	0.0574151	0.24619	0.0018824	0.0625922
hsa.miR.423.3p	-0.0954491	-0.150512	-0.0403864	0.000843691	0.0625922
hsa.miR.29c.5p	0.644013	0.260586	1.02744	0.00119748	0.0625922
hsa.miR.425.5p	0.285215	0.102699	0.467732	0.00249596	0.0625922
hsa.miR.361.5p	0.588393	0.207123	0.969662	0.00280999	0.0625922
hsa.miR.20a.5p	0.623048	0.257393	0.988703	0.00102337	0.0625922
hsa.miR.331.3p	0.801392	0.289645	1.31314	0.00244581	0.0625922
hsa.miR.1303	0.712125	0.247752	1.1765	0.00298058	0.0625922
hsa.mir.30c.1	0.771938	0.346781	1.1971	0.000487302	0.0625922
hsa.let.7g.5p	0.132763	0.0411509	0.224375	0.00491425	0.0655338
hsa.miR.200a.3p	0.0895126	0.0271769	0.151848	0.00530512	0.0655338
hsa.miR.193a.5p	-0.0809952	-0.13643	-0.0255604	0.00458487	0.0655338
hsa.miR.148b.3p	0.155686	0.0520406	0.259331	0.00359906	0.0655338
hsa.miR.29a.3p	0.101147	0.0318075	0.170486	0.00464866	0.0655338
hsa.miR.23b.3p	0.123302	0.0374552	0.209149	0.00529517	0.0655338
hsa.mir.30c.2	0.629248	0.202149	1.05635	0.0042679	0.0655338
hsa.miR.452.5p	0.578155	0.164134	0.992176	0.00665138	0.0775995
hsa.miR.324.3p	0.661576	0.182639	1.14051	0.00724282	0.0800523
hsa.miR.574.3p	0.265768	0.068691	0.462844	0.00869569	0.0913047
hsa.miR.128.3p	-0.150756	-0.263396	-0.038116	0.00919687	0.0919687
hsa.miR.222.3p	-0.10507	-0.184311	-0.0258294	0.00984506	0.0939756
hsa.let.7f.5p	0.0931105	0.0224081	0.163813	0.0103415	0.0944223
hsa.miR.30e.5p	0.0965278	0.020849	0.172207	0.0129233	0.10978
hsa.miR.193b.3p	0.399801	0.0780895	0.721513	0.0153588	0.10978
hsa.miR.340.5p	0.305412	0.0613074	0.549516	0.0146964	0.10978
hsa.miR.195.5p	0.630506	0.12558	1.13543	0.0148859	0.10978
hsa.miR.769.5p	0.552572	0.117102	0.988041	0.0133829	0.10978
hsa.miR.378g	0.278729	0.0561755	0.501283	0.0145995	0.10978
hsa.miR.194.5p	0.617667	0.119037	1.1163	0.0156829	0.10978
hsa.miR.664a.3p	0.360885	0.0676604	0.654109	0.0163473	0.11074
hsa.miR.19b.3p	0.525013	0.092786	0.95724	0.0177623	0.116565
hsa.miR.186.5p	0.0524033	0.00826647	0.0965401	0.0204238	0.122391
hsa.miR.125b.2.3p	0.0869404	0.0134664	0.160414	0.0208419	0.122391
hsa.miR.135a.5p	0.609273	0.0937964	1.12475	0.0209813	0.122391
hsa.miR.223.5p	0.382749	0.060183	0.705315	0.0204979	0.122391
hsa.miR.30b.5p	0.178043	0.0264275	0.329659	0.0218053	0.12376
hsa.miR.221.5p	0.517946	0.072572	0.963319	0.0230807	0.127551
hsa.miR.192.5p	0.0584845	0.00659429	0.110375	0.0275489	0.144632
hsa.miR.181a.3p	0.420145	0.0479541	0.792337	0.027313	0.144632
hsa.miR.26b.5p	0.108607	0.0108737	0.206341	0.0297497	0.145806
hsa.miR.7.5p	0.0985024	0.00980331	0.187201	0.0298556	0.145806
hsa.miR.96.5p	0.5223	0.053908	0.990691	0.0292029	0.145806
hsa.miR.378e	0.218942	0.0204918	0.417392	0.0309196	0.147571
hsa.miR.101.3p	0.0910544	0.00747903	0.17463	0.0330275	0.15088
hsa.miR.598.3p	0.456962	0.0374791	0.876445	0.0330499	0.15088
hsa.miR.3615	-0.0951309	-0.184766	-0.00549555	0.0377323	0.168591
hsa.miR.148a.5p	0.074829	0.00396067	0.145697	0.0387012	0.169318
hsa.miR.429	0.0811191	0.0033715	0.158867	0.0410211	0.172726
hsa.miR.499a.5p	0.177893	0.00730411	0.348482	0.0411253	0.172726
hsa.miR.660.5p	0.491217	0.0164411	0.965993	0.0427093	0.175862
hsa.let.7b.5p	-0.0583736	-0.115552	-0.00119477	0.0454838	0.176882
hsa.miR.361.3p	0.0553283	0.00113772	0.109519	0.0454632	0.176882
hsa.miR.374b.5p	0.279217	0.00753641	0.550897	0.0440824	0.176882
hsa.miR.146b.3p	0.0551345	0.000527712	0.109741	0.047866	0.182761
hsa.miR.93.5p	0.262519	-0.000812915	0.52585	0.0506985	0.183564
hsa.miR.4429	-0.377183	-0.755157	0.000791022	0.0504727	0.183564
hsa.miR.511.3p	0.51899	0.000953283	1.03703	0.0495875	0.183564
hsa.miR.423.5p	-0.100692	-0.205673	0.00428978	0.0599389	0.194478
hsa.miR.22.3p	-0.0362991	-0.0737188	0.0011206	0.0571335	0.194478
hsa.miR.143.3p	-0.116845	-0.236826	0.00313688	0.0561827	0.194478
hsa.miR.1307.3p	-0.0652007	-0.133283	0.00288141	0.0603229	0.194478
hsa.miR.4443	-0.205519	-0.419682	0.00864309	0.0598067	0.194478
hsa.miR.326	0.497931	-0.016004	1.01187	0.0574347	0.194478
hsa.miR.29c.3p	0.422556	-0.0200665	0.865178	0.0611216	0.194478
hsa.miR.190b	0.486315	-0.0146099	0.98724	0.0569371	0.194478
hsa.miR.500a.3p	0.346223	-0.018483	0.71093	0.0625601	0.196084
hsa.miR.574.5p	0.454808	-0.0277722	0.937388	0.0644511	0.19904
hsa.miR.744.5p	-0.0730066	-0.150871	0.0048578	0.0658115	0.200296
hsa.miR.152.3p	0.0638497	-0.00501462	0.132714	0.0688258	0.202185
hsa.miR.191.5p	0.0471879	-0.00356922	0.097945	0.0680933	0.202185
hsa.miR.200b.5p	-0.0592045	-0.123174	0.00476539	0.0693206	0.202185
hsa.miR.320a	-0.109077	-0.227712	0.00955788	0.0711383	0.204644
hsa.let.7d.3p	-0.0560134	-0.117552	0.00552558	0.0739757	0.208639
hsa.miR.193a.3p	0.346144	-0.0348649	0.727152	0.074514	0.208639
hsa.miR.339.3p	-0.0595674	-0.125949	0.00681376	0.0780861	0.212962
hsa.miR.210.3p	0.423268	-0.0474476	0.893984	0.0774841	0.212962
hsa.let.7i.5p	0.0559912	-0.00773691	0.119719	0.0844206	0.227286
hsa.miR.141.3p	0.0729071	-0.0119416	0.157756	0.091385	0.240601
hsa.miR.140.3p	0.0817892	-0.013818	0.177396	0.0928031	0.240601
hsa.miR.30d.3p	0.346245	-0.0582239	0.750714	0.0925859	0.240601
hsa.miR.17.5p	0.36482	-0.070072	0.799712	0.0992277	0.25412
hsa.miR.511.5p	-0.101715	-0.223855	0.0204253	0.101679	0.256253
hsa.miR.15b.5p	0.414224	-0.0843899	0.912839	0.102501	0.256253
hsa.miR.340.3p	0.394754	-0.0827973	0.872305	0.104199	0.257432
hsa.miR.29b.3p	0.35709	-0.0814885	0.795668	0.109441	0.267239
hsa.miR.16.5p	0.291329	-0.071405	0.654064	0.11428	0.273369
hsa.miR.130b.3p	0.382369	-0.0940843	0.858823	0.114554	0.273369
hsa.miR.92b.3p	0.116991	-0.0343433	0.268325	0.128323	0.300556
hsa.miR.106b.5p	0.378952	-0.111876	0.869779	0.12881	0.300556
hsa.miR.589.5p	0.355518	-0.118303	0.829339	0.139814	0.31914
hsa.miR.187.3p	0.208309	-0.0686416	0.48526	0.13886	0.31914
hsa.miR.223.3p	0.369403	-0.131395	0.870202	0.146569	0.330961
hsa.miR.320c	-0.109289	-0.260597	0.0420187	0.155062	0.346416
hsa.miR.98.5p	0.054444	-0.0221876	0.131076	0.161872	0.349072
hsa.miR.652.3p	0.205841	-0.0830172	0.4947	0.160625	0.349072
hsa.miR.374a.5p	0.333793	-0.132102	0.799688	0.158396	0.349072
hsa.miR.320b	-0.107189	-0.258433	0.0440556	0.1629	0.349072
hsa.miR.125a.5p	-0.0686867	-0.166004	0.02863	0.164616	0.349185
hsa.miR.182.5p	0.0461814	-0.0198798	0.112243	0.168645	0.354154
hsa.miR.365a.3p.hsa.miR.365b.3p	0.217186	-0.101806	0.536179	0.179918	0.374087
hsa.miR.21.5p	0.0701579	-0.0336677	0.173983	0.183188	0.374146
hsa.miR.27a.5p	0.127419	-0.0612859	0.316124	0.18351	0.374146
hsa.miR.7706	-0.200317	-0.498584	0.0979491	0.185852	0.375279
hsa.miR.100.5p	-0.0432822	-0.109999	0.0234343	0.201151	0.384015
hsa.miR.3182	0.166065	-0.0895907	0.42172	0.200589	0.384015
hsa.mir.378c	0.0778472	-0.0411507	0.196845	0.197427	0.384015
hsa.miR.378c	0.093707	-0.0494772	0.236891	0.19725	0.384015
hsa.miR.16.2.3p	-0.206487	-0.522597	0.109622	0.198091	0.384015
hsa.miR.30c.2.3p	0.286246	-0.151781	0.724273	0.197903	0.384015
hsa.miR.199a.3p.hsa.miR.199b.3p	0.331891	-0.181966	0.845748	0.203133	0.384305
hsa.miR.342.3p	0.122634	-0.0733159	0.318585	0.217396	0.407617
hsa.miR.378f	0.156425	-0.0948976	0.407747	0.219914	0.40869
hsa.miR.320d	-0.118325	-0.309532	0.0728815	0.222554	0.409968
hsa.miR.501.3p	0.139186	-0.0883351	0.366707	0.227857	0.416087
hsa.miR.181a.2.3p	0.0395625	-0.025987	0.105112	0.234106	0.423813
hsa.miR.106b.3p	0.0883026	-0.0587647	0.23537	0.236523	0.424529
hsa.miR.1260b	0.288623	-0.196028	0.773275	0.240341	0.427726
hsa.miR.28.3p	-0.0200724	-0.0540326	0.0138878	0.243867	0.430354
hsa.miR.342.5p	-0.182231	-0.496597	0.132135	0.253005	0.442758
hsa.miR.378i	0.232022	-0.174417	0.638462	0.260246	0.451666
hsa.miR.218.5p	0.258655	-0.200396	0.717705	0.266446	0.454908
hsa.miR.330.3p	-0.269552	-0.74721	0.208106	0.265718	0.454908
hsa.let.7f.1.3p	0.223655	-0.179064	0.626373	0.273336	0.462908
hsa.miR.30c.5p	0.0281263	-0.0244812	0.0807338	0.291531	0.489772
hsa.miR.148a.3p	0.038053	-0.0340252	0.110131	0.297592	0.495987
hsa.miR.99b.3p	0.103762	-0.0991719	0.306695	0.312995	0.513507
hsa.miR.193b.5p	-0.169898	-0.501413	0.161617	0.311882	0.513507
hsa.miR.1287.5p	0.178807	-0.176936	0.534549	0.321239	0.521223
hsa.mir.320a	-0.176091	-0.527467	0.175285	0.322662	0.521223
hsa.miR.146b.5p	0.0214504	-0.0229237	0.0658244	0.340017	0.528915
hsa.let.7d.5p	0.0265838	-0.0284031	0.0815707	0.33996	0.528915
hsa.miR.378d	0.0360866	-0.0381136	0.110287	0.337099	0.528915
hsa.miR.576.5p	0.248039	-0.262697	0.758775	0.337783	0.528915
hsa.miR.155.5p	-0.107216	-0.324833	0.1104	0.330864	0.528915
hsa.miR.30a.3p	0.0242804	-0.0273489	0.0759098	0.353225	0.53365
hsa.miR.103a.3p	0.0325791	-0.0364229	0.101581	0.351328	0.53365
hsa.miR.196a.5p	0.113855	-0.126726	0.354436	0.350208	0.53365
hsa.miR.6510.3p	0.150826	-0.169623	0.471276	0.35283	0.53365
hsa.miR.3168	-0.0947261	-0.302118	0.112666	0.367196	0.546887
hsa.miR.203a.3p	0.115031	-0.136536	0.366598	0.366663	0.546887
hsa.miR.941	0.0888251	-0.111422	0.289072	0.38112	0.563628
hsa.miR.107	0.067899	-0.0909617	0.22676	0.398656	0.585439
hsa.miR.365b.5p	-0.192581	-0.661983	0.276822	0.417781	0.609263
hsa.miR.345.5p	-0.0587571	-0.204668	0.0871539	0.426404	0.617551
hsa.miR.24.3p	-0.0179567	-0.063692	0.0277786	0.438026	0.625667
hsa.miR.185.5p	0.133636	-0.208917	0.47619	0.440946	0.625667
hsa.miR.885.3p	0.16398	-0.255049	0.583008	0.439529	0.625667
hsa.miR.196b.5p	0.166869	-0.273476	0.607214	0.454099	0.640005
hsa.miR.378a.3p	0.0173424	-0.0290516	0.0637365	0.460232	0.640287
hsa.miR.146a.5p	0.0404532	-0.0678059	0.148712	0.460397	0.640287
hsa.miR.1307.5p	0.157394	-0.267081	0.581869	0.463843	0.640836
hsa.miR.148b.5p	0.163768	-0.294068	0.621604	0.47974	0.658467
hsa.miR.375	-0.0216806	-0.0831445	0.0397832	0.48584	0.662509
hsa.miR.200c.3p	-0.0169318	-0.0673867	0.0335231	0.507255	0.684826
hsa.miR.484	-0.019202	-0.0766214	0.0382174	0.508728	0.684826
hsa.miR.22.5p	0.0171491	-0.0345897	0.068888	0.51248	0.685483
hsa.miR.99b.5p	-0.0138013	-0.0590467	0.0314441	0.546602	0.720859
hsa.miR.26a.5p	-0.0105098	-0.0452965	0.0242769	0.55043	0.720859
hsa.let.7e.5p	-0.0355697	-0.153965	0.0828259	0.552658	0.720859
hsa.miR.502.3p	0.120732	-0.279734	0.521198	0.551276	0.720859
hsa.miR.885.5p	-0.0765706	-0.336672	0.183531	0.560664	0.726786
hsa.miR.27b.3p	0.0133024	-0.0332104	0.0598152	0.571874	0.736211
hsa.miR.28.5p	0.108802	-0.278883	0.496487	0.579076	0.736211
hsa.miR.125a.3p	0.0868348	-0.227868	0.401537	0.585463	0.736211
hsa.miR.24.2.5p	0.126377	-0.321295	0.574049	0.576846	0.736211
hsa.mir.320b.1	-0.104988	-0.485192	0.275215	0.585177	0.736211
hsa.miR.125b.5p	-0.0230954	-0.110485	0.0642944	0.601369	0.744328
hsa.miR.181b.5p	-0.00845602	-0.0405568	0.0236447	0.602551	0.744328
hsa.miR.425.3p	0.0912167	-0.249788	0.432221	0.59696	0.744328
hsa.miR.760	-0.115773	-0.621398	0.389852	0.650763	0.799183
hsa.miR.664a.5p	-0.0315798	-0.171751	0.108591	0.655999	0.800929
hsa.miR.195.3p	0.0840076	-0.339057	0.507072	0.694582	0.843134
hsa.miR.151a.3p	-0.0062034	-0.038497	0.0260902	0.704057	0.848218
hsa.miR.335.3p	-0.0146125	-0.0914424	0.0622175	0.706848	0.848218
hsa.miR.200b.3p	0.00920928	-0.0401366	0.0585552	0.712093	0.848368
hsa.miR.10a.5p	-0.0205989	-0.132573	0.0913756	0.716024	0.848368
hsa.miR.184	-0.082757	-0.537759	0.372245	0.719093	0.848368
hsa.miR.181a.5p	-0.00546715	-0.0370631	0.0261288	0.732215	0.849483
hsa.miR.197.3p	0.0310644	-0.151299	0.213428	0.736219	0.849483
hsa.miR.147b	-0.0871171	-0.577606	0.403372	0.725414	0.849483
hsa.miR.181d.5p	0.0805796	-0.386943	0.548102	0.733224	0.849483
hsa.miR.671.3p	0.0610667	-0.36662	0.488754	0.777647	0.883059
hsa.miR.150.5p	0.0707113	-0.425178	0.5666	0.777933	0.883059
hsa.miR.629.5p	0.0278574	-0.164303	0.220018	0.774336	0.883059
hsa.miR.421	-0.0550356	-0.470923	0.360852	0.793534	0.895925
hsa.miR.328.3p	-0.0181314	-0.161606	0.125343	0.802631	0.901351
hsa.let.7a.5p	0.0062779	-0.0689885	0.0815443	0.868959	0.934752
hsa.miR.99a.5p	-0.00583274	-0.083121	0.0714555	0.881337	0.934752
hsa.miR.27a.3p	0.00367996	-0.0449398	0.0522997	0.880992	0.934752
hsa.let.7c.5p	-0.00721269	-0.0781	0.0636747	0.840504	0.934752
hsa.miR.30e.3p	0.00394086	-0.0458646	0.0537463	0.875633	0.934752
hsa.miR.92a.3p	0.0042665	-0.0399133	0.0484463	0.848517	0.934752
hsa.miR.205.5p	0.00577705	-0.0663864	0.0779405	0.874183	0.934752
hsa.miR.339.5p	0.0342614	-0.354814	0.423337	0.861727	0.934752
hsa.let.7b.3p	-0.0200458	-0.277839	0.237747	0.877762	0.934752
hsa.miR.2110	-0.0261927	-0.332553	0.280168	0.865711	0.934752
hsa.let.7a.3p	0.0224559	-0.261838	0.30675	0.875846	0.934752
hsa.miR.1301.3p	-0.0314275	-0.494686	0.431832	0.893254	0.942629
hsa.miR.335.5p	-0.0155991	-0.283382	0.252184	0.908266	0.953679
hsa.miR.30d.5p	-0.00386378	-0.0755812	0.0678536	0.915132	0.954534
hsa.miR.183.5p	0.00296892	-0.0541929	0.0601307	0.918171	0.954534
hsa.miR.221.3p	-0.00762258	-0.166169	0.150923	0.924234	0.956105
hsa.miR.1299	0.0247714	-0.548678	0.598221	0.931906	0.959315
hsa.miR.1246	0.0188753	-0.45772	0.49547	0.937557	0.960424
hsa.miR.532.5p	-0.00218576	-0.0668706	0.0624991	0.946708	0.965091
hsa.miR.25.3p	-0.000814452	-0.0403089	0.03868	0.967462	0.981483
hsa.miR.224.5p	-0.000458392	-0.0605588	0.059642	0.987963	0.99269
hsa.mir.320b.2	0.00314706	-0.368974	0.375268	0.986653	0.99269
hsa.miR.200a.5p	0.000104608	-0.0430441	0.0432533	0.996174	0.996174

## Sheet: season
Supplemental Table 5. Complete results of multivariable linear models estimating the relationship between log-transformed EV-miRNA expression and maternal-infant characteristics. Each tab indicates the variable of interest.
All models were adjusted for proportion of rRNA, volume of skim milk. Adjustment for multiple testing was conducted using the Benjamini-Hochberg procedure.
miRNA	Estimate	Confidence Interval Lower Bound	Confidence Interval Upper Bound	p	pfdr
hsa.miR.222.3p	0.387229	0.15132	0.623137	0.00152814	0.32091
hsa.miR.148a.3p	-0.0811043	-0.299762	0.137553	0.463697	0.964823
hsa.let.7g.5p	-0.222426	-0.507071	0.0622201	0.124295	0.964823
hsa.let.7f.5p	-0.154688	-0.373409	0.0640319	0.163766	0.964823
hsa.miR.30a.5p	-0.127593	-0.362855	0.107669	0.284675	0.964823
hsa.miR.146b.5p	0.0615455	-0.0727752	0.195866	0.365683	0.964823
hsa.miR.200a.3p	-0.120454	-0.314815	0.0739068	0.221879	0.964823
hsa.miR.3168	0.285911	-0.341603	0.913424	0.368372	0.964823
hsa.miR.99b.5p	0.0749804	-0.0613862	0.211347	0.278103	0.964823
hsa.miR.23a.3p	0.13233	-0.165668	0.430327	0.380603	0.964823
hsa.miR.671.3p	-0.430556	-1.72241	0.861296	0.510159	0.964823
hsa.miR.30d.5p	0.0624802	-0.154188	0.279149	0.568693	0.964823
hsa.let.7b.5p	0.0605134	-0.115445	0.236472	0.496801	0.964823
hsa.let.7i.5p	0.0752592	-0.119785	0.270304	0.445939	0.964823
hsa.miR.26a.5p	-0.0399744	-0.145123	0.0651745	0.452653	0.964823
hsa.let.7a.5p	-0.0866768	-0.31382	0.140466	0.450964	0.964823
hsa.miR.200c.3p	0.0482555	-0.104441	0.200952	0.532272	0.964823
hsa.miR.423.5p	-0.0966288	-0.419151	0.225894	0.553751	0.964823
hsa.miR.200a.5p	-0.0931259	-0.22243	0.0361785	0.156249	0.964823
hsa.miR.146a.5p	0.153871	-0.173188	0.480931	0.353036	0.964823
hsa.miR.141.3p	-0.218754	-0.475537	0.0380301	0.0941568	0.964823
hsa.miR.125b.5p	0.173401	-0.089223	0.436025	0.193331	0.964823
hsa.miR.22.3p	-0.068233	-0.182671	0.0462051	0.23978	0.964823
hsa.miR.27a.3p	-0.0745503	-0.220965	0.0718641	0.315009	0.964823
hsa.miR.143.3p	-0.152725	-0.520956	0.215506	0.412726	0.964823
hsa.miR.193a.5p	0.12318	-0.0494849	0.295845	0.160159	0.964823
hsa.miR.30c.5p	0.0416463	-0.118173	0.201466	0.60646	0.964823
hsa.miR.152.3p	0.103206	-0.107538	0.31395	0.333767	0.964823
hsa.miR.423.3p	0.0710604	-0.104125	0.246246	0.423048	0.964823
hsa.miR.27a.5p	0.151574	-0.423491	0.726639	0.602336	0.964823
hsa.miR.30b.5p	-0.219045	-0.687567	0.249477	0.356045	0.964823
hsa.miR.186.5p	-0.109449	-0.244825	0.0259276	0.111925	0.964823
hsa.miR.1246	-0.487333	-1.92631	0.951645	0.503369	0.964823
hsa.miR.744.5p	0.198567	-0.0377682	0.434903	0.0987048	0.964823
hsa.miR.320a	-0.11036	-0.474321	0.253601	0.548985	0.964823
hsa.miR.101.3p	-0.126691	-0.383956	0.130574	0.33109	0.964823
hsa.miR.30e.5p	-0.101527	-0.336559	0.133504	0.393659	0.964823
hsa.miR.29c.5p	0.388954	-0.828582	1.60649	0.52783	0.964823
hsa.miR.532.5p	0.0977138	-0.0970904	0.292518	0.322227	0.964823
hsa.miR.27b.3p	-0.0467771	-0.187434	0.09388	0.511078	0.964823
hsa.miR.181a.5p	-0.028118	-0.123616	0.0673799	0.5606	0.964823
hsa.miR.92a.3p	0.0441935	-0.0892298	0.177617	0.51277	0.964823
hsa.miR.429	-0.16044	-0.398409	0.0775288	0.184169	0.964823
hsa.miR.26b.5p	-0.115864	-0.417501	0.185773	0.447986	0.964823
hsa.miR.125a.5p	0.12901	-0.167123	0.425142	0.389661	0.964823
hsa.miR.1307.3p	0.180127	-0.026455	0.386709	0.0867671	0.964823
hsa.miR.28.3p	0.104057	0.00261399	0.205501	0.0444823	0.964823
hsa.miR.29a.3p	-0.183455	-0.398541	0.0316314	0.0937619	0.964823
hsa.let.7d.3p	0.141087	-0.0459941	0.328169	0.137825	0.964823
hsa.miR.200b.5p	0.183674	-0.00971843	0.377067	0.0624441	0.964823
hsa.miR.7.5p	-0.0996076	-0.373431	0.174216	0.47234	0.964823
hsa.miR.146b.3p	-0.0589839	-0.226943	0.108975	0.487763	0.964823
hsa.miR.205.5p	-0.0781797	-0.296024	0.139665	0.478297	0.964823
hsa.miR.365a.3p.hsa.miR.365b.3p	-0.3727	-1.34353	0.598133	0.448246	0.964823
hsa.miR.148a.5p	-0.25424	-0.467493	-0.0409864	0.0199225	0.964823
hsa.miR.99b.3p	-0.176435	-0.792498	0.439629	0.571343	0.964823
hsa.miR.10a.5p	-0.143137	-0.481017	0.194742	0.402823	0.964823
hsa.miR.128.3p	0.327762	-0.0185343	0.674059	0.0633367	0.964823
hsa.miR.22.5p	-0.0640163	-0.220393	0.0923604	0.418795	0.964823
hsa.miR.374b.5p	0.24801	-0.588728	1.08475	0.55799	0.964823
hsa.miR.197.3p	0.162253	-0.388926	0.713433	0.56068	0.964823
hsa.miR.664a.5p	-0.154372	-0.577835	0.269091	0.471393	0.964823
hsa.miR.3182	-0.229035	-1.00739	0.549321	0.560839	0.964823
hsa.miR.1260b	0.617471	-0.853787	2.08873	0.407204	0.964823
hsa.miR.181a.2.3p	0.0791695	-0.119922	0.278261	0.432195	0.964823
hsa.miR.345.5p	-0.356423	-0.793837	0.0809913	0.109165	0.964823
hsa.miR.196a.5p	0.230464	-0.49914	0.960068	0.532463	0.964823
hsa.miR.192.5p	-0.0580015	-0.218303	0.1023	0.474697	0.964823
hsa.miR.335.5p	-0.492734	-1.29738	0.311913	0.227396	0.964823
hsa.miR.106b.3p	0.258049	-0.187131	0.703228	0.253027	0.964823
hsa.miR.193a.3p	-0.616212	-1.78061	0.548185	0.296436	0.964823
hsa.miR.6510.3p	-0.279218	-1.25131	0.692872	0.570211	0.964823
hsa.miR.664a.3p	-0.348666	-1.25818	0.560849	0.448886	0.964823
hsa.miR.378d	-0.163372	-0.386643	0.0598985	0.149797	0.964823
hsa.miR.92b.3p	-0.163823	-0.625719	0.298072	0.483452	0.964823
hsa.miR.361.5p	-0.515312	-1.71511	0.684488	0.396366	0.964823
hsa.miR.421	-0.655236	-1.90759	0.597117	0.301925	0.964823
hsa.miR.4443	-0.225505	-0.883122	0.432112	0.498043	0.964823
hsa.mir.378c	-0.223853	-0.584181	0.136475	0.220769	0.964823
hsa.miR.218.5p	0.525559	-0.867904	1.91902	0.456229	0.964823
hsa.miR.326	0.517979	-1.06093	2.09689	0.516801	0.964823
hsa.miR.374a.5p	-0.876471	-2.28946	0.536517	0.221471	0.964823
hsa.miR.148b.5p	0.362947	-1.02385	1.74975	0.6049	0.964823
hsa.miR.339.3p	0.0731617	-0.1302	0.276523	0.477217	0.964823
hsa.miR.1287.5p	-0.992802	-2.05704	0.0714373	0.0671665	0.964823
hsa.miR.331.3p	0.600776	-1.01295	2.2145	0.462049	0.964823
hsa.miR.107	-0.37323	-0.850095	0.103634	0.123694	0.964823
hsa.miR.30d.3p	-0.34101	-1.57972	0.897702	0.586322	0.964823
hsa.miR.589.5p	0.831204	-0.608498	2.27091	0.254908	0.964823
hsa.miR.187.3p	0.230207	-0.615413	1.07583	0.590484	0.964823
hsa.miR.150.5p	0.91122	-0.579357	2.4018	0.228181	0.964823
hsa.miR.7706	0.922159	0.0297779	1.81454	0.0429577	0.964823
hsa.miR.378c	-0.212901	-0.647642	0.221841	0.33377	0.964823
hsa.miR.2110	0.641529	-0.277197	1.56025	0.169122	0.964823
hsa.miR.16.2.3p	-0.29887	-1.26119	0.663449	0.539354	0.964823
hsa.miR.29b.3p	-0.64095	-1.97858	0.696677	0.344241	0.964823
hsa.miR.574.5p	-0.552133	-2.0325	0.92823	0.461233	0.964823
hsa.miR.210.3p	-0.449723	-1.89273	0.993288	0.537942	0.964823
hsa.miR.1301.3p	0.644475	-0.751759	2.04071	0.362168	0.964823
hsa.miR.1299	0.464278	-1.26853	2.19709	0.596358	0.964823
hsa.miR.195.3p	-0.612047	-1.88756	0.663467	0.343566	0.964823
hsa.miR.155.5p	0.481143	-0.173694	1.13598	0.148134	0.964823
hsa.miR.760	-0.674201	-2.19999	0.85159	0.38295	0.964823
hsa.miR.96.5p	-0.862403	-2.30258	0.577778	0.237772	0.964823
hsa.miR.378g	0.187916	-0.503996	0.879829	0.591363	0.964823
hsa.miR.19b.3p	-0.455777	-1.7963	0.884742	0.501692	0.964823
hsa.miR.130b.3p	-0.679123	-2.13207	0.77382	0.35616	0.964823
hsa.miR.185.5p	0.597011	-0.435954	1.62998	0.254407	0.964823
hsa.miR.378e	0.199502	-0.41326	0.812264	0.519971	0.964823
hsa.miR.1307.5p	-1.19496	-2.46165	0.0717371	0.0641962	0.964823
hsa.miR.190b	-1.01507	-2.54466	0.514521	0.191094	0.964823
hsa.miR.365b.5p	-0.381622	-1.80443	1.04119	0.595972	0.964823
hsa.miR.194.5p	-1.215	-2.74851	0.318515	0.119196	0.964823
hsa.miR.196b.5p	-0.355005	-1.68916	0.979147	0.598884	0.964823
hsa.miR.125a.3p	0.751566	-0.190823	1.69395	0.116813	0.964823
hsa.miR.203a.3p	0.637525	-0.116585	1.39163	0.0966597	0.964823
hsa.miR.885.3p	0.55671	-0.710194	1.82361	0.385578	0.964823
hsa.miR.598.3p	0.401453	-0.893329	1.69624	0.540029	0.964823
hsa.miR.223.5p	-0.284345	-1.28421	0.715519	0.574038	0.964823
hsa.miR.378f	-0.745239	-1.49746	0.0069778	0.052124	0.964823
hsa.let.7f.1.3p	-0.648442	-1.86751	0.570629	0.293989	0.964823
hsa.miR.324.3p	-0.906968	-2.39665	0.582711	0.230065	0.964823
hsa.mir.30c.2	-0.382275	-1.72399	0.95944	0.573324	0.964823
hsa.mir.30c.1	-0.406197	-1.7674	0.955007	0.555329	0.964823
hsa.miR.223.3p	-1.53248	-3.03409	-0.0308665	0.0455544	0.964823
hsa.miR.500a.3p	-0.803042	-1.91418	0.308092	0.154821	0.964823
hsa.miR.502.3p	-0.932155	-2.13242	0.268108	0.126592	0.964823
hsa.miR.181d.5p	-0.715021	-2.1236	0.693558	0.316482	0.964823
hsa.miR.660.5p	-0.598976	-2.05941	0.861457	0.41793	0.964823
hsa.miR.4429	-0.60421	-1.76308	0.55466	0.303606	0.964823
hsa.miR.511.3p	-1.18073	-2.76089	0.399429	0.14144	0.964823
hsa.miR.378i	-0.619594	-1.85101	0.611818	0.320734	0.964823
hsa.miR.425.5p	-0.144125	-0.720382	0.432131	0.620991	0.965987
hsa.miR.501.3p	0.174708	-0.517678	0.867094	0.617898	0.965987
hsa.miR.24.2.5p	0.343208	-1.0117	1.69811	0.616535	0.965987
hsa.miR.30a.3p	-0.0378713	-0.194559	0.118817	0.632762	0.969005
hsa.miR.148b.3p	-0.0769174	-0.403153	0.249318	0.641115	0.969005
hsa.miR.30c.2.3p	-0.31438	-1.64888	1.02012	0.641389	0.969005
hsa.mir.320b.1	0.271298	-0.87952	1.42212	0.641157	0.969005
hsa.miR.99a.5p	-0.0431193	-0.276845	0.190606	0.715247	0.973898
hsa.miR.25.3p	-0.0226931	-0.142111	0.0967245	0.707084	0.973898
hsa.miR.200b.3p	0.0296078	-0.119684	0.1789	0.694943	0.973898
hsa.miR.183.5p	-0.0316749	-0.204528	0.141178	0.717077	0.973898
hsa.miR.224.5p	-0.035156	-0.216873	0.146561	0.702046	0.973898
hsa.miR.30e.3p	-0.0328553	-0.183434	0.117723	0.666166	0.973898
hsa.miR.3615	0.0565733	-0.220078	0.333224	0.685955	0.973898
hsa.miR.499a.5p	0.0989167	-0.427286	0.625119	0.710098	0.973898
hsa.miR.16.5p	0.252919	-0.856694	1.36253	0.652236	0.973898
hsa.miR.328.3p	-0.092171	-0.526041	0.341699	0.67445	0.973898
hsa.miR.181a.3p	-0.260688	-1.41227	0.89089	0.654458	0.973898
hsa.miR.576.5p	0.321271	-1.22961	1.87216	0.682096	0.973898
hsa.miR.106b.5p	-0.321319	-1.8216	1.17896	0.67195	0.973898
hsa.miR.15b.5p	0.27802	-1.24905	1.80509	0.718829	0.973898
hsa.miR.320d	-0.118684	-0.700894	0.463526	0.686889	0.973898
hsa.mir.320b.2	-0.2497	-1.37458	0.875181	0.660738	0.973898
hsa.miR.320b	-0.0808434	-0.542478	0.380791	0.729107	0.97834
hsa.miR.17.5p	0.231241	-1.10107	1.56356	0.731426	0.97834
hsa.miR.652.3p	0.15011	-0.731674	1.03189	0.736381	0.978735
hsa.miR.375	-0.0286465	-0.214967	0.157673	0.761079	0.986584
hsa.miR.941	0.0955406	-0.512288	0.703369	0.755913	0.986584
hsa.let.7b.3p	0.120554	-0.659184	0.900293	0.759785	0.986584
hsa.let.7a.3p	-0.136528	-0.996404	0.723349	0.75352	0.986584
hsa.miR.342.3p	0.0829785	-0.514019	0.679976	0.783399	0.992455
hsa.miR.140.3p	0.0418035	-0.251298	0.334905	0.777888	0.992455
hsa.miR.574.3p	0.0892459	-0.526769	0.705261	0.774477	0.992455
hsa.miR.629.5p	0.0803894	-0.501046	0.661825	0.784512	0.992455
hsa.miR.21.5p	-0.0203719	-0.337164	0.29642	0.898782	0.995426
hsa.miR.24.3p	0.0051772	-0.133598	0.143953	0.941174	0.995426
hsa.miR.335.3p	0.0254264	-0.207141	0.257994	0.828801	0.995426
hsa.let.7e.5p	0.0283333	-0.330456	0.387123	0.875876	0.995426
hsa.miR.191.5p	-0.0167705	-0.172777	0.139236	0.831623	0.995426
hsa.miR.182.5p	-0.025953	-0.227591	0.175685	0.79906	0.995426
hsa.miR.181b.5p	-0.00812919	-0.105369	0.0891106	0.868663	0.995426
hsa.let.7d.5p	-0.017454	-0.184519	0.149611	0.836291	0.995426
hsa.miR.361.3p	0.0193965	-0.147694	0.186487	0.818405	0.995426
hsa.miR.23b.3p	-0.0192165	-0.288782	0.250349	0.887865	0.995426
hsa.miR.100.5p	-0.00670447	-0.210147	0.196738	0.948025	0.995426
hsa.miR.103a.3p	-0.00727942	-0.216922	0.202363	0.94524	0.995426
hsa.miR.484	0.0117058	-0.162375	0.185787	0.894186	0.995426
hsa.miR.193b.3p	0.071811	-0.929237	1.07286	0.887164	0.995426
hsa.miR.125b.2.3p	0.0119226	-0.216127	0.239972	0.917634	0.995426
hsa.miR.340.5p	0.0678857	-0.691918	0.82769	0.859726	0.995426
hsa.miR.885.5p	-0.045714	-0.833923	0.742495	0.908666	0.995426
hsa.miR.221.3p	0.0221833	-0.457527	0.501894	0.927118	0.995426
hsa.miR.195.5p	0.054522	-1.51715	1.6262	0.945292	0.995426
hsa.miR.339.5p	-0.0545794	-1.23192	1.12276	0.926937	0.995426
hsa.miR.452.5p	-0.0762201	-1.37376	1.22132	0.907499	0.995426
hsa.miR.28.5p	0.0868982	-1.08772	1.26152	0.883659	0.995426
hsa.miR.93.5p	0.0525759	-0.758806	0.863958	0.898013	0.995426
hsa.miR.425.3p	0.0902037	-0.942799	1.12321	0.862872	0.995426
hsa.miR.147b	0.0693358	-1.41554	1.55421	0.926408	0.995426
hsa.miR.29c.3p	-0.0576586	-1.4195	1.30419	0.933256	0.995426
hsa.miR.769.5p	-0.15458	-1.51098	1.20182	0.821664	0.995426
hsa.miR.184	0.0601037	-1.31739	1.4376	0.931221	0.995426
hsa.miR.193b.5p	-0.09225	-1.10007	0.915569	0.856328	0.995426
hsa.miR.135a.5p	-0.200952	-1.80042	1.39851	0.803759	0.995426
hsa.miR.320c	0.0181599	-0.444086	0.480406	0.938058	0.995426
hsa.miR.199a.3p.hsa.miR.199b.3p	-0.123184	-1.68986	1.44349	0.876408	0.995426
hsa.miR.342.5p	0.0801054	-0.876903	1.03711	0.8685	0.995426
hsa.mir.320a	-0.0653225	-1.13338	1.00274	0.90371	0.995426
hsa.miR.151a.3p	0.000342664	-0.0974346	0.09812	0.994469	0.99924
hsa.miR.378a.3p	-0.000300571	-0.141041	0.140439	0.996629	0.99924
hsa.let.7c.5p	0.0020068	-0.212517	0.21653	0.985236	0.99924
hsa.miR.511.5p	0.00970047	-0.364619	0.38402	0.959117	0.99924
hsa.miR.98.5p	-0.00270779	-0.23675	0.231335	0.981741	0.99924
hsa.miR.20a.5p	-0.000561114	-1.1655	1.16438	0.99924	0.99924
hsa.miR.340.3p	0.0293774	-1.43389	1.49265	0.968322	0.99924
hsa.miR.221.5p	0.00304174	-1.37821	1.3843	0.996524	0.99924
hsa.miR.1303	0.0132862	-1.45231	1.47888	0.985693	0.99924
hsa.miR.330.3p	-0.0314626	-1.48528	1.42235	0.965854	0.99924

## Sheet: predominantly_breastfed
Supplemental Table 5. Complete results of multivariable linear models estimating the relationship between log-transformed EV-miRNA expression and maternal-infant characteristics. Each tab indicates the variable of interest.
All models were adjusted for proportion of rRNA, volume of skim milk. Adjustment for multiple testing was conducted using the Benjamini-Hochberg procedure.
miRNA	Estimate	Confidence Interval Lower Bound	Confidence Interval Upper Bound	p	pfdr
hsa.miR.183.5p	0.366979	0.204981	0.528978	1.82079e-05	0.00382367
hsa.miR.21.5p	-0.587448	-0.890844	-0.284052	0.000211297	0.0120424
hsa.miR.27a.3p	-0.279205	-0.419625	-0.138784	0.000145679	0.0120424
hsa.miR.125a.5p	0.54015	0.254776	0.825525	0.000286723	0.0120424
hsa.miR.3615	0.503476	0.237627	0.769324	0.000284606	0.0120424
hsa.miR.30d.5p	0.370686	0.160678	0.580694	0.000684365	0.0197462
hsa.miR.146a.5p	-0.558971	-0.876927	-0.241016	0.000717372	0.0197462
hsa.miR.375	0.316106	0.135562	0.49665	0.000752237	0.0197462
hsa.miR.151a.3p	0.161324	0.0663299	0.256318	0.00106172	0.0247735
hsa.miR.378a.3p	-0.22874	-0.365692	-0.0917874	0.00127209	0.0267139
hsa.miR.125b.5p	0.414249	0.155632	0.672867	0.00196036	0.0316674
hsa.miR.24.3p	-0.218866	-0.354322	-0.0834108	0.00179624	0.0316674
hsa.miR.29c.3p	-2.1348	-3.46486	-0.804733	0.00192107	0.0316674
hsa.miR.511.5p	0.567497	0.200784	0.93421	0.00273793	0.040638
hsa.miR.140.3p	-0.441987	-0.729384	-0.154589	0.00290271	0.040638
hsa.miR.205.5p	-0.320304	-0.534846	-0.105763	0.00379988	0.0498735
hsa.miR.200c.3p	0.220692	0.0701867	0.371197	0.00444603	0.0524342
hsa.miR.335.5p	-1.16755	-1.96478	-0.370312	0.00449436	0.0524342
hsa.miR.200a.5p	0.185591	0.0570014	0.314181	0.00508562	0.0562094
hsa.miR.200b.5p	0.267083	0.072753	0.461412	0.00753146	0.0790803
hsa.miR.27a.5p	-0.776191	-1.34557	-0.206815	0.00801537	0.0801537
hsa.let.7i.5p	-0.254498	-0.448358	-0.0606386	0.0105766	0.0965693
hsa.miR.128.3p	0.458153	0.109209	0.807097	0.0105666	0.0965693
hsa.miR.629.5p	-0.73044	-1.30822	-0.152661	0.0137191	0.120042
hsa.miR.182.5p	0.241106	0.0401835	0.442029	0.0191479	0.157412
hsa.miR.361.5p	-1.4352	-2.63467	-0.235727	0.0194891	0.157412
hsa.miR.99b.5p	0.161738	0.0250326	0.298443	0.0208595	0.162241
hsa.miR.30c.5p	0.185349	0.0256813	0.345018	0.0233242	0.174931
hsa.miR.339.3p	0.232747	0.0291999	0.436294	0.0254228	0.184096
hsa.miR.92b.3p	0.522042	0.0594765	0.984608	0.0273481	0.191437
hsa.miR.224.5p	-0.200359	-0.382235	-0.0184826	0.0311639	0.19541
hsa.miR.92a.3p	0.148685	0.0150217	0.282349	0.0295882	0.19541
hsa.miR.1307.3p	0.230202	0.0206374	0.439766	0.0316378	0.19541
hsa.let.7d.3p	0.207971	0.0188609	0.397081	0.0314476	0.19541
hsa.miR.200b.3p	0.161757	0.0122124	0.311302	0.0342799	0.19728
hsa.miR.28.3p	-0.111685	-0.215218	-0.0081519	0.0347588	0.19728
hsa.miR.181a.3p	-1.25682	-2.41025	-0.103392	0.0330038	0.19728
hsa.miR.23a.3p	-0.314599	-0.614349	-0.0148481	0.0398636	0.216906
hsa.miR.423.3p	0.18341	0.00724499	0.359574	0.0414482	0.216906
hsa.miR.335.3p	0.24241	0.00919274	0.475628	0.0417768	0.216906
hsa.miR.93.5p	-0.843294	-1.65691	-0.0296741	0.0423483	0.216906
hsa.mir.320b.2	-1.16079	-2.29008	-0.0314895	0.0440532	0.220266
hsa.miR.2110	-0.94174	-1.87213	-0.0113484	0.0473195	0.231095
hsa.miR.574.5p	-1.47783	-2.96847	0.0128166	0.0519662	0.24802
hsa.miR.324.3p	-1.45503	-2.96292	0.0528564	0.0584318	0.272682
hsa.miR.660.5p	-1.3855	-2.85952	0.0885188	0.0651519	0.297433
hsa.miR.19b.3p	-1.25523	-2.60743	0.0969732	0.0685015	0.306071
hsa.miR.29a.3p	-0.201284	-0.420788	0.0182201	0.0718799	0.314475
hsa.miR.378d	-0.207046	-0.434143	0.0200518	0.0735098	0.315042
hsa.miR.374b.5p	-0.743076	-1.58802	0.101871	0.0841284	0.353339
hsa.miR.193b.5p	-0.872426	-1.88931	0.144461	0.0918777	0.37832
hsa.miR.340.5p	-0.652228	-1.41904	0.114582	0.0946632	0.382294
hsa.miR.339.5p	-0.998971	-2.1874	0.189461	0.0985519	0.390489
hsa.miR.3168	0.516632	-0.119778	1.15304	0.110481	0.395214
hsa.miR.532.5p	-0.159438	-0.357198	0.0383222	0.112918	0.395214
hsa.miR.197.3p	0.454327	-0.103362	1.01202	0.109242	0.395214
hsa.miR.106b.3p	-0.374645	-0.826989	0.0776991	0.103535	0.395214
hsa.miR.150.5p	-1.22703	-2.74352	0.28946	0.111642	0.395214
hsa.miR.378g	-0.566114	-1.26615	0.133925	0.111832	0.395214
hsa.miR.190b	-1.29281	-2.84992	0.264293	0.102699	0.395214
hsa.let.7f.5p	-0.177405	-0.400539	0.045728	0.117927	0.39963
hsa.miR.320d	-0.468162	-1.05709	0.12077	0.117986	0.39963
hsa.miR.28.5p	-0.918467	-2.10659	0.269656	0.128333	0.424174
hsa.mir.320a	-0.833096	-1.91346	0.247269	0.129272	0.424174
hsa.miR.10a.5p	0.248306	-0.0950391	0.591651	0.154554	0.497876
hsa.miR.330.3p	-1.05397	-2.52667	0.418726	0.158846	0.497876
hsa.miR.502.3p	-0.881892	-2.11133	0.34755	0.157905	0.497876
hsa.miR.1246	-1.02103	-2.48246	0.440394	0.168896	0.506687
hsa.miR.107	-0.342923	-0.831663	0.145818	0.167096	0.506687
hsa.miR.155.5p	-0.470831	-1.14107	0.199406	0.166593	0.506687
hsa.miR.148a.3p	0.152754	-0.0694733	0.374982	0.175816	0.518631
hsa.miR.191.5p	0.105469	-0.0527936	0.263733	0.189245	0.518631
hsa.miR.26b.5p	-0.204022	-0.510812	0.102767	0.190165	0.518631
hsa.miR.181b.5p	-0.0666782	-0.165293	0.0319363	0.182918	0.518631
hsa.miR.7.5p	-0.188837	-0.467166	0.0894922	0.181435	0.518631
hsa.miR.210.3p	-0.985689	-2.4517	0.480327	0.185364	0.518631
hsa.miR.500a.3p	-0.77051	-1.90814	0.367117	0.182183	0.518631
hsa.miR.885.5p	0.516107	-0.283794	1.31601	0.203597	0.534443
hsa.miR.187.3p	0.557547	-0.301676	1.41677	0.201048	0.534443
hsa.miR.342.5p	0.628874	-0.342342	1.60009	0.202004	0.534443
hsa.miR.147b	-0.966697	-2.4737	0.540305	0.206212	0.534625
hsa.miR.101.3p	-0.163579	-0.425959	0.0988021	0.219155	0.557235
hsa.miR.20a.5p	-0.733802	-1.91663	0.449028	0.22141	0.557235
hsa.miR.425.3p	-0.645038	-1.69419	0.404111	0.225547	0.557235
hsa.miR.223.3p	-0.958231	-2.51248	0.596022	0.224275	0.557235
hsa.miR.222.3p	0.148602	-0.102888	0.400091	0.244002	0.58897
hsa.miR.499a.5p	0.316691	-0.218287	0.851668	0.243143	0.58897
hsa.mir.378c	-0.216058	-0.584837	0.152722	0.248001	0.59182
hsa.miR.320c	-0.269152	-0.739002	0.200698	0.258606	0.595214
hsa.let.7f.1.3p	-0.717173	-1.96273	0.528385	0.256186	0.595214
hsa.miR.181d.5p	-0.820401	-2.25908	0.618278	0.260761	0.595214
hsa.miR.4429	-0.686309	-1.87001	0.497396	0.252908	0.595214
hsa.miR.22.3p	-0.0659355	-0.183049	0.0511776	0.266825	0.602508
hsa.miR.589.5p	-0.81272	-2.28582	0.660377	0.276486	0.617682
hsa.miR.1301.3p	0.778614	-0.646985	2.20421	0.281313	0.621849
hsa.miR.429	0.131455	-0.112644	0.375553	0.288057	0.623629
hsa.miR.576.5p	0.850943	-0.727776	2.42966	0.287631	0.623629
hsa.miR.100.5p	0.108811	-0.0981754	0.315797	0.299644	0.630949
hsa.miR.345.5p	-0.238449	-0.688939	0.21204	0.296346	0.630949
hsa.miR.125a.3p	-0.509143	-1.47929	0.461006	0.300452	0.630949
hsa.miR.181a.2.3p	-0.103526	-0.306743	0.0996911	0.314762	0.650139
hsa.miR.320b	-0.238974	-0.709065	0.231117	0.315782	0.650139
hsa.miR.30d.3p	-0.635656	-1.89824	0.626928	0.320448	0.653341
hsa.miR.29b.3p	-0.671709	-2.03933	0.695916	0.332364	0.67112
hsa.miR.598.3p	-0.640078	-1.96077	0.680613	0.338771	0.677541
hsa.miR.221.3p	-0.232851	-0.721371	0.25567	0.346778	0.687014
hsa.miR.30a.3p	0.0736158	-0.0861621	0.233394	0.363042	0.692826
hsa.miR.320a	-0.171245	-0.542613	0.200124	0.362648	0.692826
hsa.miR.365a.3p.hsa.miR.365b.3p	0.447694	-0.544085	1.43947	0.372806	0.692826
hsa.miR.195.5p	0.726312	-0.874835	2.32746	0.370474	0.692826
hsa.miR.421	-0.587621	-1.86985	0.694609	0.365597	0.692826
hsa.miR.1287.5p	-0.500036	-1.60173	0.601654	0.3702	0.692826
hsa.miR.7706	0.420911	-0.506174	1.348	0.370058	0.692826
hsa.miR.452.5p	-0.573869	-1.89622	0.748486	0.391478	0.715456
hsa.mir.30c.2	0.593871	-0.7755	1.96324	0.391797	0.715456
hsa.miR.671.3p	0.550497	-0.769064	1.87006	0.410003	0.71931
hsa.let.7d.5p	-0.0703861	-0.240726	0.0999535	0.41446	0.71931
hsa.miR.148a.5p	0.0944835	-0.128579	0.317546	0.402891	0.71931
hsa.miR.17.5p	-0.56576	-1.92461	0.793092	0.410933	0.71931
hsa.miR.340.3p	-0.618798	-2.11042	0.872825	0.412618	0.71931
hsa.mir.320b.1	-0.502135	-1.67623	0.671955	0.398361	0.71931
hsa.miR.181a.5p	0.0399545	-0.0575586	0.137467	0.418384	0.72017
hsa.miR.25.3p	0.0491874	-0.072646	0.171021	0.42522	0.725985
hsa.miR.423.5p	-0.130417	-0.459832	0.198998	0.434218	0.726164
hsa.miR.196a.5p	0.290423	-0.454981	1.03583	0.441529	0.726164
hsa.miR.425.5p	-0.230359	-0.81867	0.357951	0.439263	0.726164
hsa.miR.664a.3p	0.361896	-0.56814	1.29193	0.442112	0.726164
hsa.miR.106b.5p	-0.595182	-2.12643	0.936065	0.442614	0.726164
hsa.miR.484	-0.0680746	-0.245625	0.109476	0.448821	0.730638
hsa.miR.146b.5p	0.048951	-0.0886248	0.186527	0.482057	0.737081
hsa.let.7a.5p	-0.0865989	-0.318915	0.145717	0.461483	0.737081
hsa.miR.141.3p	-0.094198	-0.359716	0.17132	0.483336	0.737081
hsa.miR.1260b	-0.537241	-2.04319	0.968706	0.480909	0.737081
hsa.miR.192.5p	-0.0601912	-0.224111	0.103728	0.46818	0.737081
hsa.miR.328.3p	-0.16177	-0.604735	0.281195	0.470603	0.737081
hsa.miR.16.2.3p	-0.342411	-1.32607	0.641248	0.491581	0.737081
hsa.let.7a.3p	0.304395	-0.573396	1.18219	0.493228	0.737081
hsa.miR.96.5p	0.54283	-0.936096	2.02175	0.468369	0.737081
hsa.miR.130b.3p	-0.520764	-2.00927	0.967741	0.489401	0.737081
hsa.miR.196b.5p	0.471749	-0.891371	1.83487	0.494091	0.737081
hsa.miR.135a.5p	-0.56393	-2.19646	1.0686	0.494897	0.737081
hsa.miR.193a.3p	0.393268	-0.801304	1.58784	0.515333	0.752006
hsa.miR.30c.2.3p	-0.448489	-1.81187	0.914887	0.515661	0.752006
hsa.miR.760	-0.516383	-2.07923	1.04646	0.513807	0.752006
hsa.let.7g.5p	-0.0920122	-0.385874	0.20185	0.536046	0.752445
hsa.miR.342.3p	-0.195923	-0.805484	0.413638	0.52531	0.752445
hsa.miR.744.5p	0.076179	-0.168238	0.320596	0.537916	0.752445
hsa.miR.23b.3p	-0.0847	-0.359909	0.190509	0.543019	0.752445
hsa.miR.6510.3p	0.313739	-0.680047	1.30753	0.532689	0.752445
hsa.miR.378e	-0.195681	-0.82242	0.431057	0.537206	0.752445
hsa.miR.24.2.5p	0.424499	-0.960319	1.80932	0.544627	0.752445
hsa.miR.378i	-0.390608	-1.6536	0.872386	0.541051	0.752445
hsa.miR.143.3p	-0.107085	-0.484298	0.270127	0.574707	0.76169
hsa.miR.186.5p	-0.0381269	-0.178059	0.101805	0.590166	0.76169
hsa.miR.361.3p	-0.0466352	-0.217314	0.124044	0.589124	0.76169
hsa.miR.146b.3p	-0.0494634	-0.221356	0.122429	0.56951	0.76169
hsa.miR.664a.5p	-0.121333	-0.554827	0.312161	0.580088	0.76169
hsa.miR.16.5p	-0.31451	-1.44872	0.819704	0.58361	0.76169
hsa.miR.148b.5p	-0.391113	-1.80912	1.02689	0.585609	0.76169
hsa.miR.378c	-0.121167	-0.56713	0.324796	0.591216	0.76169
hsa.miR.1307.5p	-0.359606	-1.67455	0.955339	0.588794	0.76169
hsa.miR.221.5p	0.408461	-1.00186	1.81878	0.567015	0.76169
hsa.miR.194.5p	0.449779	-1.1344	2.03395	0.574661	0.76169
hsa.let.7b.5p	0.0483951	-0.131703	0.228493	0.595289	0.762261
hsa.miR.148b.3p	-0.0830434	-0.416627	0.250541	0.622614	0.773662
hsa.miR.125b.2.3p	0.0601016	-0.172834	0.293038	0.610004	0.773662
hsa.miR.3182	0.201429	-0.59489	0.997749	0.617032	0.773662
hsa.miR.326	0.406965	-1.20904	2.02297	0.618584	0.773662
hsa.miR.15b.5p	-0.392517	-1.95329	1.16825	0.619065	0.773662
hsa.miR.184	-0.344452	-1.75161	1.06271	0.62843	0.776295
hsa.miR.200a.3p	-0.0481329	-0.248103	0.151837	0.634165	0.7788
hsa.miR.152.3p	0.050881	-0.165377	0.267139	0.641814	0.77908
hsa.miR.99b.3p	-0.149716	-0.780033	0.480601	0.638641	0.77908
hsa.let.7c.5p	0.0500263	-0.169142	0.269195	0.651779	0.78663
hsa.miR.769.5p	-0.304081	-1.69029	1.08212	0.664487	0.797385
hsa.miR.501.3p	-0.152077	-0.860376	0.556222	0.67118	0.80084
hsa.miR.378f	0.16567	-0.616934	0.948275	0.67553	0.801476
hsa.miR.185.5p	0.214175	-0.847962	1.27631	0.690098	0.813162
hsa.miR.203a.3p	-0.155779	-0.936636	0.625078	0.693227	0.813162
hsa.miR.1303	-0.294922	-1.79262	1.20278	0.696996	0.813162
hsa.miR.99a.5p	0.0452747	-0.193735	0.284285	0.707975	0.817319
hsa.miR.22.5p	-0.0303271	-0.190639	0.129985	0.708343	0.817319
hsa.miR.98.5p	-0.0439471	-0.283139	0.195245	0.716363	0.819382
hsa.miR.199a.3p.hsa.miR.199b.3p	-0.292512	-1.89386	1.30883	0.717935	0.819382
hsa.let.7e.5p	-0.054996	-0.4218	0.311808	0.766833	0.847552
hsa.miR.4443	-0.102274	-0.775973	0.571424	0.764001	0.847552
hsa.let.7b.3p	0.127824	-0.669546	0.925194	0.751224	0.847552
hsa.miR.1299	0.271025	-1.50263	2.04468	0.7625	0.847552
hsa.miR.885.3p	0.203604	-1.09607	1.50328	0.756703	0.847552
hsa.miR.511.3p	-0.24774	-1.87979	1.38431	0.764021	0.847552
hsa.miR.30e.3p	0.0208314	-0.133242	0.174905	0.789159	0.867662
hsa.miR.26a.5p	0.014261	-0.0935245	0.122046	0.79357	0.867968
hsa.miR.652.3p	-0.115908	-1.01787	0.786056	0.799373	0.869784
hsa.miR.331.3p	-0.203631	-1.85771	1.45045	0.807629	0.874237
hsa.miR.365b.5p	-0.164402	-1.62105	1.29224	0.823357	0.886693
hsa.miR.218.5p	-0.147551	-1.57608	1.28098	0.838123	0.897989
hsa.miR.374a.5p	0.1434	-1.3117	1.5985	0.845452	0.901243
hsa.miR.29c.5p	-0.111204	-1.3585	1.1361	0.860022	0.911233
hsa.miR.103a.3p	-0.0178291	-0.232196	0.196538	0.86933	0.911233
hsa.miR.941	-0.0505778	-0.672382	0.571226	0.87218	0.911233
hsa.miR.195.3p	0.113152	-1.19668	1.42298	0.864326	0.911233
hsa.miR.30e.5p	0.0135968	-0.227581	0.254775	0.911208	0.942629
hsa.miR.27b.3p	-0.00851858	-0.152649	0.135612	0.906933	0.942629
hsa.miR.30a.5p	-0.00972423	-0.251628	0.23218	0.936622	0.952594
hsa.miR.30b.5p	0.0222807	-0.458789	0.50335	0.927005	0.952594
hsa.miR.193b.3p	-0.041652	-1.06544	0.982133	0.935858	0.952594
hsa.mir.30c.1	0.053955	-1.34036	1.44827	0.938986	0.952594
hsa.miR.193a.5p	0.00633604	-0.17191	0.184582	0.943944	0.95302
hsa.miR.574.3p	0.0156268	-0.614579	0.645833	0.96088	0.962085
hsa.miR.223.5p	0.0246095	-0.999434	1.04865	0.962085	0.962085

[truncated: 2 more sheets: breastfeedings_per_day, pre_preg_BMI]
