# Supplementary material for: Influence of technical and maternal-infant factors on the measurement and expression of extracellular miRNA in human milk
Source: Front Immunol. 2023 Jul 10;14:1151870. doi: 10.3389/fimmu.2023.1151870 (PMC10363855; doi:10.3389/fimmu.2023.1151870)
Supplement: Supplementary file 4 [file Table_6.xlsx]

## Sheet: maternal_age
Supplemental Table 6. Complete results of multivariable linear models estimating the relationship between log-transformed EV-miRNA expression and maternal-infant characteristics. Each tab indicates the variable of interest, adjusting for proportion of unmapped reads rather than proportion of rRNA.
All models were adjusted for proportion of unmapped reads, volume of skim milk. Adjustment for multiple testing was conducted using the Benjamini-Hochberg procedure.
miRNA	Estimate	Confidence Interval Lower	Confidence Interval Upper	p	pfdr
hsa.miR.331.3p	-0.195794	-0.328578	-0.0630107	0.00423716	0.374191
hsa.mir.30c.1	-0.156373	-0.264367	-0.0483786	0.00494899	0.374191
hsa.miR.660.5p	0.17169	0.0520172	0.291364	0.00534559	0.374191
hsa.mir.378c	-0.0416348	-0.0733002	-0.00996927	0.0104605	0.549175
hsa.miR.27b.3p	0.013497	0.00152385	0.0254702	0.0275233	0.581623
hsa.miR.99b.3p	-0.0612696	-0.114042	-0.00849749	0.0233031	0.581623
hsa.miR.196a.5p	0.0764091	0.0111637	0.141655	0.0221583	0.581623
hsa.miR.6510.3p	-0.0965311	-0.182261	-0.0108009	0.0276963	0.581623
hsa.miR.452.5p	-0.110888	-0.206649	-0.0151274	0.0236598	0.581623
hsa.miR.576.5p	-0.159338	-0.293947	-0.0247279	0.0207978	0.581623
hsa.miR.3168	0.0516128	0.00205277	0.101173	0.0413919	0.584008
hsa.miR.191.5p	-0.0147493	-0.0284711	-0.00102751	0.0353986	0.584008
hsa.miR.664a.5p	-0.0385059	-0.0755401	-0.00147167	0.0417149	0.584008
hsa.miR.107	-0.0425167	-0.0816278	-0.00340569	0.0334091	0.584008
hsa.mir.30c.2	-0.116295	-0.225075	-0.00751496	0.0363798	0.584008
hsa.miR.221.3p	-0.0434067	-0.0866509	-0.000162563	0.0491605	0.645231
hsa.miR.223.5p	-0.080987	-0.164799	0.00282458	0.0580858	0.71753
hsa.miR.7.5p	-0.0203094	-0.0422415	0.00162264	0.0691698	0.764508
hsa.miR.326	-0.114898	-0.238834	0.00903764	0.0688562	0.764508
hsa.miR.143.3p	0.0256157	-0.00358622	0.0548177	0.0849107	0.775271
hsa.let.7e.5p	0.0286561	-0.00338618	0.0606985	0.0790826	0.775271
hsa.miR.150.5p	0.119193	-0.013439	0.251824	0.0776554	0.775271
hsa.miR.130b.3p	-0.108566	-0.232249	0.0151159	0.0847036	0.775271
hsa.let.7d.5p	0.0122387	-0.00256601	0.0270435	0.104176	0.781228
hsa.miR.365a.3p.hsa.miR.365b.3p	-0.0689263	-0.152651	0.0147985	0.105601	0.781228
hsa.miR.328.3p	0.0331045	-0.00548263	0.0716915	0.0918862	0.781228
hsa.miR.7706	-0.0673944	-0.151956	0.0171669	0.11705	0.781228
hsa.miR.30c.2.3p	-0.0917197	-0.206948	0.0235082	0.117507	0.781228
hsa.miR.501.3p	0.0498604	-0.0117564	0.111477	0.111608	0.781228
hsa.miR.24.2.5p	0.0906853	-0.0237257	0.205096	0.119044	0.781228
hsa.miR.502.3p	0.0906552	-0.015799	0.197109	0.0942748	0.781228
hsa.miR.378i	-0.088143	-0.197645	0.021359	0.113482	0.781228
hsa.miR.378c	-0.0289773	-0.0661069	0.00815227	0.12476	0.79393
hsa.miR.378g	-0.0458723	-0.105854	0.0141096	0.132425	0.794547
hsa.miR.4429	-0.0767047	-0.176502	0.0230923	0.130514	0.794547
hsa.miR.205.5p	0.0145443	-0.00514881	0.0342374	0.146071	0.799842
hsa.miR.197.3p	-0.0361667	-0.0849703	0.0126369	0.144715	0.799842
hsa.miR.335.5p	-0.050523	-0.118876	0.0178302	0.145748	0.799842
hsa.miR.92b.3p	-0.0302967	-0.0715725	0.0109791	0.148542	0.799842
hsa.let.7g.5p	-0.00824136	-0.0256183	0.0091356	0.349176	0.853608
hsa.miR.671.3p	-0.057067	-0.174117	0.059983	0.335911	0.853608
hsa.miR.30d.5p	-0.0115734	-0.0316227	0.00847589	0.254988	0.853608
hsa.miR.26a.5p	0.00565151	-0.00387907	0.0151821	0.24234	0.853608
hsa.let.7a.5p	0.00996498	-0.0107386	0.0306685	0.342091	0.853608
hsa.miR.200a.5p	-0.00632226	-0.0193908	0.0067463	0.339642	0.853608
hsa.miR.25.3p	-0.00605303	-0.0169386	0.00483253	0.272737	0.853608
hsa.miR.125b.5p	-0.0167582	-0.0420662	0.00854979	0.192058	0.853608
hsa.miR.193a.5p	-0.00664317	-0.0195397	0.00625332	0.309424	0.853608
hsa.miR.24.3p	0.00663328	-0.00624904	0.0195156	0.309611	0.853608
hsa.miR.186.5p	-0.00646793	-0.0180135	0.00507768	0.269197	0.853608
hsa.miR.1246	0.0746087	-0.0556743	0.204892	0.258755	0.853608
hsa.miR.744.5p	0.0108439	-0.0105826	0.0322705	0.317928	0.853608
hsa.miR.1307.3p	-0.0116677	-0.0303717	0.00703633	0.218886	0.853608
hsa.miR.28.3p	0.00599311	-0.00354883	0.015535	0.215769	0.853608
hsa.miR.23b.3p	0.0106984	-0.0107375	0.0321342	0.324644	0.853608
hsa.miR.499a.5p	0.024519	-0.021461	0.070499	0.292782	0.853608
hsa.miR.16.5p	-0.0513994	-0.141884	0.0390852	0.262593	0.853608
hsa.miR.345.5p	0.0262307	-0.0140666	0.066528	0.199651	0.853608
hsa.miR.192.5p	-0.00834021	-0.0227387	0.00605829	0.25336	0.853608
hsa.miR.378d	-0.0103469	-0.0299874	0.00929366	0.29862	0.853608
hsa.miR.339.5p	-0.0646853	-0.166169	0.0367983	0.209086	0.853608
hsa.miR.421	-0.0715088	-0.181182	0.0381644	0.198907	0.853608
hsa.miR.4443	0.0254246	-0.0271113	0.0779605	0.339472	0.853608
hsa.let.7b.3p	0.0366059	-0.0320346	0.105246	0.292741	0.853608
hsa.miR.20a.5p	-0.0615741	-0.156242	0.033094	0.2	0.853608
hsa.miR.374a.5p	-0.0573451	-0.166579	0.0518889	0.3003	0.853608
hsa.miR.148b.5p	0.0575182	-0.0611753	0.176212	0.338829	0.853608
hsa.miR.181a.3p	-0.0672619	-0.162156	0.0276326	0.162845	0.853608
hsa.miR.1287.5p	-0.0541661	-0.145727	0.0373947	0.243447	0.853608
hsa.miR.320b	0.0209612	-0.0169618	0.0588843	0.275603	0.853608
hsa.miR.187.3p	0.0436222	-0.0348574	0.122102	0.272925	0.853608
hsa.miR.29c.3p	0.0558909	-0.0482876	0.160069	0.289876	0.853608
hsa.miR.184	0.0598114	-0.0636464	0.183269	0.338955	0.853608
hsa.miR.760	-0.0736095	-0.210393	0.0631741	0.288399	0.853608
hsa.miR.19b.3p	-0.0546518	-0.157801	0.0484977	0.295874	0.853608
hsa.miR.221.5p	-0.07622	-0.18907	0.0366297	0.183392	0.853608
hsa.miR.190b	-0.0647834	-0.184944	0.0553775	0.287516	0.853608
hsa.miR.135a.5p	0.070639	-0.0617469	0.203025	0.292484	0.853608
hsa.miR.106b.5p	0.0625633	-0.0585529	0.183679	0.308078	0.853608
hsa.miR.125a.3p	0.0441916	-0.0412462	0.129629	0.307444	0.853608
hsa.miR.378f	-0.0465928	-0.115181	0.0219951	0.180894	0.853608
hsa.miR.320d	0.0303855	-0.0230467	0.0838177	0.262069	0.853608
hsa.let.7f.1.3p	-0.0659902	-0.171876	0.0398959	0.219317	0.853608
hsa.miR.324.3p	-0.0567649	-0.176553	0.0630231	0.349573	0.853608
hsa.miR.342.5p	-0.0567564	-0.138619	0.0251065	0.172149	0.853608
hsa.mir.320b.1	0.0649383	-0.0394039	0.16928	0.219949	0.853608
hsa.miR.320c	0.0183374	-0.021176	0.0578507	0.359585	0.867965
hsa.miR.340.3p	-0.0594348	-0.188937	0.0700674	0.364902	0.870788
hsa.miR.1301.3p	-0.0544655	-0.176158	0.0672273	0.37687	0.889245
hsa.miR.320a	0.0116132	-0.0149194	0.0381459	0.387444	0.894102
hsa.miR.181b.5p	-0.00382968	-0.0125465	0.00488719	0.385669	0.894102
hsa.miR.200a.3p	-0.00515152	-0.021176	0.010873	0.525231	0.897524
hsa.miR.99b.5p	-0.00498239	-0.0172576	0.0072928	0.42275	0.897524
hsa.let.7b.5p	0.00607814	-0.00898559	0.0211419	0.425485	0.897524
hsa.miR.21.5p	0.00996811	-0.0196198	0.039556	0.505595	0.897524
hsa.miR.423.5p	0.00805399	-0.0153613	0.0314692	0.496731	0.897524
hsa.miR.27a.3p	0.00535641	-0.00818114	0.018894	0.434489	0.897524
hsa.miR.152.3p	0.00591188	-0.0111226	0.0229464	0.492881	0.897524
hsa.miR.30a.3p	0.00596256	-0.00818955	0.0201147	0.40539	0.897524
hsa.miR.342.3p	0.0169325	-0.0352368	0.0691019	0.521264	0.897524
hsa.miR.101.3p	-0.0066384	-0.0256741	0.0123973	0.490793	0.897524
hsa.miR.30e.5p	-0.00649993	-0.0232133	0.0102135	0.442363	0.897524
hsa.miR.29c.5p	-0.0359243	-0.136158	0.0643091	0.478874	0.897524
hsa.miR.375	-0.00617996	-0.0224607	0.0101008	0.453345	0.897524
hsa.miR.181a.5p	-0.00311561	-0.0118063	0.00557507	0.47876	0.897524
hsa.miR.125a.5p	-0.00878424	-0.0364246	0.0188561	0.529967	0.897524
hsa.miR.941	-0.0207402	-0.0744073	0.0329269	0.44523	0.897524
hsa.miR.374b.5p	0.0212598	-0.0449293	0.0874488	0.525592	0.897524
hsa.miR.140.3p	-0.0105811	-0.0359892	0.0148271	0.410828	0.897524
hsa.miR.193a.3p	-0.0327056	-0.131211	0.0658001	0.511768	0.897524
hsa.miR.589.5p	-0.0412492	-0.164699	0.0822001	0.509079	0.897524
hsa.miR.147b	-0.0405868	-0.168099	0.086925	0.529329	0.897524
hsa.miR.2110	0.0336936	-0.0501322	0.117519	0.427257	0.897524
hsa.miR.29b.3p	-0.0409769	-0.15037	0.0684162	0.459303	0.897524
hsa.miR.574.5p	-0.0425426	-0.16178	0.0766951	0.480857	0.897524
hsa.miR.1299	-0.0647298	-0.218832	0.0893722	0.406808	0.897524
hsa.miR.769.5p	-0.0409354	-0.151302	0.0694309	0.463714	0.897524
hsa.miR.378e	-0.0172959	-0.0707347	0.036143	0.522432	0.897524
hsa.miR.1307.5p	0.0406249	-0.0750746	0.156324	0.487833	0.897524
hsa.miR.194.5p	0.0540767	-0.0807529	0.188906	0.428258	0.897524
hsa.miR.196b.5p	0.0457488	-0.0714353	0.162933	0.440615	0.897524
hsa.miR.199a.3p.hsa.miR.199b.3p	-0.0487327	-0.17726	0.0797941	0.453846	0.897524
hsa.miR.500a.3p	0.0376341	-0.0621647	0.137433	0.456301	0.897524
hsa.mir.320a	0.0434401	-0.057586	0.144466	0.395828	0.897524
hsa.miR.30a.5p	-0.0043965	-0.018948	0.010155	0.550414	0.920533
hsa.miR.652.3p	-0.0216314	-0.0935711	0.0503084	0.55232	0.920533
hsa.miR.23a.3p	0.00667158	-0.0162915	0.0296347	0.565796	0.921063
hsa.miR.181a.2.3p	-0.00545278	-0.0241796	0.0132741	0.564942	0.921063
hsa.miR.365b.5p	-0.0370622	-0.163479	0.0893542	0.562276	0.921063
hsa.miR.151a.3p	-0.00262788	-0.0117861	0.00653033	0.570602	0.921742
hsa.miR.3182	-0.0184483	-0.085372	0.0484753	0.585822	0.931989
hsa.miR.30d.3p	0.0292802	-0.0761627	0.134723	0.583075	0.931989
hsa.miR.148a.3p	-0.0033361	-0.0248339	0.0181617	0.75892	0.941179
hsa.let.7f.5p	0.0034353	-0.0135137	0.0203843	0.688584	0.941179
hsa.miR.146b.5p	0.00237297	-0.00957617	0.0143221	0.694553	0.941179
hsa.miR.99a.5p	-0.00501576	-0.0265636	0.0165321	0.645361	0.941179
hsa.miR.200c.3p	0.00285741	-0.0109435	0.0166583	0.682252	0.941179
hsa.miR.378a.3p	-0.00198133	-0.0147248	0.0107622	0.758478	0.941179
hsa.miR.146a.5p	0.00487298	-0.0256671	0.035413	0.752344	0.941179
hsa.miR.141.3p	-0.00332236	-0.0242152	0.0175705	0.753156	0.941179
hsa.miR.30c.5p	-0.00179319	-0.0163741	0.0127877	0.807822	0.941179
hsa.miR.423.3p	0.00155229	-0.0117382	0.0148427	0.817309	0.941179
hsa.miR.27a.5p	-0.0108532	-0.0623908	0.0406845	0.677125	0.941179
hsa.miR.30b.5p	-0.00459568	-0.0400299	0.0308385	0.797556	0.941179
hsa.miR.335.3p	0.00271198	-0.0187872	0.0242112	0.802984	0.941179
hsa.miR.511.5p	-0.00718528	-0.0404358	0.0260652	0.669181	0.941179
hsa.miR.182.5p	-0.00412956	-0.0222881	0.014029	0.652973	0.941179
hsa.miR.92a.3p	0.00155937	-0.0104924	0.0136112	0.798025	0.941179
hsa.miR.429	-0.004294	-0.0264865	0.0178984	0.702011	0.941179
hsa.miR.26b.5p	-0.0023228	-0.0230578	0.0184122	0.824652	0.941179
hsa.miR.361.3p	0.00270222	-0.012462	0.0178665	0.724549	0.941179
hsa.miR.100.5p	0.00398381	-0.0159439	0.0239116	0.692622	0.941179
hsa.let.7d.3p	0.0040073	-0.0129893	0.0210039	0.641119	0.941179
hsa.miR.103a.3p	-0.00183777	-0.018234	0.0145585	0.824556	0.941179
hsa.miR.146b.3p	-0.00345866	-0.0181054	0.0111881	0.640598	0.941179
hsa.miR.484	-0.00245419	-0.0183423	0.0134339	0.759999	0.941179
hsa.miR.128.3p	0.00504901	-0.0209025	0.0310005	0.700449	0.941179
hsa.miR.340.5p	-0.0151143	-0.0785071	0.0482785	0.637374	0.941179
hsa.miR.1260b	0.0252556	-0.0922892	0.1428	0.67096	0.941179
hsa.miR.885.5p	0.0147001	-0.0577013	0.0871016	0.688073	0.941179
hsa.miR.106b.3p	-0.00448016	-0.0442768	0.0353165	0.8238	0.941179
hsa.miR.425.5p	-0.00768043	-0.0595169	0.0441561	0.769501	0.941179
hsa.miR.664a.3p	0.0199384	-0.0570601	0.0969369	0.608721	0.941179
hsa.miR.361.5p	0.0166599	-0.077228	0.110548	0.725664	0.941179
hsa.miR.218.5p	0.013181	-0.100962	0.127324	0.819336	0.941179
hsa.miR.28.5p	0.0120568	-0.091312	0.115426	0.817553	0.941179
hsa.miR.339.3p	0.00360514	-0.0144998	0.0217101	0.693772	0.941179
hsa.miR.425.3p	0.0130978	-0.0748588	0.101054	0.768375	0.941179
hsa.miR.574.3p	-0.0107125	-0.0640258	0.0426007	0.691131	0.941179
hsa.miR.629.5p	0.00873963	-0.0444758	0.0619551	0.745345	0.941179
hsa.let.7a.3p	0.0139671	-0.0611254	0.0890596	0.713019	0.941179
hsa.miR.195.3p	-0.0169752	-0.133672	0.0997212	0.773587	0.941179
hsa.miR.155.5p	-0.0090459	-0.0713234	0.0532316	0.773909	0.941179
hsa.miR.17.5p	-0.012705	-0.123288	0.0978784	0.820239	0.941179
hsa.miR.96.5p	-0.0175269	-0.138008	0.102954	0.773573	0.941179
hsa.miR.185.5p	-0.0191358	-0.110072	0.0718003	0.677351	0.941179
hsa.miR.193b.5p	0.0136493	-0.0764726	0.103771	0.764538	0.941179
hsa.miR.885.3p	0.0219071	-0.0924105	0.136225	0.704732	0.941179
hsa.miR.598.3p	-0.0226748	-0.131801	0.0864516	0.681181	0.941179
hsa.miR.1303	-0.0201131	-0.141128	0.100902	0.742396	0.941179
hsa.miR.15b.5p	0.027187	-0.0945256	0.1489	0.658748	0.941179
hsa.miR.223.3p	-0.0158442	-0.144277	0.112589	0.807235	0.941179
hsa.miR.181d.5p	-0.0175967	-0.145345	0.110152	0.785296	0.941179
hsa.miR.511.3p	-0.0282644	-0.157911	0.101383	0.666428	0.941179
hsa.miR.98.5p	-0.00167551	-0.0187044	0.0153534	0.845697	0.955545
hsa.miR.203a.3p	0.00679909	-0.0625957	0.0761939	0.84634	0.955545
hsa.miR.330.3p	0.0116029	-0.119133	0.142339	0.860652	0.966508
hsa.miR.148b.3p	-0.0019312	-0.0259331	0.0220707	0.873551	0.970169
hsa.miR.200b.5p	0.00141353	-0.0167663	0.0195933	0.877772	0.970169
hsa.miR.125b.2.3p	-0.00157655	-0.0215397	0.0183866	0.87587	0.970169
hsa.let.7i.5p	-0.000808459	-0.0138769	0.01226	0.902608	0.984625
hsa.miR.200b.3p	0.000188145	-0.0136614	0.0140377	0.978562	0.984625
hsa.miR.22.3p	0.000283587	-0.00826122	0.00882839	0.947657	0.984625
hsa.miR.183.5p	0.000943739	-0.0173024	0.0191899	0.918511	0.984625
hsa.miR.222.3p	0.000896881	-0.0203186	0.0221124	0.933357	0.984625
hsa.let.7c.5p	0.000434805	-0.0188271	0.0196967	0.964385	0.984625
hsa.miR.532.5p	-0.000652305	-0.0196045	0.0182999	0.94572	0.984625
hsa.miR.30e.3p	0.000366756	-0.0131991	0.0139326	0.957351	0.984625
hsa.miR.29a.3p	-0.000577886	-0.0175586	0.0164029	0.946329	0.984625
hsa.miR.3615	0.000430513	-0.0246926	0.0255536	0.972959	0.984625
hsa.miR.148a.5p	-0.000863504	-0.0209741	0.0192471	0.932314	0.984625
hsa.miR.193b.3p	-0.00384805	-0.0895731	0.081877	0.929247	0.984625
hsa.miR.10a.5p	-0.000539595	-0.0300222	0.028943	0.97112	0.984625
hsa.miR.22.5p	-0.000704526	-0.0148955	0.0134864	0.921771	0.984625
hsa.miR.195.5p	0.00157696	-0.122457	0.125611	0.979936	0.984625
hsa.miR.93.5p	-0.00368553	-0.0727912	0.0654202	0.915985	0.984625
hsa.miR.16.2.3p	0.00204868	-0.0856758	0.0897732	0.963154	0.984625
hsa.miR.210.3p	0.005894	-0.105007	0.116795	0.916276	0.984625
hsa.mir.320b.2	-0.00477299	-0.108971	0.0994248	0.927803	0.984625
hsa.miR.224.5p	-0.000117283	-0.0166292	0.0163946	0.98879	0.98879

## Sheet: socioeconomic_status
Supplemental Table 6. Complete results of multivariable linear models estimating the relationship between log-transformed EV-miRNA expression and maternal-infant characteristics. Each tab indicates the variable of interest, adjusting for proportion of unmapped reads rather than proportion of rRNA.
All models were adjusted for proportion of unmapped reads, volume of skim milk. Adjustment for multiple testing was conducted using the Benjamini-Hochberg procedure.
miRNA	Estimate	Confidence Interval Lower	Confidence Interval Upper	p	pfdr
hsa.miR.148a.3p	-0.000698409	-0.0104321	0.00903532	0.887139	0.99405
hsa.let.7g.5p	-0.00318248	-0.0110566	0.00469165	0.424714	0.99405
hsa.let.7f.5p	0.0029127	-0.00474389	0.0105693	0.452359	0.99405
hsa.miR.30a.5p	-0.000181234	-0.00677867	0.0064162	0.956665	0.99405
hsa.miR.146b.5p	-0.000365341	-0.00577726	0.00504658	0.893775	0.99405
hsa.miR.200a.3p	-0.000198904	-0.00746579	0.00706798	0.956821	0.99405
hsa.miR.3168	0.00563411	-0.0172226	0.0284908	0.626032	0.99405
hsa.miR.99b.5p	0.00159025	-0.00397433	0.00715483	0.572161	0.99405
hsa.miR.23a.3p	-0.00271985	-0.0131164	0.00767675	0.605045	0.99405
hsa.miR.671.3p	0.00179578	-0.0514172	0.0550088	0.946777	0.99405
hsa.miR.30d.5p	-0.00230252	-0.0114227	0.00681771	0.617709	0.99405
hsa.let.7b.5p	0.00219555	-0.0046301	0.00902121	0.524995	0.99405
hsa.let.7i.5p	-0.00488003	-0.0107196	0.00095957	0.100505	0.99405
hsa.miR.26a.5p	-0.000755345	-0.0050949	0.00358421	0.730687	0.99405
hsa.miR.21.5p	0.00367072	-0.0097309	0.0170723	0.588215	0.99405
hsa.let.7a.5p	0.00465243	-0.00471576	0.0140206	0.327033	0.99405
hsa.miR.99a.5p	0.00661238	-0.00306622	0.016291	0.178436	0.99405
hsa.miR.200c.3p	0.000188109	-0.00606332	0.00643954	0.952537	0.99405
hsa.miR.151a.3p	0.000155133	-0.00399631	0.00430658	0.941076	0.99405
hsa.miR.423.5p	0.00488953	-0.00568985	0.0154689	0.361552	0.99405
hsa.miR.200a.5p	0.000524129	-0.00541593	0.00646419	0.861451	0.99405
hsa.miR.378a.3p	0.00188952	-0.00386944	0.00764848	0.516749	0.99405
hsa.miR.146a.5p	0.00234349	-0.0114786	0.0161656	0.737407	0.99405
hsa.miR.141.3p	-0.00430378	-0.013728	0.00512044	0.367276	0.99405
hsa.miR.25.3p	-0.000175722	-0.00513105	0.0047796	0.944078	0.99405
hsa.miR.200b.3p	0.00199061	-0.00426611	0.00824733	0.529514	0.99405
hsa.miR.125b.5p	0.0037273	-0.00779866	0.0152533	0.522784	0.99405
hsa.miR.22.3p	0.000267289	-0.00359997	0.00413455	0.891259	0.99405
hsa.miR.183.5p	0.00078325	-0.0074743	0.0090408	0.851181	0.99405
hsa.miR.27a.3p	-0.000925163	-0.00706782	0.0052175	0.765807	0.99405
hsa.miR.224.5p	0.00142692	-0.00604156	0.0088954	0.705575	0.99405
hsa.miR.143.3p	0.000878002	-0.0125273	0.0142833	0.89692	0.99405
hsa.miR.193a.5p	0.00299101	-0.00284648	0.00882849	0.311986	0.99405
hsa.miR.30c.5p	0.00209405	-0.00449495	0.00868305	0.52996	0.99405
hsa.miR.30a.3p	0.00126036	-0.00516176	0.00768249	0.697965	0.99405
hsa.miR.423.3p	-0.00341376	-0.00939442	0.0025669	0.260301	0.99405
hsa.miR.27a.5p	0.00487419	-0.018453	0.0282014	0.679494	0.99405
hsa.miR.342.3p	0.00636582	-0.0172614	0.029993	0.594315	0.99405
hsa.miR.30b.5p	-0.00350452	-0.0195334	0.0125244	0.665527	0.99405
hsa.miR.24.3p	-0.000897692	-0.00675476	0.00495937	0.761806	0.99405
hsa.miR.186.5p	-0.00259606	-0.00782837	0.00263625	0.327479	0.99405
hsa.miR.1246	-0.00779852	-0.0671087	0.0515117	0.794823	0.99405
hsa.miR.744.5p	-0.0014429	-0.0111833	0.00829754	0.769548	0.99405
hsa.miR.222.3p	-0.00197625	-0.0115715	0.00761898	0.683824	0.99405
hsa.miR.320a	0.00179826	-0.0102488	0.0138454	0.767835	0.99405
hsa.miR.101.3p	-0.00248031	-0.0111024	0.00614184	0.569631	0.99405
hsa.let.7c.5p	0.0052657	-0.0033929	0.0139243	0.230588	0.99405
hsa.miR.335.3p	-0.000195673	-0.00992941	0.00953807	0.968281	0.99405
hsa.let.7e.5p	0.000232093	-0.0144863	0.0149505	0.975116	0.99405
hsa.miR.511.5p	-0.00247928	-0.0175346	0.012576	0.744675	0.99405
hsa.miR.30e.5p	0.00120891	-0.00637365	0.00879146	0.752535	0.99405
hsa.miR.29c.5p	-0.00660331	-0.0520617	0.0388551	0.773896	0.99405
hsa.miR.375	0.00253647	-0.00483603	0.00990897	0.496629	0.99405
hsa.miR.532.5p	0.00330956	-0.0052448	0.0118639	0.44473	0.99405
hsa.miR.30e.3p	0.00102532	-0.00511171	0.00716234	0.741101	0.99405
hsa.miR.27b.3p	0.00166325	-0.0038741	0.0072006	0.55274	0.99405
hsa.miR.181a.5p	-0.0012261	-0.00516197	0.00270976	0.538118	0.99405
hsa.miR.191.5p	-0.00195477	-0.00828712	0.00437758	0.541803	0.99405
hsa.miR.182.5p	-0.00155766	-0.00977898	0.00666366	0.707916	0.99405
hsa.miR.92a.3p	-0.00365701	-0.00906749	0.00175347	0.183071	0.99405
hsa.miR.429	-0.00173568	-0.0117818	0.00831045	0.732605	0.99405
hsa.miR.26b.5p	-0.00200093	-0.0113802	0.00737834	0.673157	0.99405
hsa.miR.125a.5p	0.0012802	-0.0112515	0.0138119	0.839873	0.99405
hsa.miR.181b.5p	-0.0026816	-0.00660709	0.0012439	0.178482	0.99405
hsa.miR.1307.3p	-0.00131683	-0.00984024	0.00720659	0.759956	0.99405
hsa.miR.148b.3p	-0.00186045	-0.0127195	0.00899857	0.734752	0.99405
hsa.miR.28.3p	-0.000365177	-0.00471523	0.00398488	0.868121	0.99405
hsa.miR.29a.3p	-0.00107845	-0.00876158	0.00660467	0.781314	0.99405
hsa.let.7d.5p	0.00267923	-0.00408703	0.00944548	0.434144	0.99405
hsa.miR.361.3p	0.0029508	-0.00389311	0.00979471	0.394551	0.99405
hsa.miR.23b.3p	-0.00226786	-0.0120054	0.00746965	0.645183	0.99405
hsa.miR.100.5p	0.00185406	-0.00716521	0.0108733	0.684397	0.99405
hsa.miR.3615	0.00185437	-0.00951119	0.0132199	0.746952	0.99405
hsa.let.7d.3p	-0.00224752	-0.00993621	0.00544117	0.563422	0.99405
hsa.miR.98.5p	0.000701034	-0.00700676	0.00840883	0.857234	0.99405
hsa.miR.103a.3p	0.00107253	-0.00634753	0.0084926	0.774979	0.99405
hsa.miR.499a.5p	-0.00744823	-0.0283204	0.0134239	0.480781	0.99405
hsa.miR.200b.5p	0.00106591	-0.00716094	0.00929277	0.797756	0.99405
hsa.miR.7.5p	0.00128211	-0.00879978	0.011364	0.801414	0.99405
hsa.miR.146b.3p	-0.00270259	-0.00931824	0.00391306	0.419766	0.99405
hsa.miR.205.5p	0.00430167	-0.00466379	0.0132671	0.343605	0.99405
hsa.miR.365a.3p.hsa.miR.365b.3p	-0.00207863	-0.0404497	0.0362924	0.914666	0.99405
hsa.miR.484	0.000145911	-0.00704849	0.00734031	0.967999	0.99405
hsa.miR.148a.5p	0.00110202	-0.00799821	0.0102023	0.810709	0.99405
hsa.miR.99b.3p	-0.00203486	-0.0265126	0.0224429	0.869392	0.99405
hsa.miR.193b.3p	-0.0276564	-0.0660878	0.0107749	0.156576	0.99405
hsa.miR.941	-0.00104592	-0.0254036	0.0233118	0.93231	0.99405
hsa.miR.10a.5p	0.0164263	0.00346593	0.0293866	0.0134884	0.99405
hsa.miR.125b.2.3p	0.0029353	-0.00608358	0.0119542	0.520121	0.99405
hsa.miR.128.3p	0.00107297	-0.0106796	0.0128256	0.856697	0.99405
hsa.miR.22.5p	0.00138858	-0.00502917	0.00780634	0.668792	0.99405
hsa.miR.374b.5p	-0.0162163	-0.046068	0.0136354	0.283894	0.99405
hsa.miR.197.3p	-0.000912135	-0.0232268	0.0214025	0.935557	0.99405
hsa.miR.340.5p	0.0225624	-0.00582715	0.0509518	0.118074	0.99405
hsa.miR.664a.5p	0.00174727	-0.0153476	0.0188422	0.83979	0.99405
hsa.miR.140.3p	-0.00745976	-0.0189066	0.00398704	0.199132	0.99405
hsa.miR.3182	-0.0197652	-0.049857	0.0103266	0.195639	0.99405
hsa.miR.16.5p	-0.0335678	-0.0742542	0.00711852	0.104855	0.99405
hsa.miR.1260b	-0.0436983	-0.0962715	0.00887487	0.102322	0.99405
hsa.miR.181a.2.3p	-0.000486238	-0.00897526	0.00800278	0.909794	0.99405
hsa.miR.885.5p	-0.0206379	-0.0531893	0.0119135	0.211498	0.99405
hsa.miR.652.3p	-0.00211642	-0.0347301	0.0304973	0.897863	0.99405
hsa.miR.345.5p	0.000464752	-0.0179184	0.0188479	0.960115	0.99405
hsa.miR.196a.5p	-0.00572172	-0.0359815	0.024538	0.708473	0.99405
hsa.miR.192.5p	-0.000430638	-0.00698793	0.00612666	0.896643	0.99405
hsa.miR.335.5p	-0.00724442	-0.0384657	0.0239768	0.646409	0.99405
hsa.miR.106b.3p	-0.0175678	-0.0352612	0.000125528	0.0516177	0.99405
hsa.miR.425.5p	0.00724231	-0.0161876	0.0306722	0.541268	0.99405
hsa.miR.193a.3p	0.00452756	-0.0401412	0.0491963	0.841107	0.99405
hsa.miR.6510.3p	0.00297267	-0.0367365	0.0426819	0.882284	0.99405
hsa.miR.664a.3p	-0.000652377	-0.0355468	0.034242	0.970499	0.99405
hsa.miR.221.3p	-0.00535419	-0.0252661	0.0145577	0.595045	0.99405
hsa.miR.378d	-0.00239696	-0.0113206	0.00652673	0.595438	0.99405
hsa.miR.92b.3p	-0.00461443	-0.023463	0.0142341	0.628386	0.99405
hsa.miR.361.5p	0.00319933	-0.0393166	0.0457152	0.881676	0.99405
hsa.miR.339.5p	0.00254998	-0.0437287	0.0488287	0.913209	0.99405
hsa.miR.421	0.0196012	-0.0302884	0.0694908	0.437713	0.99405
hsa.miR.4443	-0.00432223	-0.0281903	0.0195458	0.720268	0.99405
hsa.miR.452.5p	-0.0062532	-0.0506546	0.0381482	0.780605	0.99405
hsa.mir.378c	-0.000796227	-0.0155844	0.0139919	0.915184	0.99405
hsa.miR.218.5p	-0.044679	-0.0956266	0.00626862	0.0849923	0.99405
hsa.miR.28.5p	-0.0298557	-0.0762962	0.0165849	0.205225	0.99405
hsa.miR.326	-0.0358464	-0.0924137	0.0207208	0.211722	0.99405
hsa.let.7b.3p	-0.0222521	-0.0531868	0.00868253	0.156751	0.99405
hsa.miR.20a.5p	0.00412423	-0.0390549	0.0473034	0.850155	0.99405
hsa.miR.93.5p	-0.0231781	-0.0541351	0.00777879	0.140652	0.99405
hsa.miR.328.3p	-0.00244864	-0.0201465	0.0152492	0.784364	0.99405
hsa.miR.374a.5p	-0.0289054	-0.0782853	0.0204745	0.248406	0.99405
hsa.miR.148b.5p	-0.00256515	-0.0565213	0.0513911	0.925078	0.99405
hsa.miR.339.3p	-0.000661695	-0.0088614	0.00753801	0.873182	0.99405
hsa.miR.181a.3p	0.010556	-0.0327489	0.053861	0.629866	0.99405
hsa.miR.1287.5p	0.0215561	-0.0199476	0.0630597	0.305456	0.99405
hsa.miR.331.3p	-0.00602233	-0.0685102	0.0564656	0.84882	0.99405
hsa.miR.107	-0.00284398	-0.0209254	0.0152374	0.755756	0.99405
hsa.miR.320b	0.00421052	-0.0130328	0.0214538	0.629274	0.99405
hsa.miR.30d.3p	-0.0237407	-0.0713136	0.0238322	0.324692	0.99405
hsa.miR.576.5p	-0.009489	-0.0719665	0.0529885	0.763898	0.99405
hsa.miR.589.5p	-0.0249845	-0.0807675	0.0307984	0.376527	0.99405
hsa.miR.187.3p	0.0142054	-0.0214148	0.0498256	0.430873	0.99405
hsa.miR.425.3p	-0.0336604	-0.0729514	0.00563069	0.0923439	0.99405
hsa.miR.150.5p	-0.0256488	-0.0863787	0.0350811	0.404255	0.99405
hsa.miR.574.3p	-0.0126058	-0.0366311	0.0114195	0.300561	0.99405
hsa.miR.7706	0.00659282	-0.0321126	0.0452982	0.736234	0.99405
hsa.miR.629.5p	0.0108054	-0.0132021	0.034813	0.374201	0.99405
hsa.miR.378c	0.00669802	-0.0102486	0.0236446	0.434984	0.99405
hsa.miR.147b	-0.0113498	-0.0691316	0.046432	0.697714	0.99405
hsa.miR.2110	0.00470894	-0.0333358	0.0427537	0.80661	0.99405
hsa.miR.16.2.3p	0.0118415	-0.0277984	0.0514814	0.554911	0.99405
hsa.miR.574.5p	0.0037171	-0.0503757	0.0578099	0.891882	0.99405
hsa.miR.210.3p	-0.0434337	-0.0929236	0.00605618	0.0847583	0.99405
hsa.miR.30c.2.3p	0.0494342	-0.00246077	0.101329	0.0616789	0.99405
hsa.miR.1301.3p	-0.0163693	-0.071565	0.0388265	0.557769	0.99405
hsa.miR.1299	0.0648801	-0.00396384	0.133724	0.0644588	0.99405
hsa.miR.29c.3p	-0.00368909	-0.0510901	0.0437119	0.877656	0.99405
hsa.let.7a.3p	-0.00464074	-0.0386391	0.0293576	0.78719	0.99405
hsa.miR.195.3p	-0.00334985	-0.0561857	0.049486	0.9002	0.99405
hsa.miR.155.5p	0.0070848	-0.0210809	0.0352505	0.618994	0.99405
hsa.miR.769.5p	-0.00753331	-0.0575944	0.0425277	0.766004	0.99405
hsa.miR.501.3p	-0.00359164	-0.0318118	0.0246285	0.801258	0.99405
hsa.miR.184	-0.0194209	-0.0754192	0.0365774	0.49318	0.99405
hsa.miR.760	-0.029338	-0.091324	0.032648	0.350158	0.99405
hsa.miR.96.5p	0.011556	-0.0429517	0.0660636	0.675075	0.99405
hsa.miR.378g	-0.00951283	-0.0368956	0.0178699	0.492447	0.99405
hsa.miR.19b.3p	-0.0215079	-0.068255	0.0252393	0.363715	0.99405
hsa.miR.130b.3p	-0.0116412	-0.0683791	0.0450967	0.684966	0.99405
hsa.miR.185.5p	-0.0112146	-0.0523508	0.0299216	0.589957	0.99405
hsa.miR.378e	0.0189236	-0.0050329	0.0428802	0.120298	0.99405
hsa.miR.340.3p	0.0076259	-0.0512013	0.0664531	0.797653	0.99405
hsa.miR.1307.5p	0.0194932	-0.0328595	0.0718459	0.461985	0.99405
hsa.miR.221.5p	-0.00323677	-0.0547452	0.0482716	0.901079	0.99405
hsa.miR.190b	-0.028005	-0.0824179	0.026408	0.309835	0.99405
hsa.miR.193b.5p	-0.00210433	-0.0429106	0.0387019	0.918752	0.99405
hsa.miR.365b.5p	-0.0279544	-0.0850089	0.0291001	0.333532	0.99405
hsa.miR.194.5p	0.0137647	-0.047387	0.0749165	0.656289	0.99405
hsa.miR.196b.5p	0.0143241	-0.0387944	0.0674425	0.593994	0.99405
hsa.miR.135a.5p	0.0478351	-0.0116883	0.107358	0.114063	0.99405
hsa.miR.106b.5p	-0.0185652	-0.0735404	0.0364101	0.504584	0.99405
hsa.miR.125a.3p	-0.0113353	-0.0501373	0.0274666	0.563664	0.99405
hsa.miR.203a.3p	0.0100186	-0.0213365	0.0413737	0.527751	0.99405
hsa.miR.885.3p	-0.0208673	-0.0724873	0.0307528	0.424625	0.99405
hsa.miR.598.3p	0.0077654	-0.0416442	0.057175	0.755942	0.99405
hsa.miR.223.5p	-0.00724491	-0.0458115	0.0313217	0.710286	0.99405
hsa.miR.1303	0.0171708	-0.0375301	0.0718717	0.53502	0.99405
hsa.miR.15b.5p	0.0101136	-0.0449924	0.0652196	0.71666	0.99405
hsa.miR.320c	0.0097452	-0.00811193	0.0276023	0.281694	0.99405
hsa.miR.199a.3p.hsa.miR.199b.3p	-0.0324278	-0.0904192	0.0255636	0.270069	0.99405
hsa.miR.378f	0.0311181	0.000391349	0.0618448	0.047204	0.99405
hsa.miR.320d	0.00235175	-0.0219744	0.0266779	0.848355	0.99405
hsa.let.7f.1.3p	0.0158038	-0.0323724	0.0639801	0.516825	0.99405
hsa.miR.324.3p	-0.00479176	-0.0592295	0.049646	0.861783	0.99405
hsa.miR.342.5p	0.0018447	-0.0355382	0.0392276	0.922243	0.99405
hsa.mir.30c.2	0.0299094	-0.0200348	0.0798535	0.237741	0.99405
hsa.miR.24.2.5p	-0.00338826	-0.0557742	0.0489976	0.898199	0.99405
hsa.mir.30c.1	0.00682443	-0.043921	0.0575699	0.790257	0.99405
hsa.miR.223.3p	0.0244434	-0.0335115	0.0823983	0.404895	0.99405
hsa.miR.330.3p	-0.0389156	-0.0976167	0.0197855	0.191543	0.99405
hsa.mir.320b.1	0.0137338	-0.0337603	0.0612278	0.567622	0.99405
hsa.miR.500a.3p	0.0184388	-0.0267112	0.0635888	0.419909	0.99405
hsa.mir.320b.2	-0.0142066	-0.06129	0.0328769	0.550943	0.99405
hsa.mir.320a	0.00589653	-0.0399735	0.0517666	0.799308	0.99405
hsa.miR.502.3p	0.0100117	-0.0387827	0.0588061	0.684956	0.99405
hsa.miR.181d.5p	0.0552412	-0.00160427	0.112087	0.0567004	0.99405
hsa.miR.660.5p	0.0276885	-0.0282704	0.0836473	0.328799	0.99405
hsa.miR.4429	-0.0355176	-0.0806642	0.00962904	0.12179	0.99405
hsa.miR.511.3p	-0.0102542	-0.0689534	0.048445	0.729751	0.99405
hsa.miR.378i	0.0445295	-0.00488501	0.093944	0.0768557	0.99405
hsa.miR.195.5p	-0.000531882	-0.056672	0.0556082	0.985048	0.994056
hsa.miR.29b.3p	0.000335873	-0.0493073	0.049979	0.989322	0.994056
hsa.miR.17.5p	-0.000401222	-0.0504656	0.0496631	0.987352	0.994056
hsa.miR.152.3p	-1.3737e-05	-0.00774122	0.00771375	0.997194	0.997194

## Sheet: maternal_BMI
Supplemental Table 6. Complete results of multivariable linear models estimating the relationship between log-transformed EV-miRNA expression and maternal-infant characteristics. Each tab indicates the variable of interest, adjusting for proportion of unmapped reads rather than proportion of rRNA.
All models were adjusted for proportion of unmapped reads, volume of skim milk. Adjustment for multiple testing was conducted using the Benjamini-Hochberg procedure.
miRNA	Estimate	Confidence Interval Lower	Confidence Interval Upper	p	pfdr
hsa.miR.125b.2.3p	-3.11973	-5.2495	-0.989958	0.00448587	0.323954
hsa.miR.885.5p	-5.02849	-8.47386	-1.58311	0.00462792	0.323954
hsa.let.7b.3p	-2.12822	-3.50246	-0.753978	0.00271919	0.323954
hsa.miR.22.3p	-69.9029	-131.501	-8.30458	0.0265256	0.357928
hsa.miR.224.5p	-18.9413	-35.6667	-2.21584	0.0268309	0.357928
hsa.miR.30c.5p	-21.2886	-39.7607	-2.81649	0.0243145	0.357928
hsa.miR.191.5p	-34.4852	-63.3606	-5.60978	0.0197133	0.357928
hsa.miR.92a.3p	-22.833	-43.3635	-2.30254	0.0296214	0.357928
hsa.miR.181b.5p	-11.1408	-20.2899	-1.99176	0.0174874	0.357928
hsa.miR.23b.3p	-5.87879	-11.2571	-0.500533	0.0324682	0.357928
hsa.let.7d.3p	-3.90415	-7.57815	-0.230154	0.0374972	0.357928
hsa.miR.22.5p	-6.54407	-12.2344	-0.853703	0.0246109	0.357928
hsa.miR.664a.5p	-1.97183	-3.55788	-0.385777	0.0153187	0.357928
hsa.miR.192.5p	-2.74937	-5.09395	-0.404793	0.0219871	0.357928
hsa.miR.193a.3p	-5.5196	-10.622	-0.417157	0.0342649	0.357928
hsa.miR.378d	-1.15733	-2.2462	-0.0684615	0.0374568	0.357928
hsa.miR.326	-1.07896	-2.03458	-0.123335	0.0272837	0.357928
hsa.miR.589.5p	-0.702592	-1.28084	-0.12434	0.0177296	0.357928
hsa.miR.1299	-6.77656	-12.8638	-0.689283	0.0294669	0.357928
hsa.let.7a.3p	-1.09582	-2.11836	-0.0732728	0.0359414	0.357928
hsa.miR.378e	-0.328252	-0.628656	-0.0278487	0.0325243	0.357928
hsa.miR.15b.5p	-0.417844	-0.805876	-0.0298132	0.0350737	0.357928
hsa.miR.664a.3p	-1.17638	-2.31228	-0.040488	0.0425102	0.388136
hsa.miR.30b.5p	-46.4779	-93.0622	0.106378	0.0505159	0.410709
hsa.miR.345.5p	-2.11242	-4.19748	-0.0273618	0.0471213	0.410709
hsa.miR.324.3p	-0.413129	-0.827814	0.00155516	0.0508497	0.410709
hsa.miR.193b.3p	-5.95503	-12.0049	0.0948249	0.0536331	0.417146
hsa.miR.196a.5p	2.11831	-0.0698628	4.30648	0.0576342	0.432256
hsa.miR.378a.3p	-45.0296	-93.6147	3.55547	0.0689323	0.439864
hsa.miR.193a.5p	-17.2847	-35.3999	0.830443	0.0612569	0.439864
hsa.miR.24.3p	-26.2561	-54.8209	2.30868	0.0712161	0.439864
hsa.miR.200b.5p	-2.35215	-4.88281	0.178504	0.0681566	0.439864
hsa.miR.92b.3p	-0.936251	-1.95187	0.0793627	0.0704081	0.439864
hsa.miR.511.3p	-0.600586	-1.24634	0.0451718	0.067986	0.439864
hsa.mir.378c	-1.41764	-2.97754	0.142256	0.0744161	0.446497
hsa.miR.197.3p	-3.78792	-8.01265	0.436799	0.07833	0.456925
hsa.miR.328.3p	-0.683701	-1.45725	0.0898479	0.0826051	0.468839
hsa.miR.30a.5p	-149.855	-331.603	31.8919	0.105068	0.49495
hsa.miR.99b.5p	-14.3231	-32.7739	4.12762	0.126754	0.49495
hsa.miR.23a.3p	-24.1667	-54.4191	6.08573	0.116214	0.49495
hsa.miR.99a.5p	-115.097	-253.432	23.2377	0.101985	0.49495
hsa.miR.151a.3p	-61.5599	-137.252	14.1324	0.109832	0.49495
hsa.miR.25.3p	-17.6486	-39.4528	4.15566	0.111517	0.49495
hsa.miR.423.3p	-9.65855	-21.6767	2.35956	0.114049	0.49495
hsa.miR.744.5p	-1.38958	-3.13003	0.350872	0.11641	0.49495
hsa.miR.182.5p	-22.0556	-48.4816	4.37033	0.100932	0.49495
hsa.miR.28.3p	-5.1626	-11.5076	1.18239	0.109677	0.49495
hsa.miR.148a.5p	-4.04814	-9.27007	1.17379	0.127273	0.49495
hsa.miR.335.5p	-1.58305	-3.51843	0.352344	0.107837	0.49495
hsa.miR.339.5p	-0.595678	-1.34514	0.153782	0.118043	0.49495
hsa.miR.339.3p	-0.830409	-1.8961	0.235287	0.125344	0.49495
hsa.miR.331.3p	-0.508671	-1.10706	0.0897141	0.0948546	0.49495
hsa.miR.574.3p	-1.39248	-3.15537	0.370405	0.120311	0.49495
hsa.miR.378f	-0.190569	-0.430537	0.0493981	0.118347	0.49495
hsa.miR.186.5p	-5.82159	-13.5483	1.90507	0.138191	0.500348
hsa.miR.29c.5p	-0.720117	-1.67017	0.229936	0.13586	0.500348
hsa.miR.361.5p	-0.739669	-1.71037	0.231034	0.13382	0.500348
hsa.miR.378c	-0.413019	-0.956619	0.130581	0.134939	0.500348
hsa.miR.200a.5p	-12.2099	-28.6251	4.20526	0.143244	0.503707
hsa.miR.183.5p	-12.1622	-28.5717	4.24737	0.144662	0.503707
hsa.miR.99b.3p	-1.90839	-4.49395	0.677164	0.146315	0.503707
hsa.miR.148a.3p	-3041.68	-7388.65	1305.29	0.16825	0.524642
hsa.miR.148b.3p	-13.5164	-32.9079	5.8752	0.169884	0.524642
hsa.miR.100.5p	-7.9539	-19.0796	3.17182	0.159287	0.524642
hsa.miR.218.5p	-1.24824	-3.01895	0.522468	0.16513	0.524642
hsa.miR.20a.5p	-0.739259	-1.78396	0.305445	0.16354	0.524642
hsa.miR.1307.5p	-0.3725	-0.895624	0.150624	0.160937	0.524642
hsa.miR.181d.5p	-0.440578	-1.06681	0.185657	0.165966	0.524642
hsa.miR.30a.3p	-8.25603	-20.3214	3.80935	0.177758	0.533274
hsa.miR.222.3p	-2.52204	-6.18634	1.14226	0.175259	0.533274
hsa.miR.501.3p	-0.844497	-2.09326	0.40426	0.182841	0.539991
hsa.miR.598.3p	-0.42426	-1.05494	0.206419	0.18514	0.539991
hsa.mir.320a	-0.142464	-0.356109	0.0711817	0.188979	0.543638
hsa.let.7g.5p	-233.417	-604.489	137.655	0.215077	0.560402
hsa.miR.125b.5p	-6.53456	-16.8023	3.73322	0.209784	0.560402
hsa.miR.30e.5p	-6.44594	-16.4382	3.5463	0.20368	0.560402
hsa.miR.375	-46.7758	-120.132	26.5809	0.208907	0.560402
hsa.miR.181a.5p	-16.2854	-42.0434	9.4726	0.212761	0.560402
hsa.miR.1307.3p	-6.21417	-15.8711	3.4428	0.204798	0.560402
hsa.miR.484	-1.63857	-4.14993	0.872792	0.198603	0.560402
hsa.miR.194.5p	-0.220619	-0.572176	0.130938	0.216155	0.560402
hsa.miR.885.3p	-0.291939	-0.772488	0.188611	0.231073	0.584643
hsa.mir.30c.2	-0.219908	-0.581067	0.141251	0.230018	0.584643
hsa.miR.147b	-0.328895	-0.873929	0.216139	0.234193	0.585481
hsa.miR.30d.5p	-144.699	-389.971	100.573	0.244744	0.588209
hsa.miR.335.3p	-3.80639	-10.2485	2.63571	0.244021	0.588209
hsa.miR.378g	-0.269857	-0.728982	0.189268	0.246487	0.588209
hsa.miR.660.5p	-0.330735	-0.884428	0.222958	0.238934	0.588209
hsa.miR.29a.3p	-10.748	-29.4634	7.96743	0.257419	0.594587
hsa.miR.10a.5p	-15.888	-43.7817	12.0058	0.261307	0.594587
hsa.miR.106b.3p	-1.27166	-3.50499	0.961666	0.261462	0.594587
hsa.miR.760	-0.190591	-0.526622	0.145441	0.263317	0.594587
hsa.miR.221.5p	-0.360523	-0.991539	0.270493	0.259855	0.594587
hsa.miR.195.3p	-0.305295	-0.856143	0.245553	0.274311	0.60812
hsa.let.7f.1.3p	-0.287498	-0.807093	0.232098	0.275102	0.60812
hsa.miR.205.5p	-4.53406	-12.9509	3.88277	0.287915	0.625639
hsa.miR.421	-0.394081	-1.12727	0.339109	0.288986	0.625639
hsa.miR.16.2.3p	-0.408592	-1.18309	0.365908	0.297942	0.631999
hsa.miR.29b.3p	-0.375013	-1.08324	0.333209	0.296162	0.631999
hsa.miR.148b.5p	-0.299522	-0.87449	0.275445	0.304013	0.638427
hsa.miR.342.3p	-0.927624	-2.72366	0.868414	0.308146	0.640699
hsa.miR.187.3p	-0.665507	-2.045	0.71399	0.340985	0.702027
hsa.miR.146a.5p	-78.2091	-246.708	90.2895	0.359511	0.719088
hsa.miR.223.3p	11.8509	-13.6832	37.385	0.359544	0.719088
hsa.mir.320b.2	-0.135945	-0.425482	0.153593	0.354001	0.719088
hsa.miR.27b.3p	-8.53698	-27.7061	10.6321	0.379227	0.744277
hsa.miR.221.3p	-2.70665	-8.74518	3.33188	0.376166	0.744277
hsa.miR.671.3p	-0.198688	-0.690708	0.293332	0.425112	0.761317
hsa.miR.26a.5p	-59.5425	-209.531	90.4462	0.432974	0.761317
hsa.miR.143.3p	-11.9171	-41.9383	18.104	0.432999	0.761317
hsa.miR.27a.5p	3.78991	-5.84147	13.4213	0.437011	0.761317
hsa.miR.30e.3p	-3.63025	-12.2945	5.03401	0.407982	0.761317
hsa.miR.429	-8.39117	-29.6511	12.8687	0.43562	0.761317
hsa.miR.103a.3p	-2.01434	-7.07042	3.04173	0.431335	0.761317
hsa.miR.146b.3p	-1.60294	-5.42186	2.21598	0.407152	0.761317
hsa.miR.365a.3p.hsa.miR.365b.3p	-1.44828	-5.04442	2.14787	0.426359	0.761317
hsa.miR.425.5p	-0.460674	-1.59036	0.669017	0.420592	0.761317
hsa.miR.195.5p	0.300049	-0.405181	1.00528	0.400803	0.761317
hsa.miR.107	-0.34109	-1.21105	0.528871	0.438664	0.761317
hsa.miR.576.5p	-0.240879	-0.816608	0.334849	0.408652	0.761317
hsa.mir.320b.1	-0.0937618	-0.32041	0.132887	0.413922	0.761317
hsa.miR.101.3p	-9.68679	-34.9377	15.5642	0.448571	0.765853
hsa.miR.135a.5p	-0.15859	-0.56995	0.252771	0.446328	0.765853
hsa.let.7f.5p	64.5372	-116.73	245.804	0.481783	0.772035
hsa.miR.141.3p	-7.65958	-32.1098	16.7907	0.53584	0.772035
hsa.miR.1246	-1.16143	-4.36312	2.04027	0.47357	0.772035
hsa.miR.320a	-31.5181	-129.637	66.601	0.525559	0.772035
hsa.miR.532.5p	-3.21997	-12.4563	6.01636	0.490934	0.772035
hsa.miR.125a.5p	-3.36019	-12.7022	5.98177	0.477307	0.772035
hsa.miR.941	-0.628598	-2.65796	1.40076	0.540425	0.772035
hsa.miR.340.5p	-1.25581	-5.28229	2.77068	0.537641	0.772035
hsa.miR.140.3p	-4.01741	-16.5627	8.52784	0.526833	0.772035
hsa.miR.652.3p	-0.560587	-2.24702	1.12585	0.51127	0.772035
hsa.miR.28.5p	0.187181	-0.352298	0.726659	0.492989	0.772035
hsa.miR.320b	-3.96682	-15.1927	7.25907	0.485068	0.772035
hsa.miR.425.3p	-0.305079	-1.27337	0.663213	0.533507	0.772035
hsa.miR.30c.2.3p	0.177293	-0.379783	0.734368	0.529384	0.772035
hsa.miR.1301.3p	-0.17194	-0.656345	0.312464	0.483113	0.772035
hsa.miR.184	-0.179358	-0.753522	0.394805	0.536998	0.772035
hsa.miR.96.5p	-0.218195	-0.889706	0.453316	0.520799	0.772035
hsa.miR.185.5p	-1.22536	-4.72003	2.2693	0.488434	0.772035
hsa.miR.193b.5p	-0.610582	-2.28188	1.06072	0.470438	0.772035
hsa.miR.125a.3p	-0.311217	-1.27597	0.653535	0.523806	0.772035
hsa.miR.320c	-1.23277	-4.93175	2.46621	0.510176	0.772035
hsa.miR.320d	-0.684635	-2.53493	1.16566	0.464785	0.772035
hsa.miR.24.2.5p	-0.14928	-0.55896	0.260399	0.471591	0.772035
hsa.mir.30c.1	0.123626	-0.251376	0.498628	0.514754	0.772035
hsa.miR.196b.5p	0.121347	-0.277616	0.520309	0.547753	0.777217
hsa.miR.181a.2.3p	-0.57132	-2.49804	1.3554	0.557826	0.78148
hsa.miR.203a.3p	-0.412265	-1.80391	0.979381	0.5582	0.78148
hsa.miR.361.3p	-2.37558	-10.4737	5.72257	0.562045	0.781652
hsa.miR.128.3p	-1.14991	-5.17118	2.87136	0.571926	0.79016
hsa.miR.27a.3p	-10.5337	-48.6392	27.5719	0.584775	0.795332
hsa.miR.511.5p	-12.8641	-59.6812	33.9531	0.587031	0.795332
hsa.miR.210.3p	0.167956	-0.434205	0.770117	0.581404	0.795332
hsa.miR.342.5p	-0.580117	-2.71321	1.55298	0.590859	0.795387
hsa.miR.200a.3p	-88.6386	-446.651	269.374	0.624511	0.808497
hsa.let.7i.5p	-45.1484	-226.623	136.326	0.622832	0.808497
hsa.miR.3615	-1.0072	-5.18582	3.17143	0.633695	0.808497
hsa.miR.7.5p	-0.591457	-3.02551	1.84259	0.630943	0.808497
hsa.miR.1260b	-0.23085	-1.12637	0.664671	0.610329	0.808497
hsa.miR.629.5p	-2.63452	-13.3242	8.05513	0.626091	0.808497
hsa.miR.2110	-0.1229	-0.611998	0.366198	0.619357	0.808497
hsa.miR.130b.3p	-0.0956754	-0.494436	0.303086	0.635248	0.808497
hsa.miR.223.5p	2.03189	-6.34742	10.4112	0.631651	0.808497
hsa.miR.21.5p	-97.0033	-510.602	316.596	0.642867	0.80966
hsa.miR.3182	-1.2128	-6.49337	4.06776	0.649762	0.80966
hsa.miR.574.5p	-0.152455	-0.81997	0.515059	0.651584	0.80966
hsa.miR.378i	-0.0178998	-0.0945401	0.0587404	0.644252	0.80966
hsa.miR.146b.5p	-104.377	-570.18	361.426	0.657734	0.812495
hsa.miR.365b.5p	-0.109252	-0.608736	0.390232	0.665395	0.817152
hsa.let.7a.5p	54.0044	-209.333	317.342	0.685107	0.817523
hsa.let.7e.5p	1.35902	-5.19292	7.91095	0.681705	0.817523
hsa.miR.16.5p	-0.439782	-2.58465	1.70509	0.685162	0.817523
hsa.miR.4443	-0.971473	-5.60887	3.66593	0.678716	0.817523
hsa.miR.330.3p	0.0773488	-0.298172	0.45287	0.683801	0.817523
hsa.miR.769.5p	-0.107298	-0.661506	0.44691	0.701841	0.832692
hsa.miR.374b.5p	-0.448094	-2.82749	1.9313	0.709597	0.837165
hsa.miR.502.3p	-0.140722	-0.911804	0.630361	0.718183	0.84031
hsa.miR.4429	-0.0513669	-0.335021	0.232288	0.720266	0.84031
hsa.miR.7706	-0.104784	-0.71004	0.500471	0.732079	0.849373
hsa.miR.1287.5p	-0.134485	-0.975565	0.706596	0.751841	0.867509
hsa.miR.152.3p	-1.18826	-9.03504	6.65852	0.76457	0.872607
hsa.miR.17.5p	-0.0951363	-0.721427	0.531154	0.763859	0.872607
hsa.miR.29c.3p	-0.162539	-1.27043	0.945355	0.771703	0.873019
hsa.miR.340.3p	-0.0547845	-0.430819	0.32125	0.773245	0.873019
hsa.miR.98.5p	0.449178	-2.96563	3.86399	0.794745	0.88305
hsa.miR.1303	-0.0563806	-0.484362	0.371601	0.794443	0.88305
hsa.miR.500a.3p	-0.172529	-1.44803	1.10298	0.78907	0.88305
hsa.miR.106b.5p	-0.131816	-1.17349	0.909861	0.802374	0.886834
hsa.let.7b.5p	-33.1621	-311.655	245.331	0.813809	0.890104
hsa.miR.423.5p	-15.7015	-147.521	116.118	0.813754	0.890104
hsa.miR.30d.3p	-0.0681598	-0.684056	0.547736	0.826738	0.89956
hsa.miR.181a.3p	-0.068931	-0.781331	0.643469	0.848226	0.918183
hsa.miR.150.5p	-0.128935	-1.64524	1.38737	0.866434	0.933082
hsa.miR.26b.5p	1.20671	-13.5652	15.9786	0.871637	0.933896
hsa.miR.190b	-0.0286389	-0.408379	0.351101	0.881416	0.93958
hsa.miR.499a.5p	-0.750789	-11.4006	9.899	0.889098	0.942983
hsa.miR.6510.3p	0.0569438	-0.866753	0.980641	0.902946	0.952857
hsa.miR.200c.3p	-4.08693	-80.6535	72.4796	0.915913	0.961709
hsa.miR.200b.3p	3.63635	-78.5203	85.793	0.930233	0.96231
hsa.let.7c.5p	2.03085	-41.5204	45.5821	0.926508	0.96231
hsa.miR.93.5p	0.083702	-1.73503	1.90243	0.927465	0.96231
hsa.miR.3168	-0.0181314	-0.666445	0.630182	0.955882	0.983997
hsa.let.7d.5p	-0.149921	-7.09142	6.79158	0.965923	0.989482
hsa.miR.452.5p	-0.00201215	-1.18504	1.18101	0.997316	0.997316
hsa.miR.374a.5p	-0.00233466	-0.850316	0.845647	0.995655	0.997316
hsa.miR.155.5p	-0.0940827	-7.85472	7.66656	0.980868	0.997316
hsa.miR.19b.3p	0.00700001	-0.865226	0.879226	0.987334	0.997316
hsa.miR.199a.3p.hsa.miR.199b.3p	0.00844288	-1.13849	1.15537	0.988382	0.997316

## Sheet: infant_sex
Supplemental Table 6. Complete results of multivariable linear models estimating the relationship between log-transformed EV-miRNA expression and maternal-infant characteristics. Each tab indicates the variable of interest, adjusting for proportion of unmapped reads rather than proportion of rRNA.
All models were adjusted for proportion of unmapped reads, volume of skim milk. Adjustment for multiple testing was conducted using the Benjamini-Hochberg procedure.
miRNA	Estimate	Confidence Interval Lower	Confidence Interval Upper	p	pfdr
hsa.miR.125a.5p	-89.0871	-174.505	-3.66974	0.0410976	0.867205
hsa.miR.200b.5p	-24.8692	-48.3065	-1.4319	0.0377703	0.867205
hsa.miR.205.5p	-84.3093	-161.346	-7.27275	0.0322607	0.867205
hsa.miR.328.3p	-9.47856	-16.5471	-2.41006	0.0090677	0.867205
hsa.miR.7706	-5.83029	-11.3514	-0.309167	0.0386814	0.867205
hsa.miR.2110	-5.52734	-9.95659	-1.09809	0.0149478	0.867205
hsa.miR.16.2.3p	-7.3992	-14.5007	-0.297725	0.0412955	0.867205
hsa.miR.1299	-60.1724	-116.933	-3.41137	0.0379466	0.867205
hsa.miR.195.3p	-5.54735	-10.5895	-0.505178	0.0313789	0.867205
hsa.miR.184	-6.35125	-11.5607	-1.14176	0.0173556	0.867205
hsa.miR.148a.3p	-13056.2	-53796.7	27684.3	0.526525	0.903284
hsa.let.7g.5p	1092.52	-2379.45	4564.49	0.534028	0.903284
hsa.let.7f.5p	718.103	-966.911	2403.12	0.400023	0.903284
hsa.miR.3168	-2.2676	-8.28442	3.74923	0.456568	0.903284
hsa.miR.99b.5p	-89.3527	-262.105	83.3994	0.30745	0.903284
hsa.miR.23a.3p	-108.019	-392.1	176.063	0.452571	0.903284
hsa.miR.671.3p	-3.0869	-7.64021	1.46641	0.181767	0.903284
hsa.miR.30d.5p	-1178.23	-3464.03	1107.58	0.309106	0.903284
hsa.let.7b.5p	-1910.67	-4476.3	654.961	0.142766	0.903284
hsa.miR.26a.5p	-650.326	-2044.45	743.8	0.35712	0.903284
hsa.miR.99a.5p	-930.261	-2221.59	361.068	0.156144	0.903284
hsa.miR.200c.3p	-384.727	-1093.34	323.882	0.284155	0.903284
hsa.miR.151a.3p	-354.984	-1064.67	354.704	0.323576	0.903284
hsa.miR.423.5p	-924.781	-2138.6	289.041	0.133879	0.903284
hsa.miR.200a.5p	-50.5207	-204.532	103.491	0.516837	0.903284
hsa.miR.378a.3p	-167.527	-625.691	290.637	0.470057	0.903284
hsa.miR.141.3p	-92.7252	-319.951	134.501	0.420266	0.903284
hsa.miR.25.3p	-169.529	-372.26	33.2017	0.100285	0.903284
hsa.miR.200b.3p	-318.072	-1080.11	443.963	0.409761	0.903284
hsa.miR.125b.5p	-78.3257	-173.391	16.7398	0.105324	0.903284
hsa.miR.27a.3p	-133.829	-487.972	220.313	0.455352	0.903284
hsa.miR.224.5p	-69.5848	-228.342	89.1727	0.386783	0.903284
hsa.miR.193a.5p	-97.7151	-268.084	72.6541	0.258026	0.903284
hsa.miR.30c.5p	-81.319	-256.724	94.0864	0.360074	0.903284
hsa.miR.152.3p	26.0355	-46.8381	98.9091	0.480267	0.903284
hsa.miR.30a.3p	-65.524	-178.063	47.0153	0.250933	0.903284
hsa.miR.423.3p	-66.0167	-178.469	46.4357	0.247047	0.903284
hsa.miR.342.3p	6.19395	-10.5591	22.947	0.465138	0.903284
hsa.miR.744.5p	-13.2185	-29.4051	2.96816	0.108399	0.903284
hsa.miR.222.3p	-17.1564	-51.3942	17.0814	0.322711	0.903284
hsa.miR.320a	-464.077	-1374.44	446.29	0.314446	0.903284
hsa.miR.335.3p	-27.5386	-87.6387	32.5615	0.365668	0.903284
hsa.miR.511.5p	-169.986	-605.005	265.033	0.440201	0.903284
hsa.miR.30e.5p	-29.8878	-123.411	63.6354	0.52768	0.903284
hsa.miR.29c.5p	2.75217	-6.167	11.6713	0.541971	0.903284
hsa.miR.375	-503.001	-1183.86	177.856	0.145948	0.903284
hsa.miR.532.5p	-35.2518	-121.123	50.6194	0.417496	0.903284
hsa.miR.27b.3p	-100.046	-278.03	77.9388	0.267589	0.903284
hsa.miR.181a.5p	-210.662	-448.668	27.3448	0.0821748	0.903284
hsa.miR.191.5p	-107.385	-382.375	167.606	0.440496	0.903284
hsa.miR.92a.3p	-84.5149	-279.245	110.215	0.391438	0.903284
hsa.miR.181b.5p	-50.2958	-137.218	36.6268	0.253861	0.903284
hsa.miR.1307.3p	-38.984	-129.224	51.2557	0.393625	0.903284
hsa.miR.28.3p	-39.039	-98.3287	20.2507	0.194551	0.903284
hsa.miR.361.3p	-44.8194	-119.796	30.1573	0.238581	0.903284
hsa.miR.23b.3p	-29.4142	-80.2498	21.4214	0.253872	0.903284
hsa.miR.100.5p	37.9765	-66.2784	142.231	0.471733	0.903284
hsa.let.7d.3p	-13.2423	-48.0508	21.5663	0.452342	0.903284
hsa.miR.98.5p	11.6091	-20.0974	43.3155	0.469459	0.903284
hsa.miR.103a.3p	20.7866	-26.2293	67.8025	0.382684	0.903284
hsa.miR.499a.5p	-43.4783	-142.229	55.2721	0.384654	0.903284
hsa.miR.7.5p	7.14351	-15.4888	29.7758	0.532776	0.903284
hsa.miR.941	-16.4448	-35.0929	2.20324	0.0832918	0.903284
hsa.miR.10a.5p	-185.464	-444.117	73.1883	0.15806	0.903284
hsa.miR.125b.2.3p	-11.3268	-31.8086	9.15507	0.275357	0.903284
hsa.miR.128.3p	-28.5424	-65.6094	8.52454	0.129814	0.903284
hsa.miR.374b.5p	9.2647	-12.8182	31.3476	0.407368	0.903284
hsa.miR.664a.5p	-8.71267	-23.7984	6.37308	0.254746	0.903284
hsa.miR.3182	39.8456	-8.73175	88.423	0.106861	0.903284
hsa.miR.1260b	2.64629	-5.68139	10.974	0.530011	0.903284
hsa.miR.181a.2.3p	-12.544	-30.3373	5.24932	0.165104	0.903284
hsa.miR.885.5p	-10.33	-43.5841	22.924	0.539267	0.903284
hsa.miR.652.3p	7.10576	-8.55914	22.7707	0.370484	0.903284
hsa.miR.192.5p	-12.3879	-34.6306	9.85479	0.271981	0.903284
hsa.miR.335.5p	6.23433	-11.9592	24.4278	0.49835	0.903284
hsa.miR.193a.3p	-15.8589	-64.2702	32.5525	0.517406	0.903284
hsa.miR.6510.3p	-6.68593	-15.1839	1.81199	0.121763	0.903284
hsa.miR.664a.3p	-3.5687	-14.3265	7.18909	0.51213	0.903284
hsa.miR.221.3p	-17.413	-73.7133	38.8872	0.541029	0.903284
hsa.miR.195.5p	-2.76272	-9.32554	3.80009	0.405783	0.903284
hsa.miR.92b.3p	-5.32215	-14.8665	4.22217	0.271398	0.903284
hsa.miR.4443	-14.108	-57.2092	28.9932	0.517743	0.903284
hsa.miR.452.5p	6.47317	-4.46367	17.41	0.243224	0.903284
hsa.mir.378c	-10.2168	-24.8216	4.38795	0.168353	0.903284
hsa.miR.20a.5p	-3.63839	-13.425	6.14826	0.462673	0.903284
hsa.miR.148b.5p	-3.46612	-8.80146	1.86922	0.200528	0.903284
hsa.miR.339.3p	-5.51886	-15.4905	4.45277	0.274976	0.903284
hsa.miR.181a.3p	3.14626	-3.45595	9.74846	0.346878	0.903284
hsa.miR.1287.5p	-2.6583	-10.4716	5.15499	0.501406	0.903284
hsa.miR.331.3p	-4.19621	-9.78044	1.38802	0.139231	0.903284
hsa.miR.107	2.66283	-5.43926	10.7649	0.516037	0.903284
hsa.miR.30d.3p	-5.07486	-10.7225	0.572787	0.0776863	0.903284
hsa.miR.589.5p	-1.87953	-7.39504	3.63599	0.500726	0.903284
hsa.miR.187.3p	4.40168	-8.46252	17.2659	0.498979	0.903284
hsa.miR.150.5p	-10.9512	-24.9027	3.0003	0.12262	0.903284
hsa.miR.147b	1.79747	-3.29681	6.89175	0.485712	0.903284
hsa.miR.29b.3p	-4.43089	-10.9999	2.13807	0.183967	0.903284
hsa.miR.574.5p	2.4441	-3.75534	8.64355	0.43614	0.903284
hsa.miR.210.3p	-2.19236	-7.78771	3.40299	0.438963	0.903284
hsa.miR.30c.2.3p	-2.96037	-8.12222	2.20149	0.258059	0.903284
hsa.miR.1301.3p	-3.37251	-7.84326	1.09824	0.137722	0.903284
hsa.miR.760	-1.8831	-5.00756	1.24136	0.234765	0.903284
hsa.miR.17.5p	3.36158	-2.43232	9.15549	0.252586	0.903284
hsa.miR.130b.3p	1.36981	-2.33529	5.07491	0.465152	0.903284
hsa.miR.378e	-1.04074	-3.89077	1.80929	0.470638	0.903284
hsa.miR.340.3p	-2.47307	-5.94069	0.994545	0.160283	0.903284
hsa.miR.221.5p	-2.80245	-8.68505	3.08014	0.347028	0.903284
hsa.miR.190b	1.25298	-2.27264	4.7786	0.482572	0.903284
hsa.miR.193b.5p	-7.36706	-22.8924	8.15831	0.348925	0.903284
hsa.miR.365b.5p	-4.29064	-8.86793	0.286662	0.0658792	0.903284
hsa.miR.194.5p	-1.46676	-4.74987	1.81635	0.377728	0.903284
hsa.miR.135a.5p	1.55742	-2.26918	5.38402	0.421488	0.903284
hsa.miR.885.3p	2.47906	-1.99774	6.95586	0.274716	0.903284
hsa.miR.598.3p	-2.36211	-8.26257	3.53835	0.429118	0.903284
hsa.miR.223.5p	-33.0412	-110.836	44.7538	0.401621	0.903284
hsa.miR.1303	-2.41411	-6.3704	1.54217	0.229032	0.903284
hsa.let.7f.1.3p	3.49864	-1.3166	8.31389	0.152654	0.903284
hsa.miR.324.3p	2.33731	-1.56637	6.24098	0.237827	0.903284
hsa.miR.342.5p	-9.46474	-29.2567	10.3272	0.345201	0.903284
hsa.mir.30c.1	-2.32757	-5.79503	1.13988	0.186075	0.903284
hsa.miR.223.3p	-120.516	-357.931	116.899	0.316484	0.903284
hsa.mir.320b.1	-0.758813	-2.86948	1.35185	0.477521	0.903284
hsa.miR.502.3p	2.76277	-4.39688	9.92243	0.445911	0.903284
hsa.miR.4429	-0.935672	-3.57055	1.69921	0.482919	0.903284
hsa.miR.511.3p	2.22824	-3.86199	8.31847	0.469786	0.903284
hsa.miR.378i	-0.38111	-1.09118	0.328955	0.289667	0.903284
hsa.miR.218.5p	-4.82084	-21.4242	11.7825	0.566037	0.928654
hsa.let.7a.3p	2.8417	-6.8602	12.5436	0.562641	0.928654
hsa.miR.200a.3p	-943.229	-4273.45	2386.99	0.575586	0.932513
hsa.miR.29c.3p	2.85478	-7.44381	13.1534	0.583735	0.932513
hsa.miR.106b.5p	2.66668	-7.01556	12.3489	0.586151	0.932513
hsa.miR.199a.3p.hsa.miR.199b.3p	-2.99033	-13.6471	7.66646	0.579132	0.932513
hsa.miR.429	-51.3558	-249.512	146.8	0.608413	0.94642
hsa.miR.193b.3p	14.8707	-42.3645	72.1058	0.607518	0.94642
hsa.miR.320c	-9.0558	-43.5027	25.3911	0.60328	0.94642
hsa.miR.146b.5p	-1073.1	-5406.62	3260.42	0.624451	0.95259
hsa.miR.30b.5p	-110.51	-551.475	330.455	0.620289	0.95259
hsa.miR.30e.3p	-19.5883	-100.387	61.2105	0.63173	0.95259
hsa.miR.421	-1.64491	-8.49685	5.20703	0.63506	0.95259
hsa.miR.196b.5p	-0.894058	-4.6089	2.82078	0.634206	0.95259
hsa.miR.26b.5p	-32.4847	-169.815	104.845	0.640024	0.953228
hsa.miR.143.3p	-61.3068	-341.232	218.619	0.664992	0.965345
hsa.let.7c.5p	-82.8832	-487.838	322.071	0.685694	0.965345
hsa.miR.146b.3p	7.80406	-27.817	43.4251	0.664885	0.965345
hsa.miR.484	-4.84048	-28.3762	18.6952	0.684253	0.965345
hsa.miR.769.5p	-1.06737	-6.2239	4.08916	0.682326	0.965345
hsa.miR.1307.5p	1.01492	-3.89495	5.92478	0.682739	0.965345
hsa.miR.125a.3p	-1.81585	-10.8037	7.17202	0.689532	0.965345
hsa.miR.15b.5p	0.763806	-2.92151	4.44912	0.681946	0.965345
hsa.mir.320b.2	-0.584692	-3.28764	2.11826	0.668864	0.965345
hsa.miR.21.5p	678.587	-3171.78	4528.95	0.727451	0.975792
hsa.let.7a.5p	311.491	-2140.12	2763.1	0.801589	0.975792
hsa.miR.22.3p	76.4678	-510.19	663.126	0.796566	0.975792
hsa.miR.186.5p	-11.8681	-84.4904	60.7543	0.746556	0.975792
hsa.miR.1246	4.0025	-25.8533	33.8583	0.7909	0.975792
hsa.miR.101.3p	-31.6224	-267.156	203.911	0.7906	0.975792
hsa.let.7e.5p	7.03705	-53.9642	68.0383	0.819519	0.975792
hsa.miR.182.5p	47.4795	-201.437	296.396	0.706037	0.975792
hsa.miR.3615	-4.84291	-43.757	34.0712	0.805573	0.975792
hsa.miR.99b.3p	-3.09284	-27.3889	21.2032	0.801219	0.975792
hsa.miR.22.5p	-7.3074	-61.5345	46.9197	0.789843	0.975792
hsa.miR.197.3p	-5.06534	-44.9527	34.822	0.801688	0.975792
hsa.miR.16.5p	-2.24432	-22.2138	17.7252	0.824091	0.975792
hsa.miR.106b.3p	-2.33169	-23.2343	18.5709	0.825379	0.975792
hsa.miR.339.5p	0.832709	-6.22136	7.88678	0.815391	0.975792
hsa.miR.28.5p	-0.662314	-5.69196	4.36733	0.794526	0.975792
hsa.miR.93.5p	2.37671	-14.5414	19.2948	0.781137	0.975792
hsa.miR.374a.5p	-1.44714	-9.33286	6.43857	0.716682	0.975792
hsa.miR.320b	-11.5601	-116.24	93.1196	0.8271	0.975792
hsa.miR.425.3p	-1.30142	-10.3248	7.72199	0.77546	0.975792
hsa.miR.574.3p	-2.10319	-18.6928	14.4864	0.802014	0.975792
hsa.miR.378g	-0.811934	-5.10888	3.48501	0.708665	0.975792
hsa.miR.185.5p	3.9555	-28.629	36.54	0.810258	0.975792
hsa.miR.378f	0.288652	-1.96983	2.54713	0.800439	0.975792
hsa.miR.330.3p	0.551436	-2.94403	4.0469	0.75505	0.975792
hsa.miR.500a.3p	2.10406	-9.76191	13.97	0.72585	0.975792
hsa.miR.181d.5p	-0.836382	-6.71518	5.04241	0.778424	0.975792
hsa.miR.660.5p	0.905112	-4.27848	6.08871	0.729869	0.975792
hsa.miR.24.2.5p	0.398276	-3.42258	4.21914	0.836657	0.981553
hsa.let.7d.5p	-6.20327	-70.7851	58.3785	0.84932	0.990874
hsa.miR.501.3p	1.05011	-10.6672	12.7674	0.8593	0.996978
hsa.miR.30a.5p	58.8911	-1653.66	1771.45	0.945768	0.998248
hsa.let.7i.5p	42.4695	-1648.13	1733.07	0.960368	0.998248
hsa.miR.146a.5p	-93.4889	-1667.62	1480.64	0.906482	0.998248
hsa.miR.183.5p	4.28249	-149.972	158.537	0.956205	0.998248
hsa.miR.27a.5p	-7.25472	-97.1255	82.6161	0.873141	0.998248
hsa.miR.24.3p	-12.541	-282.504	257.422	0.926786	0.998248
hsa.miR.148b.3p	7.49435	-174.577	189.566	0.935108	0.998248
hsa.miR.29a.3p	4.45203	-170.769	179.673	0.959916	0.998248
hsa.miR.365a.3p.hsa.miR.365b.3p	0.600162	-32.9641	34.1644	0.971785	0.998248
hsa.miR.148a.5p	-0.718304	-49.8532	48.4165	0.97693	0.998248
hsa.miR.340.5p	1.89641	-35.6374	39.4302	0.92039	0.998248
hsa.miR.140.3p	-1.18088	-118.141	115.78	0.984066	0.998248
hsa.miR.345.5p	1.51791	-18.2512	21.2871	0.879287	0.998248
hsa.miR.196a.5p	-1.68923	-22.4023	19.0238	0.871848	0.998248
hsa.miR.425.5p	0.0117064	-10.533	10.5564	0.998248	0.998248
hsa.miR.378d	-0.627338	-10.9709	9.71621	0.904508	0.998248
hsa.miR.361.5p	0.33114	-8.79893	9.46121	0.942806	0.998248
hsa.miR.326	0.667963	-8.4332	9.76912	0.884575	0.998248
hsa.let.7b.3p	-0.223568	-13.573	13.1259	0.973573	0.998248
hsa.miR.576.5p	0.06554	-5.30927	5.44035	0.980756	0.998248
hsa.miR.629.5p	-6.47463	-106.05	93.1004	0.897661	0.998248
hsa.miR.378c	0.0164259	-5.09629	5.12914	0.994929	0.998248
hsa.miR.155.5p	0.263191	-71.9517	72.4781	0.994248	0.998248
hsa.miR.96.5p	0.355298	-5.90524	6.61583	0.910619	0.998248
hsa.miR.19b.3p	0.06562	-8.05066	8.1819	0.98724	0.998248
hsa.miR.203a.3p	-0.107316	-13.0782	12.8635	0.986942	0.998248
hsa.miR.320d	0.234521	-17.0269	17.496	0.978559	0.998248
hsa.mir.30c.2	0.112388	-3.27146	3.49624	0.947618	0.998248
hsa.mir.320a	-0.0509303	-2.05541	1.95355	0.959915	0.998248

## Sheet: delivery_mode
Supplemental Table 6. Complete results of multivariable linear models estimating the relationship between log-transformed EV-miRNA expression and maternal-infant characteristics. Each tab indicates the variable of interest, adjusting for proportion of unmapped reads rather than proportion of rRNA.
All models were adjusted for proportion of unmapped reads, volume of skim milk. Adjustment for multiple testing was conducted using the Benjamini-Hochberg procedure.
miRNA	Estimate	Confidence Interval Lower	Confidence Interval Upper	p	pfdr
hsa.miR.148a.3p	16327.2	-31083.3	63737.8	0.496211	0.89074
hsa.miR.146b.5p	2776.81	-2244.82	7798.44	0.275397	0.89074
hsa.miR.200a.3p	1117.19	-2759.21	4993.58	0.568914	0.89074
hsa.miR.3168	4.09096	-2.88688	11.0688	0.247675	0.89074
hsa.miR.99b.5p	164.227	-35.3589	363.812	0.105773	0.89074
hsa.miR.671.3p	3.87864	-1.41418	9.17147	0.149197	0.89074
hsa.miR.30d.5p	2795.76	177.025	5414.49	0.0366348	0.89074
hsa.let.7b.5p	930.424	-2081.62	3942.46	0.541535	0.89074
hsa.let.7i.5p	1052.95	-904.468	3010.37	0.288593	0.89074
hsa.miR.200c.3p	690.641	-127.93	1509.21	0.0973177	0.89074
hsa.miR.151a.3p	426.257	-399.62	1252.13	0.308478	0.89074
hsa.miR.423.5p	-417.296	-1843.25	1008.66	0.562986	0.89074
hsa.miR.200a.5p	71.2433	-107.867	250.354	0.432072	0.89074
hsa.miR.146a.5p	445.127	-1385.36	2275.61	0.630689	0.89074
hsa.miR.141.3p	101.308	-163.296	365.912	0.449462	0.89074
hsa.miR.25.3p	109.127	-129	347.254	0.365605	0.89074
hsa.miR.200b.3p	618.066	-263.809	1499.94	0.16757	0.89074
hsa.miR.125b.5p	98.4678	-11.9607	208.896	0.0799565	0.89074
hsa.miR.183.5p	133.601	-44.0944	311.295	0.139016	0.89074
hsa.miR.224.5p	-48.6581	-233.887	136.571	0.603554	0.89074
hsa.miR.143.3p	-76.9613	-402.766	248.843	0.640484	0.89074
hsa.miR.193a.5p	130.81	-67.1167	328.737	0.192904	0.89074
hsa.miR.30c.5p	110.704	-93.1776	314.585	0.284112	0.89074
hsa.miR.152.3p	79.8972	-3.71775	163.512	0.0608893	0.89074
hsa.miR.423.3p	125.903	-3.56856	255.375	0.0565357	0.89074
hsa.miR.27a.5p	-32.7195	-137.156	71.7172	0.53581	0.89074
hsa.miR.342.3p	8.9033	-10.5721	28.3787	0.366771	0.89074
hsa.miR.186.5p	43.7649	-40.3897	127.919	0.30483	0.89074
hsa.miR.1246	9.9643	-24.7481	44.6767	0.570454	0.89074
hsa.miR.744.5p	17.2355	-1.54686	36.0178	0.0716821	0.89074
hsa.miR.222.3p	42.1335	2.93027	81.3366	0.0354214	0.89074
hsa.miR.320a	-353.323	-1416	709.352	0.511175	0.89074
hsa.miR.101.3p	147.7	-125.076	420.476	0.285448	0.89074
hsa.let.7c.5p	181.831	-288.619	652.281	0.445177	0.89074
hsa.miR.335.3p	46.266	-23.3961	115.928	0.190744	0.89074
hsa.let.7e.5p	-18.7146	-89.6495	52.2203	0.601992	0.89074
hsa.miR.511.5p	266.817	-238.389	772.023	0.297414	0.89074
hsa.miR.30e.5p	54.9702	-53.5852	163.526	0.31766	0.89074
hsa.miR.29c.5p	5.54959	-4.79584	15.895	0.289932	0.89074
hsa.miR.375	547.111	-246.479	1340.7	0.174551	0.89074
hsa.miR.532.5p	42.0318	-57.9126	141.976	0.406244	0.89074
hsa.miR.30e.3p	42.8171	-50.9764	136.611	0.367452	0.89074
hsa.miR.181a.5p	84.8921	-195.717	365.501	0.549894	0.89074
hsa.miR.191.5p	166.115	-153.292	485.522	0.304812	0.89074
hsa.miR.182.5p	194.329	-93.176	481.833	0.183069	0.89074
hsa.miR.92a.3p	98.821	-127.85	325.492	0.389317	0.89074
hsa.miR.429	104.951	-125.111	335.013	0.367785	0.89074
hsa.miR.26b.5p	75.6581	-83.6995	235.016	0.348671	0.89074
hsa.miR.125a.5p	136.413	38.4717	234.355	0.00678967	0.89074
hsa.miR.1307.3p	60.0779	-44.6906	164.846	0.25812	0.89074
hsa.miR.148b.3p	101.207	-109.837	312.25	0.343856	0.89074
hsa.miR.28.3p	23.0946	-46.3368	92.5261	0.510997	0.89074
hsa.miR.29a.3p	-153.327	-355.13	48.4756	0.134937	0.89074
hsa.let.7d.5p	17.7824	-57.3293	92.8942	0.63974	0.89074
hsa.miR.361.3p	28.6246	-59.0605	116.31	0.51886	0.89074
hsa.miR.100.5p	102.752	-17.2726	222.777	0.0925697	0.89074
hsa.miR.3615	23.6937	-21.3856	68.7729	0.299727	0.89074
hsa.let.7d.3p	34.9971	-5.06367	75.0579	0.0861765	0.89074
hsa.miR.98.5p	19.5209	-17.2868	56.3285	0.295406	0.89074
hsa.miR.103a.3p	33.4059	-21.142	87.9538	0.227356	0.89074
hsa.miR.499a.5p	57.6096	-57.2191	172.438	0.322131	0.89074
hsa.miR.200b.5p	19.8043	-7.78254	47.3912	0.157573	0.89074
hsa.miR.7.5p	-9.514	-35.8443	16.8163	0.475301	0.89074
hsa.miR.146b.3p	-13.0436	-54.4693	28.3821	0.53377	0.89074
hsa.miR.205.5p	-30.8852	-122.355	60.5843	0.504641	0.89074
hsa.miR.484	-22.6415	-49.708	4.42509	0.100172	0.89074
hsa.miR.148a.5p	-22.8606	-79.8858	34.1646	0.428475	0.89074
hsa.miR.193b.3p	-52.855	-118.776	13.066	0.114885	0.89074
hsa.miR.941	12.7205	-9.16288	34.6039	0.251699	0.89074
hsa.miR.128.3p	52.7273	10.3124	95.1422	0.0153267	0.89074
hsa.miR.22.5p	-21.6599	-84.666	41.3463	0.496967	0.89074
hsa.miR.197.3p	26.5862	-19.5736	72.746	0.256042	0.89074
hsa.miR.340.5p	13.4482	-30.1682	57.0647	0.542282	0.89074
hsa.miR.664a.5p	14.8474	-2.58766	32.2824	0.0942772	0.89074
hsa.miR.140.3p	50.8359	-84.9583	186.63	0.459571	0.89074
hsa.miR.1260b	4.22409	-5.45374	13.9019	0.38877	0.89074
hsa.miR.181a.2.3p	16.488	-4.17154	37.1476	0.116555	0.89074
hsa.miR.885.5p	11.8529	-26.859	50.5649	0.545092	0.89074
hsa.miR.652.3p	8.01416	-10.2251	26.2535	0.385617	0.89074
hsa.miR.345.5p	-11.3387	-34.249	11.5716	0.328687	0.89074
hsa.miR.196a.5p	18.8661	-4.97031	42.7026	0.119572	0.89074
hsa.miR.106b.3p	6.13965	-18.169	30.4483	0.61756	0.89074
hsa.miR.425.5p	-3.61255	-15.8674	8.64231	0.560135	0.89074
hsa.miR.193a.3p	30.2303	-25.9331	86.3937	0.288301	0.89074
hsa.miR.664a.3p	3.03464	-9.50017	15.5695	0.632202	0.89074
hsa.miR.221.3p	26.6073	-38.8451	92.0597	0.42204	0.89074
hsa.miR.378d	-3.4514	-15.4743	8.57148	0.570433	0.89074
hsa.miR.92b.3p	4.99327	-6.13961	16.1261	0.375862	0.89074
hsa.miR.361.5p	-2.99688	-13.6093	7.61557	0.576718	0.89074
hsa.miR.421	2.06125	-5.9135	10.036	0.609375	0.89074
hsa.miR.4443	-49.1258	-98.4922	0.24051	0.0511062	0.89074
hsa.mir.378c	-6.12911	-23.2441	10.9858	0.479232	0.89074
hsa.miR.218.5p	6.70012	-12.6143	26.0145	0.493074	0.89074
hsa.miR.28.5p	4.8513	-0.929727	10.6323	0.0991079	0.89074
hsa.miR.326	3.43383	-7.14074	14.0084	0.521064	0.89074
hsa.let.7b.3p	-12.1021	-27.4643	3.26014	0.121291	0.89074
hsa.miR.20a.5p	3.12861	-8.27709	14.5343	0.58767	0.89074
hsa.miR.93.5p	-8.31806	-27.9533	11.3172	0.40283	0.89074
hsa.miR.339.3p	10.6433	-0.847607	22.1342	0.0691043	0.89074
hsa.miR.181a.3p	-2.00222	-9.71051	5.70607	0.607611	0.89074
hsa.miR.1287.5p	-7.4017	-16.4034	1.59996	0.106015	0.89074
hsa.miR.331.3p	1.73851	-4.82165	8.29866	0.600368	0.89074
hsa.miR.107	2.80696	-6.62785	12.2418	0.556518	0.89074
hsa.miR.320b	-29.8311	-151.576	91.9141	0.628088	0.89074
hsa.miR.30d.3p	2.93756	-3.71107	9.58618	0.382994	0.89074
hsa.miR.576.5p	2.88305	-3.34869	9.11478	0.361072	0.89074
hsa.miR.589.5p	2.86489	-3.54556	9.27534	0.377568	0.89074
hsa.miR.187.3p	5.64147	-9.32637	20.6093	0.456532	0.89074
hsa.miR.574.3p	-7.92904	-27.1852	11.3272	0.416088	0.89074
hsa.miR.7706	7.15106	0.738898	13.5632	0.0291828	0.89074
hsa.miR.378c	-1.6242	-7.56744	4.31904	0.589052	0.89074
hsa.miR.147b	-1.45396	-7.39119	4.48326	0.628283	0.89074
hsa.miR.2110	6.06743	0.894857	11.24	0.0219486	0.89074
hsa.miR.574.5p	-5.7537	-12.9051	1.39769	0.113654	0.89074
hsa.miR.210.3p	2.54571	-3.96775	9.05916	0.440106	0.89074
hsa.miR.30c.2.3p	4.22318	-1.76697	10.2133	0.165082	0.89074
hsa.miR.1299	42.8424	-24.0957	109.781	0.207225	0.89074
hsa.miR.29c.3p	-4.74991	-16.7202	7.22033	0.433171	0.89074
hsa.let.7a.3p	5.5777	-5.68248	16.8379	0.328268	0.89074
hsa.miR.195.3p	1.44678	-4.54765	7.44121	0.633246	0.89074
hsa.miR.155.5p	37.6449	-46.1019	121.392	0.37481	0.89074
hsa.miR.501.3p	6.90155	-6.67472	20.4778	0.315785	0.89074
hsa.miR.96.5p	-3.17438	-10.4366	4.08782	0.388078	0.89074
hsa.miR.185.5p	17.0568	-20.7404	54.854	0.372947	0.89074
hsa.miR.378e	-1.25181	-4.56887	2.06526	0.455962	0.89074
hsa.miR.1307.5p	-3.05615	-8.74548	2.63318	0.289268	0.89074
hsa.miR.221.5p	2.98136	-3.87117	9.83389	0.390285	0.89074
hsa.miR.190b	-1.65434	-5.75562	2.44694	0.425626	0.89074
hsa.miR.365b.5p	3.28202	-2.09583	8.65988	0.228965	0.89074
hsa.miR.194.5p	-1.60396	-5.42741	2.21948	0.407406	0.89074
hsa.miR.196b.5p	2.71682	-1.58016	7.01379	0.212749	0.89074
hsa.miR.135a.5p	1.57849	-2.87926	6.03625	0.48416	0.89074
hsa.miR.125a.3p	-7.72007	-18.0834	2.64329	0.142648	0.89074
hsa.miR.203a.3p	-4.49186	-19.5658	10.5821	0.555887	0.89074
hsa.miR.885.3p	2.13873	-3.08603	7.36349	0.418825	0.89074
hsa.miR.223.5p	28.0395	-62.6623	118.741	0.541224	0.89074
hsa.miR.15b.5p	-2.64855	-6.91126	1.61415	0.220706	0.89074
hsa.miR.320c	-10.5733	-50.6715	29.5249	0.602188	0.89074
hsa.miR.199a.3p.hsa.miR.199b.3p	3.0441	-9.36543	15.4536	0.627704	0.89074
hsa.miR.378f	-1.37399	-3.99034	1.24236	0.300136	0.89074
hsa.let.7f.1.3p	1.66942	-3.98175	7.32059	0.559303	0.89074
hsa.miR.24.2.5p	1.29043	-3.1512	5.73206	0.565803	0.89074
hsa.mir.30c.1	1.21477	-2.84869	5.27824	0.554615	0.89074
hsa.miR.330.3p	1.8236	-2.23193	5.87913	0.374652	0.89074
hsa.mir.320b.1	-1.16134	-3.61396	1.29129	0.349948	0.89074
hsa.miR.500a.3p	4.74701	-9.04334	18.5374	0.496402	0.89074
hsa.mir.320b.2	-2.16414	-5.28535	0.957064	0.172114	0.89074
hsa.miR.660.5p	-4.95275	-10.9137	1.00819	0.102454	0.89074
hsa.miR.4429	-2.09039	-5.13808	0.957293	0.176742	0.89074
hsa.miR.511.3p	-6.10373	-13.1121	0.904628	0.0871306	0.89074
hsa.miR.378i	-0.243597	-1.07327	0.586075	0.561702	0.89074
hsa.miR.1301.3p	1.21686	-4.03727	6.47099	0.647024	0.893915
hsa.miR.29b.3p	1.74644	-5.95773	9.45061	0.654012	0.897663
hsa.miR.335.5p	-4.5883	-25.7947	16.6181	0.668795	0.911993
hsa.miR.26a.5p	314.003	-1314.32	1942.32	0.702965	0.912651
hsa.miR.27b.3p	40.0079	-168.256	248.272	0.704045	0.912651
hsa.miR.365a.3p.hsa.miR.365b.3p	7.74718	-31.2954	46.7897	0.694786	0.912651
hsa.miR.192.5p	5.15073	-20.8721	31.1736	0.695513	0.912651
hsa.miR.184	1.22643	-4.9997	7.45256	0.696902	0.912651
hsa.miR.19b.3p	-1.90098	-11.3417	7.53976	0.690514	0.912651
hsa.miR.130b.3p	-0.901974	-5.22246	3.41851	0.679758	0.912651
hsa.miR.223.3p	57.9986	-219.472	335.469	0.679382	0.912651
hsa.miR.27a.3p	74.7772	-338.316	487.871	0.720372	0.916837
hsa.miR.3182	10.4664	-46.753	67.6858	0.717565	0.916837
hsa.miR.324.3p	0.851662	-3.71991	5.42323	0.712582	0.916837
hsa.miR.23a.3p	53.7099	-277.711	385.131	0.748596	0.920002
hsa.miR.21.5p	672.608	-3810.19	5155.41	0.766669	0.920002
hsa.miR.378a.3p	-83.9338	-618.354	450.486	0.756104	0.920002
hsa.miR.24.3p	47.9509	-266.18	362.082	0.762741	0.920002
hsa.miR.339.5p	1.26088	-6.94906	9.47081	0.761335	0.920002
hsa.miR.150.5p	2.87797	-13.5394	19.2953	0.728845	0.920002
hsa.miR.16.2.3p	1.44016	-6.98817	9.8685	0.735432	0.920002
hsa.miR.340.3p	0.631303	-3.44166	4.70427	0.759199	0.920002
hsa.miR.193b.5p	-2.92572	-21.0655	15.214	0.749752	0.920002
hsa.mir.320a	-0.379141	-2.71137	1.95309	0.747837	0.920002
hsa.let.7g.5p	544.528	-3503.19	4592.25	0.790191	0.932273
hsa.miR.22.3p	88.6595	-594.251	771.57	0.797358	0.932273
hsa.miR.23b.3p	-7.47013	-66.9984	52.0582	0.803985	0.932273
hsa.miR.374b.5p	-3.12681	-28.9103	22.6567	0.810443	0.932273
hsa.miR.16.5p	2.66929	-20.5763	25.9149	0.820333	0.932273
hsa.miR.328.3p	0.946954	-7.55177	9.44568	0.825575	0.932273
hsa.miR.148b.5p	-0.69826	-6.95638	5.55986	0.825338	0.932273
hsa.miR.769.5p	-0.668609	-6.67457	5.33736	0.825727	0.932273
hsa.miR.106b.5p	1.41463	-9.86882	12.6981	0.804164	0.932273
hsa.miR.1303	0.535027	-4.10119	5.17125	0.819454	0.932273
hsa.mir.30c.2	0.544419	-3.39328	4.48212	0.784515	0.932273
hsa.miR.125b.2.3p	-2.49447	-26.468	21.4791	0.836945	0.939885
hsa.miR.10a.5p	27.4712	-276.456	331.398	0.858109	0.958526
hsa.miR.99a.5p	105.26	-1412.33	1622.85	0.890877	0.965719
hsa.miR.30b.5p	-34.7234	-548.595	479.148	0.893673	0.965719
hsa.miR.181b.5p	6.67982	-95.128	108.488	0.896739	0.965719
hsa.miR.6510.3p	0.744535	-9.26057	10.7496	0.882979	0.965719
hsa.miR.425.3p	-0.71421	-11.2213	9.79284	0.893043	0.965719
hsa.miR.760	0.260129	-3.40126	3.92151	0.888241	0.965719
hsa.miR.320d	-1.47761	-21.5692	18.6139	0.88434	0.965719
hsa.miR.30a.5p	98.0227	-1895.46	2091.51	0.922517	0.968643
hsa.miR.17.5p	-0.342142	-7.12869	6.4444	0.920564	0.968643
hsa.miR.378g	-0.270731	-5.27573	4.73427	0.914792	0.968643
hsa.miR.598.3p	0.37102	-6.51772	7.25976	0.915158	0.968643
hsa.miR.342.5p	1.18313	-21.9533	24.3196	0.91943	0.968643
hsa.miR.452.5p	-0.576306	-13.3903	12.2376	0.929111	0.970713
hsa.let.7a.5p	93.8669	-2760.77	2948.51	0.948139	0.971265
hsa.miR.30a.3p	-5.40397	-137.232	126.424	0.935373	0.971265
hsa.miR.195.5p	0.296238	-7.36841	7.96088	0.939059	0.971265
hsa.miR.502.3p	0.291412	-8.06592	8.64875	0.945011	0.971265
hsa.miR.99b.3p	0.661065	-27.6295	28.9516	0.963133	0.981835
hsa.miR.181d.5p	-0.0994095	-6.94529	6.74647	0.977085	0.991245
hsa.let.7f.5p	6.37536	-1961.75	1974.5	0.994887	0.994887
hsa.miR.374a.5p	-0.0780842	-9.26336	9.10719	0.986584	0.994887
hsa.miR.629.5p	-0.655311	-116.576	115.266	0.991078	0.994887

## Sheet: days_postpartum
Supplemental Table 6. Complete results of multivariable linear models estimating the relationship between log-transformed EV-miRNA expression and maternal-infant characteristics. Each tab indicates the variable of interest, adjusting for proportion of unmapped reads rather than proportion of rRNA.
All models were adjusted for proportion of unmapped reads, volume of skim milk. Adjustment for multiple testing was conducted using the Benjamini-Hochberg procedure.
miRNA	Estimate	Confidence Interval Lower	Confidence Interval Upper	p	pfdr
hsa.miR.378e	-0.158503	-0.24092	-0.0760855	0.000231717	0.0486607
hsa.miR.27b.3p	-0.0341047	-0.0531189	-0.0150904	0.00056543	0.0593701
hsa.miR.22.3p	0.0209922	0.00755877	0.0344256	0.00249592	0.169594
hsa.miR.6510.3p	-0.21016	-0.348408	-0.0719119	0.00323036	0.169594
hsa.miR.339.5p	-0.232839	-0.39462	-0.0710572	0.00520668	0.190586
hsa.miR.181a.3p	-0.217015	-0.368619	-0.0654104	0.00544532	0.190586
hsa.miR.146b.5p	-0.0261117	-0.0450902	-0.00713323	0.00746927	0.194946
hsa.miR.361.3p	-0.0326803	-0.056785	-0.00857571	0.00835483	0.194946
hsa.miR.30d.3p	-0.227738	-0.395473	-0.0600026	0.00826479	0.194946
hsa.miR.335.3p	-0.0451822	-0.0794035	-0.0109609	0.0101541	0.213236
hsa.miR.30a.5p	-0.0289607	-0.0522356	-0.00568585	0.0152341	0.229122
hsa.miR.340.5p	-0.127018	-0.228305	-0.0257312	0.0144751	0.229122
hsa.miR.328.3p	0.0779705	0.0155251	0.140416	0.0148929	0.229122
hsa.miR.223.3p	-0.255147	-0.460286	-0.0500088	0.0152748	0.229122
hsa.miR.186.5p	-0.022767	-0.0413247	-0.00420931	0.016683	0.233562
hsa.miR.96.5p	-0.232212	-0.425	-0.039425	0.0187127	0.245604
hsa.miR.365b.5p	-0.237208	-0.440037	-0.0343786	0.0223376	0.275935
hsa.miR.151a.3p	-0.0170037	-0.0317045	-0.00230299	0.0238147	0.277838
hsa.miR.23b.3p	-0.0369636	-0.0716026	-0.00232466	0.036719	0.377501
hsa.miR.130b.3p	0.215761	0.0139924	0.417531	0.0363345	0.377501
hsa.miR.598.3p	-0.186461	-0.362167	-0.0107549	0.0377501	0.377501
hsa.miR.141.3p	-0.0349637	-0.0686207	-0.00130664	0.0418917	0.399875
hsa.miR.501.3p	0.100622	5.83082e-05	0.201186	0.0498697	0.455332
hsa.miR.660.5p	-0.197232	-0.397613	0.0031483	0.0536421	0.469368
hsa.miR.365a.3p.hsa.miR.365b.3p	-0.125846	-0.262942	0.0112507	0.0715931	0.474157
hsa.miR.106b.3p	0.0605163	-0.00380337	0.124836	0.0648935	0.474157
hsa.miR.361.5p	-0.145146	-0.296859	0.00656686	0.060577	0.474157
hsa.miR.210.3p	-0.168837	-0.348035	0.0103611	0.0645264	0.474157
hsa.miR.30c.2.3p	-0.171333	-0.359921	0.0172549	0.0745104	0.474157
hsa.miR.29c.3p	-0.154945	-0.324333	0.0144421	0.0725709	0.474157
hsa.miR.19b.3p	-0.155719	-0.323331	0.011893	0.0682791	0.474157
hsa.miR.1307.5p	-0.174348	-0.361797	0.0131015	0.067969	0.474157
hsa.miR.330.3p	-0.199147	-0.410411	0.0121179	0.064398	0.474157
hsa.miR.1287.5p	-0.133084	-0.282237	0.0160694	0.0797653	0.492668
hsa.miR.26a.5p	-0.0135331	-0.0290696	0.00200331	0.087082	0.507978
hsa.miR.335.5p	-0.0981038	-0.209908	0.0137006	0.0848174	0.507978
hsa.miR.200a.5p	-0.0182674	-0.039533	0.0029983	0.091479	0.519205
hsa.miR.221.5p	-0.156386	-0.340839	0.028067	0.0957153	0.528953
hsa.miR.148a.3p	-0.0256129	-0.060587	0.00936124	0.149458	0.559063
hsa.miR.23a.3p	-0.0268092	-0.0642251	0.0106066	0.158359	0.559063
hsa.let.7i.5p	-0.0174226	-0.0386212	0.00377604	0.106178	0.559063
hsa.miR.99a.5p	-0.0280715	-0.0630783	0.00693523	0.114842	0.559063
hsa.miR.200b.3p	-0.0178863	-0.0403678	0.00459516	0.117681	0.559063
hsa.miR.30c.5p	-0.0181031	-0.0417998	0.00559363	0.132835	0.559063
hsa.miR.30a.3p	-0.0158995	-0.039016	0.00721698	0.175554	0.559063
hsa.miR.423.3p	0.017048	-0.00453498	0.038631	0.120313	0.559063
hsa.miR.30e.5p	-0.0193907	-0.0466612	0.00787977	0.161529	0.559063
hsa.miR.181a.5p	-0.0108121	-0.0249661	0.00334181	0.132862	0.559063
hsa.miR.429	-0.0258791	-0.0620077	0.0102496	0.158484	0.559063
hsa.miR.28.3p	-0.0109025	-0.0265477	0.00474278	0.169986	0.559063
hsa.miR.193b.3p	-0.0960036	-0.235572	0.0435642	0.175514	0.559063
hsa.miR.885.5p	-0.0852894	-0.203142	0.0325633	0.154272	0.559063
hsa.miR.425.5p	-0.0621328	-0.14645	0.0221848	0.146969	0.559063
hsa.miR.378d	-0.0235666	-0.0556688	0.00853567	0.148486	0.559063
hsa.miR.28.5p	-0.115737	-0.284068	0.0525942	0.175706	0.559063
hsa.miR.374a.5p	-0.13167	-0.310188	0.0468488	0.146601	0.559063
hsa.miR.576.5p	-0.174682	-0.398955	0.0495916	0.125507	0.559063
hsa.miR.589.5p	-0.161713	-0.362463	0.0390376	0.113217	0.559063
hsa.miR.29b.3p	-0.137155	-0.315326	0.0410165	0.129928	0.559063
hsa.miR.155.5p	-0.0778278	-0.179037	0.0233819	0.130331	0.559063
hsa.miR.193b.5p	0.102309	-0.0444405	0.249058	0.169797	0.559063
hsa.miR.196b.5p	-0.133594	-0.324865	0.0576769	0.169017	0.559063
hsa.miR.106b.5p	-0.146393	-0.344286	0.0515006	0.145419	0.559063
hsa.mir.320b.1	0.12561	-0.0452788	0.296498	0.147978	0.559063
hsa.mir.320b.2	0.124892	-0.0445322	0.294317	0.146825	0.559063
hsa.miR.511.3p	-0.146794	-0.358012	0.0644244	0.171124	0.559063
hsa.miR.26b.5p	-0.0225895	-0.0563708	0.0111918	0.187748	0.572341
hsa.miR.3182	-0.0731281	-0.182285	0.0360292	0.186941	0.572341
hsa.miR.17.5p	-0.120392	-0.300558	0.0597735	0.188055	0.572341
hsa.miR.101.3p	-0.0201738	-0.0512647	0.0109171	0.201071	0.578423
hsa.miR.140.3p	0.0270246	-0.0145127	0.068562	0.19987	0.578423
hsa.miR.190b	-0.127905	-0.324776	0.0689673	0.200507	0.578423
hsa.mir.30c.2	-0.117918	-0.298927	0.0630915	0.199298	0.578423
hsa.miR.25.3p	-0.0112406	-0.02909	0.00660888	0.214565	0.607822
hsa.mir.30c.1	-0.114522	-0.297383	0.0683392	0.217079	0.607822
hsa.miR.3615	-0.0251612	-0.0661349	0.0158126	0.226103	0.608739
hsa.miR.98.5p	-0.017105	-0.0448815	0.0106716	0.224811	0.608739
hsa.miR.320b	0.0383789	-0.0238188	0.100577	0.223883	0.608739
hsa.miR.30e.3p	-0.0133241	-0.035455	0.0088069	0.23526	0.610293
hsa.miR.99b.3p	-0.0527812	-0.141025	0.0354622	0.238305	0.610293
hsa.let.7b.3p	-0.0675102	-0.180087	0.0450671	0.237102	0.610293
hsa.miR.2110	-0.0827706	-0.219929	0.0543874	0.23417	0.610293
hsa.miR.148b.3p	-0.0228782	-0.0620539	0.0162975	0.249514	0.614089
hsa.miR.148a.5p	-0.018994	-0.0518193	0.0138314	0.253852	0.614089
hsa.miR.664a.5p	-0.0352632	-0.09693	0.0264036	0.259443	0.614089
hsa.miR.195.5p	-0.118023	-0.320451	0.0844046	0.250281	0.614089
hsa.miR.425.3p	-0.082	-0.225645	0.0616448	0.260257	0.614089
hsa.miR.185.5p	0.0857917	-0.0627594	0.234343	0.254762	0.614089
hsa.miR.324.3p	-0.115671	-0.311963	0.0806201	0.245275	0.614089
hsa.miR.125b.2.3p	-0.0184212	-0.0510179	0.0141755	0.265041	0.618429
hsa.miR.200a.3p	-0.0145371	-0.0407559	0.0116816	0.274116	0.625334
hsa.miR.30b.5p	-0.0308245	-0.0887331	0.0270841	0.293645	0.625334
hsa.miR.532.5p	0.0169365	-0.014018	0.047891	0.280459	0.625334
hsa.miR.22.5p	-0.0125211	-0.0357029	0.0106607	0.286638	0.625334
hsa.miR.374b.5p	0.058553	-0.0497737	0.16688	0.286287	0.625334
hsa.miR.421	-0.097001	-0.277582	0.0835796	0.289277	0.625334
hsa.miR.24.2.5p	-0.105198	-0.29421	0.0838127	0.272298	0.625334
hsa.miR.500a.3p	0.087576	-0.0758916	0.251044	0.290549	0.625334
hsa.miR.4429	-0.0875327	-0.252373	0.0773072	0.2948	0.625334
hsa.miR.135a.5p	-0.11062	-0.328154	0.106914	0.315629	0.656258
hsa.miR.378i	-0.092378	-0.273511	0.0887549	0.314227	0.656258
hsa.miR.378c	-0.0304436	-0.0918341	0.0309469	0.327731	0.67474
hsa.let.7g.5p	-0.0139714	-0.0425032	0.0145604	0.333808	0.678705
hsa.miR.181b.5p	-0.00697109	-0.0212757	0.00733354	0.336121	0.678705
hsa.miR.200c.3p	-0.0103695	-0.0329651	0.0122261	0.364935	0.69995
hsa.miR.24.3p	0.00965571	-0.0115245	0.030836	0.368101	0.69995
hsa.let.7e.5p	0.0247306	-0.0284626	0.0779238	0.35872	0.69995
hsa.miR.197.3p	0.036629	-0.0440344	0.117292	0.369973	0.69995
hsa.miR.16.5p	-0.0697011	-0.218597	0.0791947	0.355435	0.69995
hsa.miR.664a.3p	0.0579515	-0.0681707	0.184074	0.364341	0.69995
hsa.miR.885.3p	-0.0871161	-0.274241	0.100009	0.358071	0.69995
hsa.miR.1260b	-0.0866769	-0.279168	0.105814	0.373983	0.701218
hsa.miR.378g	-0.0440788	-0.143299	0.0551416	0.380401	0.706939
hsa.miR.484	-0.0113611	-0.0373744	0.0146522	0.388478	0.709394
hsa.miR.629.5p	0.0382679	-0.0488624	0.125398	0.385817	0.709394
hsa.let.7c.5p	-0.0135705	-0.0450971	0.017956	0.395325	0.714972
hsa.miR.10a.5p	0.0206394	-0.0276176	0.0688965	0.398342	0.714972
hsa.miR.342.3p	-0.0356684	-0.121241	0.0499046	0.41041	0.73039
hsa.miR.222.3p	0.0139325	-0.0208083	0.0486732	0.428297	0.755505
hsa.miR.191.5p	-0.00909403	-0.0320454	0.0138574	0.433841	0.755505
hsa.miR.93.5p	0.044699	-0.0684752	0.157873	0.435315	0.755505
hsa.miR.125a.3p	-0.0545859	-0.195213	0.0860408	0.443234	0.762943
hsa.miR.27a.5p	0.0323563	-0.052127	0.11684	0.449315	0.767123
hsa.let.7f.5p	-0.0104314	-0.0382163	0.0173536	0.45829	0.774562
hsa.miR.181d.5p	-0.0781108	-0.287453	0.131231	0.461049	0.774562
hsa.miR.29a.3p	-0.0102369	-0.038056	0.0175822	0.467236	0.778727
hsa.miR.345.5p	-0.0242163	-0.0907581	0.0423255	0.472145	0.780711
hsa.miR.182.5p	-0.0104179	-0.0402019	0.0193661	0.489495	0.803078
hsa.miR.99b.5p	-0.0069329	-0.027111	0.0132452	0.497203	0.803174
hsa.miR.193a.5p	0.00735298	-0.0138854	0.0285913	0.493927	0.803174
hsa.miR.652.3p	-0.0399975	-0.158097	0.0781017	0.503355	0.806905
hsa.miR.511.5p	-0.0182151	-0.0727591	0.0363289	0.509316	0.810276
hsa.mir.378c	0.0173413	-0.0362174	0.0709	0.522273	0.824642
hsa.miR.423.5p	0.0114978	-0.0269798	0.0499755	0.554788	0.841176
hsa.miR.143.3p	0.015066	-0.0334934	0.0636254	0.539763	0.841176
hsa.miR.92a.3p	-0.00593275	-0.0256993	0.0138338	0.553041	0.841176
hsa.miR.146b.3p	-0.00714019	-0.0311812	0.0169008	0.557195	0.841176
hsa.miR.148b.5p	-0.0575288	-0.253008	0.13795	0.560784	0.841176
hsa.miR.150.5p	0.0668968	-0.153825	0.287619	0.549165	0.841176
hsa.miR.199a.3p.hsa.miR.199b.3p	-0.0642805	-0.275573	0.147012	0.547661	0.841176
hsa.miR.107	-0.0190011	-0.0845392	0.046537	0.566612	0.84389
hsa.miR.21.5p	-0.0136211	-0.0622475	0.0350054	0.579789	0.84901
hsa.miR.1307.3p	0.0086668	-0.0222299	0.0395635	0.579259	0.84901
hsa.miR.760	-0.0627788	-0.288318	0.16276	0.582178	0.84901
hsa.miR.1246	0.0560062	-0.159005	0.271018	0.606603	0.878528
hsa.miR.671.3p	0.049224	-0.143636	0.242084	0.613863	0.882953
hsa.miR.27a.3p	-0.00539975	-0.0276742	0.0168747	0.63175	0.88445
hsa.miR.375	-0.00650284	-0.0332846	0.0202789	0.631203	0.88445
hsa.miR.452.5p	-0.0403211	-0.201308	0.120666	0.620496	0.88445
hsa.miR.574.3p	0.0213732	-0.0661561	0.108903	0.629273	0.88445
hsa.miR.181a.2.3p	0.00726572	-0.0235076	0.0380391	0.640647	0.890966
hsa.miR.15b.5p	0.0444701	-0.15543	0.244371	0.660048	0.911908
hsa.miR.125b.5p	-0.00891542	-0.0507852	0.0329543	0.673738	0.912114
hsa.miR.7.5p	-0.00757917	-0.0441444	0.028986	0.681914	0.912114
hsa.miR.128.3p	0.00886577	-0.0337523	0.0514838	0.680827	0.912114
hsa.miR.195.3p	0.0402721	-0.151306	0.23185	0.677666	0.912114
hsa.miR.340.3p	0.0448907	-0.168462	0.258243	0.677387	0.912114
hsa.miR.183.5p	-0.0059581	-0.0359046	0.0239884	0.694014	0.922424
hsa.let.7d.5p	0.00462269	-0.0199853	0.0292307	0.710287	0.926462
hsa.miR.1301.3p	0.038104	-0.162375	0.238583	0.707035	0.926462
hsa.miR.320c	0.0123654	-0.052748	0.0774787	0.70727	0.926462
hsa.miR.3168	-0.0143055	-0.0972922	0.0686813	0.733183	0.926984
hsa.miR.152.3p	-0.00430815	-0.032336	0.0237197	0.761138	0.926984
hsa.miR.744.5p	0.00579043	-0.0295508	0.0411317	0.745925	0.926984
hsa.miR.29c.5p	-0.0231413	-0.188098	0.141815	0.781434	0.926984
hsa.miR.125a.5p	0.00758513	-0.0378731	0.0530433	0.741416	0.926984
hsa.let.7d.3p	0.00497414	-0.0229533	0.0329016	0.724678	0.926984
hsa.miR.941	-0.0154678	-0.103805	0.0728697	0.729144	0.926984
hsa.miR.339.3p	0.00408899	-0.0256578	0.0338358	0.785729	0.926984
hsa.miR.7706	-0.0210674	-0.161532	0.119397	0.766757	0.926984
hsa.miR.16.2.3p	-0.0198675	-0.163895	0.12416	0.784996	0.926984
hsa.miR.1299	0.0360202	-0.217814	0.289854	0.77898	0.926984
hsa.miR.769.5p	0.0263535	-0.155305	0.208012	0.774182	0.926984
hsa.miR.184	-0.0317934	-0.235355	0.171768	0.757412	0.926984
hsa.miR.378f	0.0200369	-0.0935137	0.133587	0.727127	0.926984
hsa.miR.320d	-0.0124645	-0.100717	0.0757886	0.779995	0.926984
hsa.let.7f.1.3p	-0.0250498	-0.200148	0.150049	0.777227	0.926984
hsa.miR.342.5p	-0.0210149	-0.156609	0.114579	0.75922	0.926984
hsa.mir.320a	0.0212074	-0.145239	0.187654	0.801043	0.939771
hsa.miR.223.5p	0.0171933	-0.122804	0.15719	0.808082	0.942763
hsa.miR.320a	0.004937	-0.0387854	0.0486594	0.823275	0.943568
hsa.miR.100.5p	0.00343307	-0.0293137	0.0361798	0.835731	0.943568
hsa.miR.92b.3p	-0.00778893	-0.0762435	0.0606656	0.821944	0.943568
hsa.miR.218.5p	0.0206953	-0.166775	0.208166	0.827162	0.943568
hsa.miR.326	-0.02262	-0.229373	0.184133	0.828682	0.943568
hsa.miR.20a.5p	-0.016652	-0.173327	0.140023	0.833498	0.943568
hsa.miR.200b.5p	0.00304096	-0.0268149	0.0328968	0.840339	0.943697
hsa.miR.30d.5p	-0.00323928	-0.0363668	0.0298882	0.846641	0.945716
hsa.miR.187.3p	0.0122927	-0.117323	0.141908	0.8512	0.945778
hsa.miR.331.3p	-0.0202488	-0.247	0.206502	0.859799	0.947896
hsa.miR.502.3p	0.0155551	-0.161616	0.192726	0.862134	0.947896
hsa.miR.146a.5p	-0.00424471	-0.0544204	0.045931	0.867111	0.948402
hsa.let.7b.5p	-0.00188454	-0.0266976	0.0229285	0.880585	0.956585
hsa.miR.193a.3p	-0.0119878	-0.174089	0.150113	0.883702	0.956585
hsa.miR.224.5p	-0.00181688	-0.0289335	0.0252997	0.894563	0.963376
hsa.miR.378a.3p	-0.00120271	-0.0221407	0.0197352	0.909538	0.964661
hsa.miR.4443	0.00518828	-0.0814675	0.0918441	0.905727	0.964661
hsa.miR.147b	0.0120681	-0.197739	0.221876	0.909415	0.964661
hsa.miR.192.5p	-0.00112317	-0.0249181	0.0226718	0.925611	0.971891
hsa.miR.221.3p	0.00352582	-0.0688218	0.0758734	0.923203	0.971891
hsa.let.7a.5p	0.00132751	-0.0328219	0.0354769	0.938707	0.975884
hsa.miR.499a.5p	0.00308388	-0.0728316	0.0789993	0.935955	0.975884
hsa.miR.103a.3p	-0.000614048	-0.027549	0.0263209	0.964031	0.98616
hsa.miR.205.5p	0.000651079	-0.032021	0.0333231	0.968556	0.98616
hsa.let.7a.3p	0.0036232	-0.119785	0.127032	0.953689	0.98616
hsa.miR.194.5p	0.003931	-0.218175	0.226037	0.972072	0.98616
hsa.miR.1303	-0.00406621	-0.20292	0.194788	0.967736	0.98616
hsa.miR.196a.5p	-0.00142587	-0.111301	0.108449	0.97952	0.988939
hsa.miR.203a.3p	0.00107411	-0.112919	0.115067	0.985129	0.989843
hsa.miR.574.5p	0.000208263	-0.196092	0.196509	0.998326	0.998326

## Sheet: gestational_age
Supplemental Table 6. Complete results of multivariable linear models estimating the relationship between log-transformed EV-miRNA expression and maternal-infant characteristics. Each tab indicates the variable of interest, adjusting for proportion of unmapped reads rather than proportion of rRNA.
All models were adjusted for proportion of unmapped reads, volume of skim milk. Adjustment for multiple testing was conducted using the Benjamini-Hochberg procedure.
miRNA	Estimate (late)	Confidence Interval Lower (late)	Confidence Interval Upper (late)	p (late)	Estimate (early)	Confidence Interval Lower (early)	Confidence Interval Upper (early)	p (Early)	pfdr (late)	pfdr (early)
hsa.miR.671.3p	0.919915	-0.619562	2.45939	0.238732	2.01461	0.468156	3.56106	0.0111735	0.980562	0.469289
hsa.miR.30e.3p	0.107163	-0.0690417	0.283367	0.230542	0.260874	0.0838707	0.437876	0.00425837	0.980562	0.469289
hsa.miR.181b.5p	-0.126887	-0.240339	-0.0134349	0.0287389	-0.150556	-0.264522	-0.0365894	0.0101169	0.980562	0.469289
hsa.miR.326	-1.09494	-2.73601	0.546125	0.1887	-2.29804	-3.94654	-0.649533	0.00674769	0.980562	0.469289
hsa.miR.130b.3p	-0.735266	-2.37852	0.907985	0.376964	-2.16063	-3.81133	-0.509936	0.0108059	0.980562	0.469289
hsa.miR.26a.5p	-0.0818319	-0.205987	0.0423227	0.19408	0.139051	0.0143342	0.263768	0.0292286	0.980562	0.550948
hsa.miR.152.3p	-0.0428374	-0.267544	0.181869	0.70617	0.23977	0.0140461	0.465494	0.0375727	0.980562	0.550948
hsa.miR.186.5p	0.0872005	-0.0656693	0.24007	0.260585	0.181475	0.0279126	0.335037	0.0210061	0.980562	0.550948
hsa.miR.100.5p	0.210788	-0.0518499	0.473425	0.114522	0.286801	0.0229738	0.550629	0.0334116	0.980562	0.550948
hsa.miR.192.5p	-0.0073389	-0.198489	0.183811	0.939458	0.205713	0.0136972	0.39773	0.0359987	0.980562	0.550948
hsa.miR.4443	-0.612827	-1.30724	0.0815825	0.0830572	-0.739286	-1.43684	-0.0417305	0.0379978	0.980562	0.550948
hsa.miR.96.5p	1.0247	-0.568334	2.61774	0.204951	1.68397	0.0837141	3.28422	0.0393534	0.980562	0.550948
hsa.miR.340.3p	0.404783	-1.30338	2.11294	0.639396	2.11164	0.395737	3.82754	0.016362	0.980562	0.550948
hsa.miR.125a.3p	-1.23044	-2.35323	-0.107637	0.0320393	-1.23066	-2.35854	-0.102771	0.0327745	0.980562	0.550948
hsa.miR.320d	-0.39564	-1.10392	0.312645	0.270546	-0.824917	-1.53641	-0.113423	0.0234945	0.980562	0.550948
hsa.miR.7.5p	0.00887283	-0.286083	0.303829	0.952546	-0.294481	-0.590773	0.00181185	0.0513915	0.980562	0.674513
hsa.miR.148b.5p	-0.95033	-2.50747	0.606813	0.228925	1.50682	-0.0573814	3.07101	0.0588501	0.980562	0.726972
hsa.miR.200a.5p	0.0178229	-0.156585	0.19223	0.839805	0.163835	-0.0113622	0.339033	0.0665109	0.980562	0.735332
hsa.miR.340.5p	0.159578	-0.684115	1.00327	0.708368	0.792494	-0.0550212	1.64001	0.0665301	0.980562	0.735332
hsa.miR.3168	-0.257055	-0.930424	0.416313	0.450752	-0.596532	-1.27295	0.0798874	0.0832701	0.980562	0.751509
hsa.miR.25.3p	0.0983744	-0.0470912	0.24384	0.182818	0.126179	-0.0199459	0.272303	0.0898115	0.980562	0.751509
hsa.miR.224.5p	-0.0650643	-0.284876	0.154747	0.558489	-0.199534	-0.420341	0.0212732	0.0760432	0.980562	0.751509
hsa.miR.101.3p	0.110292	-0.143963	0.364546	0.391653	0.218325	-0.037082	0.473732	0.0930439	0.980562	0.751509
hsa.miR.361.3p	0.132626	-0.0690473	0.334299	0.195078	0.17439	-0.0281967	0.376977	0.0908001	0.980562	0.751509
hsa.miR.103a.3p	0.0318688	-0.186586	0.250324	0.772934	0.191716	-0.0277288	0.411161	0.0861556	0.980562	0.751509
hsa.miR.20a.5p	-0.318974	-1.5822	0.944253	0.617618	1.13055	-0.138397	2.3995	0.0802024	0.980562	0.751509
hsa.miR.200c.3p	0.110939	-0.0731007	0.294978	0.234661	0.146948	-0.0379247	0.331821	0.118008	0.980562	0.807099
hsa.miR.26b.5p	0.16348	-0.112852	0.439812	0.243403	0.223179	-0.054405	0.500763	0.113887	0.980562	0.807099
hsa.miR.425.5p	0.536796	-0.151589	1.22518	0.125057	0.568611	-0.122892	1.26011	0.105996	0.980562	0.807099
hsa.miR.195.5p	-1.19183	-2.81637	0.432714	0.148727	1.2931	-0.338806	2.925	0.119143	0.980562	0.807099
hsa.miR.19b.3p	-0.672685	-2.05578	0.71041	0.337045	-1.12132	-2.51069	0.268036	0.112528	0.980562	0.807099
hsa.miR.200b.3p	0.0652771	-0.119882	0.250436	0.486042	0.140601	-0.0453963	0.326599	0.136893	0.980562	0.808667
hsa.miR.375	0.094636	-0.123425	0.312697	0.391429	0.168615	-0.0504339	0.387664	0.12993	0.980562	0.808667
hsa.miR.148b.3p	-0.0114115	-0.331663	0.30884	0.943803	0.250704	-0.0709982	0.572406	0.125289	0.980562	0.808667
hsa.miR.378g	-0.913716	-1.71115	-0.116279	0.0251324	-0.612557	-1.41361	0.188493	0.132449	0.980562	0.808667
hsa.miR.598.3p	-0.085139	-1.54304	1.37276	0.908029	1.10214	-0.362363	2.56664	0.138629	0.980562	0.808667
hsa.miR.148a.3p	0.064894	-0.223441	0.353229	0.6563	0.19118	-0.0984613	0.48082	0.193447	0.980562	0.829801
hsa.let.7f.5p	-0.017605	-0.244551	0.209341	0.878041	0.152444	-0.0755308	0.380418	0.187734	0.980562	0.829801
hsa.miR.30a.5p	0.0239333	-0.171851	0.219717	0.808937	0.112998	-0.0836726	0.309669	0.257168	0.980562	0.829801
hsa.miR.23a.3p	-0.0722734	-0.380298	0.235751	0.642696	0.169865	-0.139555	0.479285	0.278826	0.980562	0.829801
hsa.miR.30d.5p	0.118704	-0.151601	0.38901	0.385843	0.172734	-0.0987962	0.444265	0.209947	0.980562	0.829801
hsa.miR.423.5p	-0.0707098	-0.386124	0.244705	0.657563	-0.172189	-0.489032	0.144654	0.283668	0.980562	0.829801
hsa.miR.30a.3p	0.00925609	-0.180827	0.19934	0.923259	0.132186	-0.0587589	0.32313	0.172767	0.980562	0.829801
hsa.miR.423.3p	-0.0599868	-0.238504	0.118531	0.506659	-0.101464	-0.28079	0.0778616	0.264437	0.980562	0.829801
hsa.miR.27a.5p	0.0663116	-0.626796	0.759419	0.849896	0.383807	-0.312441	1.08005	0.276854	0.980562	0.829801
hsa.miR.1246	-1.54322	-3.28417	0.197734	0.0817223	-1.15537	-2.90421	0.593473	0.193052	0.980562	0.829801
hsa.miR.744.5p	0.0479522	-0.239999	0.335903	0.741888	-0.184624	-0.47388	0.104631	0.208441	0.980562	0.829801
hsa.let.7c.5p	-0.0529285	-0.310851	0.204994	0.684888	0.148942	-0.110149	0.408033	0.256916	0.980562	0.829801
hsa.miR.182.5p	-0.0138131	-0.257483	0.229856	0.910712	0.14813	-0.096643	0.392904	0.232834	0.980562	0.829801
hsa.miR.29a.3p	0.117417	-0.110161	0.344995	0.308621	0.131663	-0.0969462	0.360272	0.256039	0.980562	0.829801
hsa.miR.98.5p	0.035984	-0.192396	0.264364	0.755323	0.149101	-0.0803139	0.378515	0.200323	0.980562	0.829801
hsa.miR.10a.5p	0.138605	-0.256415	0.533625	0.488101	0.265321	-0.131489	0.66213	0.187768	0.980562	0.829801
hsa.miR.140.3p	0.111217	-0.230687	0.453121	0.520312	0.214948	-0.128505	0.558401	0.217371	0.980562	0.829801
hsa.miR.196a.5p	-0.415447	-1.31314	0.482243	0.360878	-0.489207	-1.39096	0.41255	0.284503	0.980562	0.829801
hsa.miR.106b.3p	-0.0572108	-0.591072	0.476651	0.832125	-0.340886	-0.877166	0.195394	0.210304	0.980562	0.829801
hsa.miR.361.5p	-0.421835	-1.67682	0.83315	0.506533	0.718957	-0.541714	1.97963	0.26069	0.980562	0.829801
hsa.miR.339.5p	0.58593	-0.784712	1.95657	0.39854	0.854423	-0.522428	2.23127	0.221248	0.980562	0.829801
hsa.let.7b.3p	-0.0351438	-0.959757	0.88947	0.940062	0.586741	-0.342061	1.51554	0.213117	0.980562	0.829801
hsa.miR.328.3p	-0.16949	-0.694375	0.355395	0.523361	-0.319261	-0.846524	0.208002	0.23258	0.980562	0.829801
hsa.miR.7706	0.56476	-0.582454	1.71197	0.331218	0.652953	-0.499459	1.80537	0.263777	0.980562	0.829801
hsa.miR.378c	-0.0817965	-0.586089	0.422496	0.748364	-0.295977	-0.802554	0.2106	0.249262	0.980562	0.829801
hsa.miR.147b	1.18755	-0.519561	2.89467	0.1707	0.964748	-0.7501	2.6796	0.267153	0.980562	0.829801
hsa.miR.574.5p	-0.437515	-2.03786	1.16283	0.588883	-1.13712	-2.74472	0.470476	0.163689	0.980562	0.829801
hsa.miR.30c.2.3p	0.599506	-0.965061	2.16407	0.449061	0.914948	-0.656708	2.4866	0.250967	0.980562	0.829801
hsa.miR.1301.3p	0.884454	-0.752715	2.52162	0.286513	0.901995	-0.742591	2.54658	0.279276	0.980562	0.829801
hsa.miR.195.3p	1.28359	-0.249586	2.81677	0.0998828	-0.941609	-2.48173	0.598513	0.228106	0.980562	0.829801
hsa.miR.769.5p	-0.404723	-1.88031	1.07086	0.587669	0.997496	-0.484772	2.47976	0.184958	0.980562	0.829801
hsa.miR.184	-0.346249	-2.01282	1.32033	0.681189	-0.915417	-2.58954	0.758709	0.280725	0.980562	0.829801
hsa.miR.185.5p	0.0710106	-1.15033	1.29235	0.908432	0.737893	-0.488982	1.96477	0.235709	0.980562	0.829801
hsa.miR.199a.3p.hsa.miR.199b.3p	-0.925935	-2.65248	0.800606	0.290022	-1.00399	-2.73835	0.730376	0.253627	0.980562	0.829801
hsa.miR.223.3p	-0.976036	-2.67878	0.726708	0.258274	1.06637	-0.644093	2.77683	0.219131	0.980562	0.829801
hsa.miR.330.3p	0.375562	-1.37385	2.12497	0.671194	1.29583	-0.461512	3.05316	0.146687	0.980562	0.829801
hsa.miR.16.5p	-0.619797	-1.83222	0.59263	0.313061	0.637303	-0.580616	1.85522	0.301831	0.980562	0.856547
hsa.mir.30c.2	-0.723955	-2.20435	0.756442	0.334416	0.779194	-0.70791	2.2663	0.301193	0.980562	0.856547
hsa.miR.425.3p	0.0405502	-1.14184	1.22294	0.94591	-0.613382	-1.80113	0.574369	0.308171	0.980562	0.862878
hsa.miR.21.5p	0.00136482	-0.3974	0.40013	0.994598	0.196115	-0.204456	0.596686	0.333865	0.997239	0.865575
hsa.miR.320a	-0.141289	-0.499137	0.216559	0.435429	-0.177101	-0.53657	0.182369	0.330842	0.980562	0.865575
hsa.miR.1307.3p	0.0122363	-0.241009	0.265482	0.923851	-0.125863	-0.380255	0.12853	0.328809	0.980562	0.865575
hsa.miR.22.5p	-0.0762274	-0.265888	0.113433	0.427259	0.0954854	-0.0950343	0.286005	0.322595	0.980562	0.865575
hsa.miR.589.5p	0.548309	-1.11463	2.21125	0.51465	0.852175	-0.818298	2.52265	0.314064	0.980562	0.865575
hsa.let.7f.1.3p	0.422945	-1.01131	1.8572	0.559966	0.720107	-0.720646	2.16086	0.323914	0.980562	0.865575
hsa.miR.146b.5p	0.0406575	-0.120632	0.201947	0.618215	0.0465267	-0.115493	0.208546	0.57027	0.980562	0.887097
hsa.miR.200a.3p	0.0983022	-0.11745	0.314054	0.368337	0.097187	-0.119543	0.313917	0.375925	0.980562	0.887097
hsa.let.7b.5p	-0.101872	-0.305006	0.101262	0.322291	-0.0681815	-0.272236	0.135873	0.509052	0.980562	0.887097
hsa.miR.151a.3p	0.00408201	-0.119566	0.12773	0.947929	0.0451693	-0.0790392	0.169378	0.472438	0.980562	0.887097
hsa.miR.141.3p	0.0905027	-0.191114	0.372119	0.525339	0.0990717	-0.183821	0.381964	0.48893	0.980562	0.887097
hsa.miR.27a.3p	-0.0555085	-0.238035	0.127018	0.547777	0.0585454	-0.124808	0.241899	0.527999	0.980562	0.887097
hsa.miR.143.3p	-0.175555	-0.572938	0.221829	0.383017	0.112608	-0.286576	0.511792	0.577088	0.980562	0.887097
hsa.miR.193a.5p	-0.0267681	-0.201264	0.147728	0.761581	-0.0796652	-0.254952	0.0956211	0.369531	0.980562	0.887097
hsa.miR.30b.5p	0.0380845	-0.439552	0.515721	0.87467	0.191015	-0.288786	0.670815	0.431632	0.980562	0.887097
hsa.miR.222.3p	-0.00959067	-0.295878	0.276697	0.947161	0.077202	-0.210383	0.364787	0.595622	0.980562	0.887097
hsa.miR.30e.5p	0.0178907	-0.20832	0.244102	0.875679	0.0631248	-0.164111	0.290361	0.5829	0.980562	0.887097
hsa.miR.29c.5p	-0.182237	-1.53618	1.17171	0.790066	0.426068	-0.934013	1.78615	0.535815	0.980562	0.887097
hsa.miR.27b.3p	-0.0440719	-0.208434	0.12029	0.596047	0.076936	-0.0881707	0.242043	0.357599	0.980562	0.887097
hsa.miR.191.5p	0.0407987	-0.148116	0.229713	0.669344	0.0699407	-0.119829	0.259711	0.466509	0.980562	0.887097
hsa.miR.429	0.0156201	-0.284132	0.315372	0.917895	0.0810114	-0.220098	0.382121	0.594811	0.980562	0.887097
hsa.miR.23b.3p	0.0375095	-0.252611	0.32763	0.79816	0.122016	-0.169419	0.413451	0.408304	0.980562	0.887097
hsa.let.7d.3p	0.077696	-0.150982	0.306373	0.501958	-0.0682612	-0.297975	0.161452	0.556954	0.980562	0.887097
hsa.miR.499a.5p	-0.312763	-0.93014	0.304613	0.317417	0.261453	-0.358721	0.881627	0.405066	0.980562	0.887097
hsa.miR.200b.5p	0.200447	-0.0404297	0.441324	0.10192	-0.0780417	-0.32001	0.163926	0.523847	0.980562	0.887097
hsa.miR.146b.3p	0.0740878	-0.123376	0.271552	0.458537	0.06598	-0.132379	0.264339	0.510958	0.980562	0.887097
hsa.miR.484	-0.0497911	-0.26402	0.164438	0.645834	-0.0798846	-0.295084	0.135315	0.463311	0.980562	0.887097
hsa.miR.148a.5p	-0.0108556	-0.282082	0.260371	0.936891	0.0843974	-0.188058	0.356853	0.540373	0.980562	0.887097
hsa.miR.99b.3p	0.00127501	-0.727572	0.730122	0.997239	-0.277638	-1.00979	0.454511	0.453758	0.997239	0.887097
hsa.miR.125b.2.3p	0.0140609	-0.255343	0.283465	0.917765	0.0800056	-0.190619	0.35063	0.558977	0.980562	0.887097
hsa.miR.1260b	-0.76307	-2.33938	0.813239	0.339301	0.475076	-1.10838	2.05853	0.553161	0.980562	0.887097
hsa.miR.885.5p	0.193632	-0.783852	1.17112	0.695254	0.294	-0.687912	1.27591	0.553966	0.980562	0.887097
hsa.miR.345.5p	0.191936	-0.355467	0.739338	0.48841	0.150623	-0.39926	0.700506	0.588161	0.980562	0.887097
hsa.miR.193a.3p	0.736042	-0.590076	2.06216	0.273588	0.388318	-0.943808	1.72044	0.564473	0.980562	0.887097
hsa.miR.6510.3p	-0.381953	-1.56421	0.800302	0.523151	-0.400342	-1.58795	0.787268	0.505308	0.980562	0.887097
hsa.miR.92b.3p	0.0997529	-0.461372	0.660878	0.725154	0.266202	-0.297466	0.829869	0.351173	0.980562	0.887097
hsa.miR.421	0.657636	-0.823891	2.13916	0.380753	-0.498352	-1.98659	0.989887	0.508134	0.980562	0.887097
hsa.miR.452.5p	-0.946884	-2.25927	0.365503	0.155498	-0.580237	-1.89857	0.738096	0.384787	0.980562	0.887097
hsa.miR.28.5p	-0.635094	-2.0209	0.750715	0.36556	0.43862	-0.953468	1.83071	0.53346	0.980562	0.887097
hsa.miR.339.3p	0.0866531	-0.157435	0.330742	0.483011	0.0791679	-0.166026	0.324362	0.523399	0.980562	0.887097
hsa.miR.331.3p	-0.896046	-2.7522	0.960108	0.340637	-0.717415	-2.58198	1.14715	0.447191	0.980562	0.887097
hsa.miR.320b	-0.216871	-0.729931	0.296189	0.403823	-0.202491	-0.717875	0.312894	0.437679	0.980562	0.887097
hsa.miR.30d.3p	-0.627993	-2.04385	0.787864	0.381125	0.443681	-0.978591	1.86595	0.537524	0.980562	0.887097
hsa.miR.576.5p	-0.170544	-2.03404	1.69296	0.856341	-0.549704	-2.42165	1.32224	0.561607	0.980562	0.887097
hsa.miR.629.5p	0.00990147	-0.708219	0.728022	0.978239	0.231433	-0.489941	0.952807	0.526042	0.995003	0.887097
hsa.miR.2110	0.214957	-0.914369	1.34428	0.706605	-0.516581	-1.65102	0.617862	0.368614	0.980562	0.887097
hsa.miR.29b.3p	-0.224109	-1.70056	1.25235	0.764014	0.544085	-0.939059	2.02723	0.468573	0.980562	0.887097
hsa.miR.210.3p	-1.3207	-2.78306	0.141667	0.0762136	0.583554	-0.885436	2.05254	0.43263	0.980562	0.887097
hsa.let.7a.3p	0.0396176	-0.974096	1.05333	0.938374	0.315253	-0.703054	1.33356	0.540609	0.980562	0.887097
hsa.miR.501.3p	-0.389568	-1.22851	0.449374	0.359267	-0.284299	-1.12704	0.558444	0.504992	0.980562	0.887097
hsa.miR.760	-0.440771	-2.29487	1.41333	0.638327	-0.633728	-2.49623	1.22878	0.501338	0.980562	0.887097
hsa.miR.1307.5p	0.268972	-1.29411	1.83205	0.733614	-0.42327	-1.99343	1.14689	0.594089	0.980562	0.887097
hsa.miR.190b	-0.799567	-2.42464	0.825504	0.33148	-0.445933	-2.07837	1.1865	0.589178	0.980562	0.887097
hsa.miR.193b.5p	-0.755253	-1.96351	0.453	0.21793	-0.538635	-1.75236	0.675093	0.380865	0.980562	0.887097
hsa.miR.194.5p	1.85103	0.0590204	3.64304	0.0430447	0.675723	-1.12441	2.47585	0.458324	0.980562	0.887097
hsa.miR.203a.3p	0.305224	-0.628154	1.2386	0.518109	-0.259655	-1.19726	0.677951	0.584065	0.980562	0.887097
hsa.miR.885.3p	-0.630736	-2.17037	0.908897	0.418427	-0.558346	-2.10495	0.988262	0.475656	0.980562	0.887097
hsa.miR.223.5p	-0.0469771	-1.19749	1.10354	0.935622	-0.338633	-1.49436	0.817097	0.562472	0.980562	0.887097
hsa.miR.15b.5p	0.496632	-1.13789	2.13116	0.548136	-0.692501	-2.33443	0.949428	0.404866	0.980562	0.887097
hsa.miR.378f	-0.10304	-1.03633	0.830246	0.827127	-0.2945	-1.23201	0.643014	0.534694	0.980562	0.887097
hsa.miR.342.5p	-0.192326	-1.30599	0.92134	0.732693	-0.396936	-1.51565	0.721776	0.483247	0.980562	0.887097
hsa.miR.24.2.5p	-1.34195	-2.88435	0.200463	0.0874424	-0.54534	-2.09474	1.00406	0.486755	0.980562	0.887097
hsa.miR.181d.5p	-0.281688	-2.00369	1.44031	0.746295	0.513358	-1.21644	2.24316	0.557465	0.980562	0.887097
hsa.miR.660.5p	-0.64854	-2.317	1.01992	0.442561	0.45408	-1.22193	2.1301	0.592235	0.980562	0.887097
hsa.miR.4429	-0.557099	-1.91381	0.799612	0.417343	-0.598858	-1.96172	0.763999	0.385557	0.980562	0.887097
hsa.miR.511.3p	-1.76861	-3.48847	-0.048762	0.0439598	-0.580705	-2.30835	1.14694	0.506536	0.980562	0.887097
hsa.miR.335.3p	-0.00115833	-0.291427	0.28911	0.993701	-0.0755251	-0.367109	0.216059	0.608594	0.997239	0.896227
hsa.miR.500a.3p	-0.228802	-1.57939	1.12178	0.737589	-0.349746	-1.70645	1.00696	0.610288	0.980562	0.896227
hsa.let.7a.5p	-0.136377	-0.415249	0.142494	0.334411	0.0667933	-0.213342	0.346929	0.637332	0.980562	0.904034
hsa.miR.183.5p	0.01581	-0.230571	0.262191	0.898989	0.0574053	-0.190092	0.304903	0.646511	0.980562	0.904034
hsa.miR.30c.5p	0.062725	-0.133961	0.25941	0.528507	0.0463001	-0.151277	0.243877	0.643114	0.980562	0.904034
hsa.miR.511.5p	0.0600963	-0.389213	0.509406	0.791352	0.10667	-0.344675	0.558015	0.640289	0.980562	0.904034
hsa.miR.221.3p	-0.620008	-1.1991	-0.0409122	0.0361151	0.132767	-0.448953	0.714487	0.651785	0.980562	0.904034
hsa.mir.378c	-0.353116	-0.789372	0.0831404	0.111501	-0.101595	-0.539828	0.336638	0.646673	0.980562	0.904034
hsa.miR.218.5p	-0.0654633	-1.60702	1.4761	0.933051	-0.360287	-1.90883	1.18826	0.645492	0.980562	0.904034
hsa.miR.221.5p	-0.0873965	-1.62364	1.44885	0.910395	0.349432	-1.19377	1.89264	0.654348	0.980562	0.904034
hsa.mir.320a	-0.711777	-2.07488	0.651324	0.302841	-0.312567	-1.68184	1.05671	0.651729	0.980562	0.904034
hsa.miR.374b.5p	-0.254549	-1.14768	0.638581	0.573168	0.199597	-0.697579	1.09677	0.660004	0.980562	0.905888
hsa.let.7i.5p	0.00740608	-0.169115	0.183928	0.933853	0.034546	-0.142775	0.211867	0.700036	0.980562	0.908752
hsa.miR.532.5p	-0.0816018	-0.336749	0.173546	0.52733	0.0540513	-0.202252	0.310355	0.676664	0.980562	0.908752
hsa.miR.181a.5p	-0.0250978	-0.142568	0.0923724	0.672674	0.0233996	-0.0946028	0.141402	0.694954	0.980562	0.908752
hsa.miR.93.5p	0.293776	-0.636861	1.22441	0.532693	-0.18149	-1.11634	0.753364	0.701037	0.980562	0.908752
hsa.miR.574.3p	-0.892075	-1.58654	-0.197615	0.0123184	0.140226	-0.55738	0.837833	0.690997	0.980562	0.908752
hsa.miR.1299	1.2026	-0.874017	3.27922	0.253435	0.416953	-1.66907	2.50298	0.692646	0.980562	0.908752
hsa.miR.1303	0.596836	-1.03203	2.2257	0.469097	-0.33171	-1.96795	1.30453	0.688499	0.980562	0.908752
hsa.miR.324.3p	-0.509207	-2.12883	1.11042	0.534345	0.336489	-1.29047	1.96345	0.682552	0.980562	0.908752
hsa.miR.502.3p	-0.195315	-1.65228	1.26165	0.79089	-0.300375	-1.76394	1.16319	0.684852	0.980562	0.908752
hsa.let.7d.5p	-0.0458153	-0.247972	0.156341	0.654063	0.0387794	-0.164293	0.241852	0.705691	0.980562	0.909173
hsa.miR.24.3p	-0.112641	-0.285685	0.0604038	0.199625	0.0318712	-0.141957	0.2057	0.716905	0.980562	0.912424
hsa.miR.181a.2.3p	-0.0301143	-0.28345	0.223222	0.81411	-0.0469896	-0.301474	0.207494	0.714989	0.980562	0.912424
hsa.miR.378e	-0.273196	-0.994904	0.448512	0.454552	-0.129177	-0.854154	0.595801	0.724551	0.980562	0.9166
hsa.miR.22.3p	-0.0351107	-0.150237	0.0800154	0.546643	0.0190874	-0.0965603	0.134735	0.744101	0.980562	0.924623
hsa.miR.342.3p	0.094644	-0.610988	0.800276	0.790783	-0.11787	-0.826699	0.590958	0.742247	0.980562	0.924623
hsa.miR.193b.3p	-0.411676	-1.56572	0.742364	0.4809	0.192397	-0.966872	1.35167	0.742732	0.980562	0.924623
hsa.miR.99b.5p	0.0437677	-0.122249	0.209785	0.602228	-0.024811	-0.19158	0.141958	0.768562	0.980562	0.927575
hsa.miR.374a.5p	0.630333	-0.848622	2.10929	0.399954	0.226909	-1.25875	1.71256	0.76259	0.980562	0.927575
hsa.miR.150.5p	-0.0429813	-1.8617	1.77573	0.962711	-0.286818	-2.11377	1.54014	0.756179	0.986192	0.927575
hsa.miR.106b.5p	0.205028	-1.43926	1.84932	0.805189	0.248184	-1.40356	1.89993	0.766326	0.980562	0.927575
hsa.miR.378i	0.761342	-0.729222	2.25191	0.313466	0.227386	-1.26993	1.7247	0.763903	0.980562	0.927575
hsa.miR.205.5p	0.0305532	-0.238206	0.299312	0.822082	0.0369509	-0.233026	0.306928	0.786612	0.980562	0.928797
hsa.miR.335.5p	-0.0504558	-0.98322	0.882308	0.914783	0.127851	-0.809139	1.06484	0.787248	0.980562	0.928797
hsa.miR.378d	0.0685954	-0.197644	0.334834	0.610489	-0.0364893	-0.303935	0.230956	0.787266	0.980562	0.928797
hsa.miR.196b.5p	-1.39329	-2.95774	0.171165	0.0803175	-0.225935	-1.79748	1.34561	0.776139	0.980562	0.928797
hsa.let.7e.5p	-0.0952635	-0.534095	0.343568	0.667732	0.0496146	-0.391205	0.490434	0.823824	0.980562	0.961127
hsa.miR.28.3p	-0.0246838	-0.154508	0.10514	0.706912	-0.0148116	-0.145224	0.115601	0.822247	0.980562	0.961127
hsa.miR.320c	-0.17898	-0.714071	0.356112	0.50861	-0.0583559	-0.595872	0.47916	0.829963	0.980562	0.96294
hsa.miR.941	0.338971	-0.384477	1.06242	0.354963	-0.0731454	-0.799871	0.65358	0.842188	0.980562	0.971755
hsa.miR.125a.5p	0.12779	-0.245682	0.501262	0.498942	0.0350117	-0.340153	0.410176	0.853539	0.980562	0.979471
hsa.let.7g.5p	-0.108561	-0.343374	0.126253	0.361362	-0.00178512	-0.237662	0.234092	0.988055	0.980562	0.988055
hsa.miR.99a.5p	-0.0693116	-0.360519	0.221896	0.637922	-0.00486584	-0.297393	0.287661	0.973749	0.980562	0.988055
hsa.miR.378a.3p	-0.0660137	-0.237851	0.105823	0.447896	-0.0137735	-0.186389	0.158842	0.874581	0.980562	0.988055
hsa.miR.146a.5p	-0.0611513	-0.473958	0.351656	0.769528	-0.00886559	-0.423543	0.405812	0.966264	0.980562	0.988055
hsa.miR.125b.5p	0.0846337	-0.259806	0.429073	0.627099	0.00378942	-0.342211	0.349789	0.982714	0.980562	0.988055
hsa.miR.92a.3p	0.0403613	-0.122394	0.203117	0.623919	0.00944221	-0.15405	0.172935	0.909041	0.980562	0.988055
hsa.miR.3615	-0.0735779	-0.412697	0.265541	0.6679	0.0259178	-0.314737	0.366573	0.880367	0.980562	0.988055
hsa.miR.365a.3p.hsa.miR.365b.3p	0.378617	-0.764608	1.52184	0.512793	-0.0104576	-1.15886	1.13795	0.985627	0.980562	0.988055
hsa.miR.128.3p	0.0896252	-0.260859	0.44011	0.613159	-0.0116871	-0.363759	0.340385	0.947642	0.980562	0.988055
hsa.miR.197.3p	0.167746	-0.497463	0.832956	0.618086	-0.0559448	-0.724169	0.612279	0.868461	0.980562	0.988055
hsa.miR.664a.5p	-0.516738	-1.01661	-0.0168703	0.0428838	-0.0337962	-0.535929	0.468337	0.89408	0.980562	0.988055
hsa.miR.3182	-0.973258	-1.85658	-0.0899323	0.0311387	0.012448	-0.87488	0.899776	0.97786	0.980562	0.988055
hsa.miR.652.3p	0.0979023	-0.875907	1.07171	0.842366	0.0155061	-0.962715	0.993727	0.974984	0.980562	0.988055
hsa.miR.664a.3p	0.259118	-0.78167	1.29991	0.622557	0.0443718	-1.00113	1.08987	0.93309	0.980562	0.988055
hsa.miR.181a.3p	-0.0901515	-1.38458	1.20428	0.89042	0.0421444	-1.25815	1.34244	0.948876	0.980562	0.988055
hsa.miR.1287.5p	0.0151619	-1.23044	1.26076	0.980789	0.0546462	-1.19659	1.30589	0.931151	0.995003	0.988055
hsa.miR.107	-0.257319	-0.794611	0.279973	0.344459	0.0400422	-0.499684	0.579768	0.883321	0.980562	0.988055
hsa.miR.187.3p	0.177063	-0.88925	1.24338	0.742601	0.0615672	-1.00958	1.13271	0.909473	0.980562	0.988055
hsa.miR.16.2.3p	0.362946	-0.820602	1.54649	0.544436	0.0545313	-1.13438	1.24344	0.927703	0.980562	0.988055
hsa.miR.29c.3p	-0.0517041	-1.46733	1.36392	0.9424	-0.0412243	-1.46326	1.38082	0.954267	0.980562	0.988055
hsa.miR.155.5p	-0.132882	-0.974513	0.708749	0.754836	0.00777692	-0.837667	0.853221	0.985481	0.980562	0.988055
hsa.miR.17.5p	0.194879	-1.29968	1.68944	0.796476	0.0828196	-1.41851	1.58415	0.913102	0.980562	0.988055
hsa.miR.365b.5p	0.0872922	-1.62404	1.79863	0.919625	0.0516961	-1.66739	1.77078	0.952562	0.980562	0.988055
hsa.miR.135a.5p	-1.38672	-3.16398	0.390537	0.124833	-0.116436	-1.90174	1.66887	0.897345	0.980562	0.988055
hsa.mir.30c.1	0.620129	-0.890184	2.13044	0.417375	-0.0366789	-1.55383	1.48048	0.961854	0.980562	0.988055
hsa.mir.320b.1	0.401074	-1.01661	1.81876	0.575993	-0.0850318	-1.50914	1.33908	0.905975	0.980562	0.988055
hsa.mir.320b.2	-0.498959	-1.90385	0.905931	0.482824	-0.0497198	-1.46097	1.36153	0.944436	0.980562	0.988055

## Sheet: breast_milk_collection_time
Supplemental Table 6. Complete results of multivariable linear models estimating the relationship between log-transformed EV-miRNA expression and maternal-infant characteristics. Each tab indicates the variable of interest, adjusting for proportion of unmapped reads rather than proportion of rRNA.
All models were adjusted for proportion of unmapped reads, volume of skim milk. Adjustment for multiple testing was conducted using the Benjamini-Hochberg procedure.
miRNA	Estimate	Confidence Interval Lower	Confidence Interval Upper	p	pfdr
hsa.miR.200a.3p	1297.74	192.562	2402.91	0.0218128	0.650095
hsa.miR.29a.3p	77.809	20.2011	135.417	0.00859456	0.650095
hsa.miR.193b.3p	26.7617	7.98914	45.5343	0.00563272	0.650095
hsa.miR.192.5p	9.25926	1.87133	16.6472	0.014532	0.650095
hsa.miR.93.5p	7.32428	1.75055	12.898	0.0105037	0.650095
hsa.miR.574.3p	6.32355	0.818875	11.8282	0.0247655	0.650095
hsa.miR.365b.5p	-1.83356	-3.37403	-0.293095	0.0201187	0.650095
hsa.miR.135a.5p	1.48175	0.20931	2.7542	0.0229031	0.650095
hsa.miR.96.5p	2.31628	0.236501	4.39606	0.0293984	0.685962
hsa.miR.30a.3p	36.6238	-1.20213	74.4497	0.0575969	0.794892
hsa.miR.30b.5p	132.785	-15.019	280.589	0.0777493	0.794892
hsa.miR.186.5p	21.7286	-2.60099	46.0582	0.0794892	0.794892
hsa.miR.148a.5p	16.0351	-0.370679	32.4409	0.055307	0.794892
hsa.miR.425.5p	3.53528	0.0179686	7.05259	0.048862	0.794892
hsa.miR.331.3p	1.76341	-0.123529	3.65034	0.0666891	0.794892
hsa.miR.29c.3p	3.15661	-0.29436	6.60757	0.0725824	0.794892
hsa.miR.769.5p	1.5669	-0.160346	3.29414	0.0749322	0.794892
hsa.miR.340.3p	1.22387	0.0581757	2.38956	0.0397947	0.794892
hsa.miR.194.5p	1.00799	-0.0946952	2.11067	0.0727608	0.794892
hsa.miR.1303	1.30253	-0.0275306	2.63259	0.0548441	0.794892
hsa.mir.30c.1	1.12804	-0.0399177	2.29599	0.0582074	0.794892
hsa.miR.181a.2.3p	5.15924	-0.860919	11.1794	0.092231	0.807021
hsa.miR.155.5p	-20.9675	-45.1692	3.2342	0.0887733	0.807021
hsa.miR.106b.5p	2.84864	-0.399722	6.09701	0.0849968	0.807021
hsa.miR.23a.3p	80.5805	-14.9504	176.111	0.0974014	0.807735
hsa.miR.429	53.1114	-13.5209	119.744	0.117008	0.807735
hsa.miR.148b.3p	49.4291	-11.699	110.557	0.111865	0.807735
hsa.miR.361.3p	20.5	-4.83917	45.8392	0.111686	0.807735
hsa.miR.361.5p	2.38253	-0.685604	5.45066	0.126633	0.807735
hsa.miR.374a.5p	2.14749	-0.501452	4.79644	0.110956	0.807735
hsa.miR.629.5p	-25.9937	-59.4571	7.46982	0.126519	0.807735
hsa.miR.29b.3p	1.81712	-0.406394	4.04063	0.108143	0.807735
hsa.miR.574.5p	1.62118	-0.468166	3.71052	0.12693	0.807735
hsa.miR.374b.5p	5.42998	-2.02505	12.885	0.151657	0.936702
hsa.miR.148a.3p	8999.39	-4761.51	22760.3	0.197568	0.944506
hsa.miR.30a.5p	405.49	-171.155	982.134	0.166173	0.944506
hsa.miR.141.3p	50.6574	-26.1741	127.489	0.193956	0.944506
hsa.miR.423.3p	-24.6879	-62.8484	13.4726	0.202394	0.944506
hsa.miR.30e.5p	22.0781	-9.47497	53.6311	0.168257	0.944506
hsa.miR.191.5p	60.8948	-32.0726	153.862	0.196868	0.944506
hsa.miR.23b.3p	11.654	-5.58153	28.8896	0.18291	0.944506
hsa.miR.125b.2.3p	4.78564	-2.15253	11.7238	0.17434	0.944506
hsa.miR.664a.3p	2.48114	-1.1504	6.11269	0.178421	0.944506
hsa.mir.378c	3.2376	-1.73119	8.20639	0.199201	0.944506
hsa.mir.320a	-0.459685	-1.13501	0.215636	0.18002	0.944506
hsa.let.7g.5p	573.389	-603.391	1750.17	0.336198	0.952394
hsa.miR.146b.5p	693.872	-774.269	2162.01	0.350849	0.952394
hsa.miR.3168	-0.678594	-2.7244	1.36721	0.51217	0.952394
hsa.miR.99b.5p	17.5752	-41.3231	76.4735	0.555343	0.952394
hsa.let.7b.5p	-403.08	-1280.46	474.296	0.364415	0.952394
hsa.miR.21.5p	-493.33	-1799	812.342	0.455424	0.952394
hsa.let.7a.5p	-294.862	-1126.24	536.518	0.483465	0.952394
hsa.miR.99a.5p	117.937	-324.526	560.399	0.59826	0.952394
hsa.miR.200c.3p	66.1351	-175.645	307.915	0.588715	0.952394
hsa.miR.151a.3p	90.0311	-151.629	331.691	0.461735	0.952394
hsa.miR.423.5p	-128.517	-544.703	287.669	0.541671	0.952394
hsa.miR.200a.5p	16.624	-35.7174	68.9654	0.530222	0.952394
hsa.miR.146a.5p	-120.278	-654.713	414.158	0.65634	0.952394
hsa.miR.25.3p	37.4778	-31.9306	106.886	0.286785	0.952394
hsa.miR.200b.3p	139.556	-118.828	397.94	0.286653	0.952394
hsa.miR.183.5p	25.2138	-26.9769	77.4046	0.340305	0.952394
hsa.miR.224.5p	16.2159	-37.8344	70.2662	0.553207	0.952394
hsa.miR.193a.5p	-13.6482	-71.8371	44.5407	0.642845	0.952394
hsa.miR.30c.5p	24.4587	-35.1979	84.1154	0.418093	0.952394
hsa.miR.152.3p	10.7618	-13.9731	35.4966	0.390273	0.952394
hsa.miR.27a.5p	-10.638	-41.1114	19.8354	0.490349	0.952394
hsa.miR.342.3p	1.67073	-4.02752	7.36898	0.562241	0.952394
hsa.miR.1246	-3.35987	-13.4878	6.76804	0.512115	0.952394
hsa.miR.222.3p	-6.62504	-18.2435	4.99339	0.260784	0.952394
hsa.miR.101.3p	29.7758	-50.0805	109.632	0.461358	0.952394
hsa.let.7e.5p	-10.1088	-30.7504	10.5328	0.33376	0.952394
hsa.miR.375	91.8396	-141.199	324.878	0.436313	0.952394
hsa.miR.181a.5p	32.6877	-49.123	114.498	0.430007	0.952394
hsa.miR.182.5p	24.051	-60.4632	108.565	0.573774	0.952394
hsa.miR.92a.3p	17.3503	-48.9691	83.6696	0.605035	0.952394
hsa.miR.26b.5p	18.5086	-28.069	65.0863	0.432522	0.952394
hsa.miR.125a.5p	-13.4261	-42.9229	16.0707	0.368845	0.952394
hsa.miR.181b.5p	6.79247	-22.9003	36.4852	0.651063	0.952394
hsa.let.7d.5p	5.8987	-16.021	27.8184	0.594757	0.952394
hsa.miR.100.5p	-17.2922	-52.6491	18.0647	0.334402	0.952394
hsa.miR.3615	-3.90747	-17.1131	9.29819	0.558663	0.952394
hsa.let.7d.3p	-3.97245	-15.8079	7.86295	0.50718	0.952394
hsa.miR.103a.3p	-7.46712	-23.4368	8.50254	0.355986	0.952394
hsa.miR.499a.5p	14.3251	-19.2387	47.8888	0.399328	0.952394
hsa.miR.7.5p	1.98785	-5.70759	9.68328	0.609593	0.952394
hsa.miR.365a.3p.hsa.miR.365b.3p	6.67185	-4.66043	18.0041	0.245702	0.952394
hsa.miR.99b.3p	4.61598	-3.59415	12.8261	0.267482	0.952394
hsa.miR.10a.5p	26.7278	-61.8563	115.312	0.550955	0.952394
hsa.miR.22.5p	8.07347	-10.2934	26.4404	0.385427	0.952394
hsa.miR.664a.5p	-1.43751	-6.58822	3.71321	0.581179	0.952394
hsa.miR.140.3p	8.78122	-30.927	48.4894	0.661934	0.952394
hsa.miR.3182	5.77109	-10.9053	22.4475	0.494113	0.952394
hsa.miR.16.5p	2.57896	-4.19014	9.34806	0.451681	0.952394
hsa.miR.1260b	-0.631344	-3.46389	2.20121	0.659436	0.952394
hsa.miR.885.5p	2.49954	-8.81062	13.8097	0.66214	0.952394
hsa.miR.345.5p	2.26119	-4.44307	8.96544	0.505118	0.952394
hsa.miR.196a.5p	-3.2098	-10.2217	3.80215	0.366138	0.952394
hsa.miR.335.5p	2.6685	-3.50588	8.84288	0.393423	0.952394
hsa.miR.106b.3p	2.86411	-4.21883	9.94704	0.424488	0.952394
hsa.miR.221.3p	-4.39509	-23.5419	14.7517	0.649942	0.952394
hsa.miR.378d	1.31123	-2.1947	4.81715	0.459997	0.952394
hsa.miR.195.5p	0.932143	-1.29808	3.16237	0.409133	0.952394
hsa.miR.92b.3p	1.76458	-1.4796	5.00875	0.283284	0.952394
hsa.miR.339.5p	1.20292	-1.18343	3.58928	0.319847	0.952394
hsa.miR.4443	-4.8586	-19.5041	9.78689	0.512111	0.952394
hsa.miR.28.5p	-0.464272	-2.1716	1.24305	0.590899	0.952394
hsa.let.7b.3p	2.49966	-2.01079	7.0101	0.274341	0.952394
hsa.miR.20a.5p	1.97192	-1.34038	5.28422	0.240496	0.952394
hsa.miR.328.3p	0.972992	-1.50135	3.44734	0.437318	0.952394
hsa.miR.148b.5p	0.840496	-0.97953	2.66052	0.361937	0.952394
hsa.miR.339.3p	-1.33055	-4.72866	2.06756	0.439268	0.952394
hsa.miR.181a.3p	0.811065	-1.43648	3.05861	0.475869	0.952394
hsa.miR.1287.5p	0.671872	-1.98574	3.32949	0.617226	0.952394
hsa.miR.107	1.65298	-1.08716	4.39312	0.234342	0.952394
hsa.miR.30d.3p	0.963487	-0.975498	2.90247	0.326758	0.952394
hsa.miR.187.3p	1.38291	-2.98988	5.7557	0.531973	0.952394
hsa.miR.425.3p	1.07303	-1.98739	4.13345	0.488462	0.952394
hsa.miR.7706	-0.527655	-2.43984	1.38453	0.58544	0.952394
hsa.miR.378c	0.44805	-1.28714	2.18324	0.609733	0.952394
hsa.miR.2110	-0.455596	-2.00145	1.09026	0.56022	0.952394
hsa.miR.195.3p	0.429765	-1.32004	2.17957	0.627279	0.952394
hsa.miR.184	-0.951185	-2.76068	0.858313	0.299671	0.952394
hsa.miR.760	0.295695	-0.771694	1.36308	0.583971	0.952394
hsa.miR.17.5p	-0.855598	-2.82987	1.11868	0.392133	0.952394
hsa.miR.19b.3p	1.17011	-1.57859	3.91881	0.400545	0.952394
hsa.miR.130b.3p	0.389659	-0.870339	1.64966	0.541075	0.952394
hsa.miR.378e	0.553805	-0.411149	1.51876	0.257721	0.952394
hsa.miR.1307.5p	0.554982	-1.11132	2.22129	0.510443	0.952394
hsa.miR.221.5p	1.07092	-0.925805	3.06764	0.290013	0.952394
hsa.miR.125a.3p	1.07839	-1.97099	4.12777	0.484725	0.952394
hsa.miR.885.3p	0.490995	-1.03603	2.01802	0.525154	0.952394
hsa.miR.598.3p	1.19224	-0.805537	3.19001	0.239359	0.952394
hsa.miR.223.5p	7.33134	-19.1555	33.8181	0.584289	0.952394
hsa.miR.320c	-3.37119	-15.0736	8.33122	0.569083	0.952394
hsa.miR.199a.3p.hsa.miR.199b.3p	0.811361	-2.81187	4.43459	0.657943	0.952394
hsa.miR.324.3p	0.803451	-0.522854	2.12976	0.232394	0.952394
hsa.miR.342.5p	-2.72972	-9.46328	4.00385	0.423321	0.952394
hsa.mir.30c.2	0.546941	-0.598071	1.69195	0.345744	0.952394
hsa.miR.223.3p	26.0951	-54.812	107.002	0.523877	0.952394
hsa.miR.330.3p	-0.275171	-1.46233	0.911986	0.646756	0.952394
hsa.miR.500a.3p	-1.90196	-5.9197	2.11578	0.350067	0.952394
hsa.miR.502.3p	-0.602331	-3.03925	1.83459	0.625092	0.952394
hsa.miR.181d.5p	-0.478506	-2.4748	1.51779	0.635578	0.952394
hsa.miR.660.5p	0.814465	-0.940922	2.56985	0.359688	0.952394
hsa.miR.511.3p	0.812115	-1.25663	2.88086	0.438095	0.952394
hsa.miR.378i	0.0925955	-0.149328	0.334519	0.449603	0.952394
hsa.miR.320b	-7.73918	-43.2871	27.8087	0.666858	0.952655
hsa.miR.511.5p	29.8241	-118.31	177.958	0.690554	0.96193
hsa.miR.340.5p	-2.45801	-15.2042	10.2881	0.702958	0.96193
hsa.miR.652.3p	0.954561	-4.38582	6.29494	0.723738	0.96193
hsa.miR.326	0.592139	-2.49873	3.683	0.704815	0.96193
hsa.miR.30c.2.3p	-0.329519	-2.09319	1.43415	0.711784	0.96193
hsa.miR.15b.5p	0.254704	-0.997645	1.50705	0.687572	0.96193
hsa.miR.320d	-1.06574	-6.92777	4.7963	0.719211	0.96193
hsa.miR.24.2.5p	-0.237528	-1.53535	1.06029	0.717412	0.96193
hsa.mir.320b.1	0.132147	-0.58636	0.850654	0.716086	0.96193
hsa.mir.320b.2	-0.170892	-1.08959	0.74781	0.712995	0.96193
hsa.miR.4429	-0.179031	-1.07584	0.717774	0.693031	0.96193
hsa.miR.197.3p	-2.34945	-15.9001	11.2012	0.731695	0.966389
hsa.miR.24.3p	-15.2705	-106.963	76.4221	0.741893	0.967687
hsa.miR.589.5p	0.313464	-1.56386	2.19079	0.741245	0.967687
hsa.miR.200b.5p	1.27245	-6.85422	9.39913	0.756824	0.981068
hsa.miR.147b	0.253806	-1.48062	1.98823	0.772271	0.99495
hsa.miR.218.5p	0.798088	-4.85069	6.44687	0.77992	0.995886
hsa.miR.1299	-2.74762	-22.4301	16.9349	0.782482	0.995886
hsa.let.7f.5p	28.437	-546.067	602.941	0.922003	0.999509
hsa.miR.671.3p	0.163568	-1.39663	1.72377	0.83573	0.999509
hsa.miR.30d.5p	6.63939	-773.955	787.234	0.986576	0.999509
hsa.let.7i.5p	6.37396	-568.117	580.865	0.98249	0.999509
hsa.miR.26a.5p	-8.17672	-483.84	467.486	0.972874	0.999509
hsa.miR.378a.3p	0.0485219	-156.03	156.127	0.999509	0.999509
hsa.miR.125b.5p	1.27293	-31.4384	33.9843	0.938644	0.999509
hsa.miR.22.3p	-10.0942	-209.501	189.313	0.92024	0.999509
hsa.miR.27a.3p	8.17909	-112.474	128.832	0.893331	0.999509
hsa.miR.143.3p	-0.0582525	-95.2655	95.149	0.999034	0.999509
hsa.miR.744.5p	-0.314088	-5.8824	5.25423	0.911161	0.999509
hsa.miR.320a	-39.7443	-350.503	271.015	0.800308	0.999509
hsa.let.7c.5p	4.13759	-133.576	141.851	0.952609	0.999509
hsa.miR.335.3p	0.302163	-20.2006	20.8049	0.976743	0.999509
hsa.miR.29c.5p	0.0410929	-2.99513	3.07732	0.978642	0.999509
hsa.miR.532.5p	1.07285	-28.1983	30.344	0.942204	0.999509
hsa.miR.30e.3p	1.78643	-25.6979	29.2708	0.8977	0.999509
hsa.miR.27b.3p	6.52606	-54.2987	67.3508	0.831941	0.999509
hsa.miR.1307.3p	-1.5466	-32.3166	29.2234	0.920802	0.999509
hsa.miR.28.3p	0.112251	-20.1979	20.4224	0.991277	0.999509
hsa.miR.98.5p	0.533675	-10.2671	11.3344	0.922141	0.999509
hsa.miR.146b.3p	-0.690208	-12.8048	11.4244	0.910272	0.999509
hsa.miR.205.5p	2.02498	-24.7306	28.7805	0.880999	0.999509
hsa.miR.484	1.07113	-6.93022	9.07248	0.791194	0.999509
hsa.miR.941	-0.451207	-6.87903	5.97662	0.88957	0.999509
hsa.miR.128.3p	-1.5515	-14.2828	11.1798	0.809533	0.999509
hsa.miR.193a.3p	-0.0923977	-16.5761	16.3913	0.991153	0.999509
hsa.miR.6510.3p	0.214905	-2.70576	3.13557	0.884283	0.999509
hsa.miR.421	-0.119944	-2.4507	2.21082	0.918921	0.999509
hsa.miR.452.5p	0.35405	-3.38608	4.09418	0.851475	0.999509
hsa.miR.576.5p	0.0212605	-1.80516	1.84768	0.981629	0.999509
hsa.miR.150.5p	0.231469	-4.56358	5.02652	0.923929	0.999509
hsa.miR.16.2.3p	-0.0330691	-2.49478	2.42864	0.978801	0.999509
hsa.miR.210.3p	0.0138595	-1.89296	1.92068	0.988529	0.999509
hsa.miR.1301.3p	-0.0110085	-1.54632	1.5243	0.988684	0.999509
hsa.let.7a.3p	0.239383	-3.06239	3.54116	0.885968	0.999509
hsa.miR.501.3p	-0.0267591	-4.00903	3.95551	0.989395	0.999509
hsa.miR.378g	-0.116951	-1.5779	1.344	0.874189	0.999509
hsa.miR.185.5p	-1.15457	-12.228	9.91881	0.836614	0.999509
hsa.miR.190b	-0.0718381	-1.27263	1.12896	0.905801	0.999509
hsa.miR.193b.5p	-0.118452	-5.41629	5.17939	0.964723	0.999509
hsa.miR.196b.5p	0.131908	-1.13155	1.39536	0.836403	0.999509
hsa.miR.203a.3p	-0.0910854	-4.4987	4.31653	0.967393	0.999509
hsa.miR.378f	0.0306471	-0.737021	0.798315	0.937057	0.999509
hsa.let.7f.1.3p	0.152803	-1.4993	1.8049	0.854845	0.999509

## Sheet: season
Supplemental Table 6. Complete results of multivariable linear models estimating the relationship between log-transformed EV-miRNA expression and maternal-infant characteristics. Each tab indicates the variable of interest, adjusting for proportion of unmapped reads rather than proportion of rRNA.
All models were adjusted for proportion of unmapped reads, volume of skim milk. Adjustment for multiple testing was conducted using the Benjamini-Hochberg procedure.
miRNA	Estimate	Confidence Interval Lower	Confidence Interval Upper	p	pfdr
hsa.miR.222.3p	0.415893	0.196273	0.635514	0.000284902	0.0598293
hsa.let.7g.5p	-0.241446	-0.428066	-0.0548265	0.0117196	0.761788
hsa.miR.30a.5p	-0.148971	-0.307063	0.00912154	0.0644924	0.761788
hsa.miR.200a.3p	-0.163814	-0.337957	0.0103299	0.0649457	0.761788
hsa.miR.200a.5p	-0.132453	-0.274871	0.00996432	0.06799	0.761788
hsa.miR.141.3p	-0.252652	-0.477851	-0.0274539	0.028252	0.761788
hsa.miR.193a.5p	0.141738	0.00151194	0.281964	0.0476241	0.761788
hsa.miR.186.5p	-0.129177	-0.254745	-0.00360924	0.0438801	0.761788
hsa.miR.744.5p	0.22103	-0.0124344	0.454494	0.063265	0.761788
hsa.miR.429	-0.225988	-0.466885	0.0149098	0.0656711	0.761788
hsa.miR.28.3p	0.120083	0.0166916	0.223474	0.0232546	0.761788
hsa.miR.29a.3p	-0.171541	-0.355785	0.0127031	0.0676938	0.761788
hsa.miR.148a.5p	-0.291479	-0.505904	-0.0770535	0.00819039	0.761788
hsa.miR.128.3p	0.319787	0.040246	0.599327	0.0253581	0.761788
hsa.miR.345.5p	-0.415731	-0.856217	0.0247559	0.0640763	0.761788
hsa.miR.1287.5p	-1.06889	-2.06363	-0.0741534	0.0354548	0.761788
hsa.miR.1307.5p	-1.16635	-2.42475	0.0920534	0.0689236	0.761788
hsa.miR.203a.3p	0.703974	-0.0489915	1.45694	0.0665743	0.761788
hsa.miR.223.3p	-1.39212	-2.78259	-0.00164636	0.0497343	0.761788
hsa.miR.155.5p	0.612862	-0.0636783	1.2894	0.0753407	0.791077
hsa.miR.107	-0.378926	-0.813402	0.0555506	0.0866943	0.81406
hsa.miR.378f	-0.650872	-1.40306	0.101316	0.089159	0.81406
hsa.miR.511.3p	-1.23934	-2.64968	0.17099	0.0843634	0.81406
hsa.miR.194.5p	-1.24823	-2.71945	0.222985	0.0954844	0.835489
hsa.miR.190b	-1.10043	-2.41522	0.214354	0.099989	0.835612
hsa.miR.125a.3p	0.774316	-0.160375	1.70901	0.103457	0.835612
hsa.let.7f.5p	-0.145374	-0.330246	0.0394977	0.121961	0.871633
hsa.miR.30b.5p	-0.288653	-0.675412	0.0981064	0.141908	0.871633
hsa.miR.532.5p	0.147974	-0.0589997	0.354948	0.159269	0.871633
hsa.miR.1307.3p	0.162272	-0.0430422	0.367586	0.120092	0.871633
hsa.let.7d.3p	0.129484	-0.0564113	0.315379	0.170176	0.871633
hsa.miR.200b.5p	0.143785	-0.0547228	0.342293	0.153915	0.871633
hsa.miR.193a.3p	-0.75759	-1.8359	0.320715	0.166539	0.871633
hsa.miR.378d	-0.166415	-0.381672	0.0488407	0.128303	0.871633
hsa.miR.374a.5p	-0.957662	-2.15385	0.238528	0.115422	0.871633
hsa.miR.150.5p	1.03994	-0.430507	2.5104	0.163774	0.871633
hsa.miR.7706	0.704963	-0.228398	1.63832	0.137235	0.871633
hsa.miR.96.5p	-0.951516	-2.26748	0.364448	0.154633	0.871633
hsa.miR.324.3p	-0.965165	-2.2781	0.347775	0.147935	0.871633
hsa.miR.500a.3p	-0.772217	-1.86522	0.320783	0.164198	0.871633
hsa.miR.502.3p	-0.878513	-2.05575	0.29872	0.141953	0.871633
hsa.miR.22.3p	-0.0633657	-0.156769	0.0300379	0.181473	0.90534
hsa.miR.30e.5p	-0.123195	-0.306431	0.0600398	0.185379	0.90534
hsa.miR.335.5p	-0.496529	-1.25168	0.258618	0.195169	0.910788
hsa.miR.421	-0.801806	-2.01058	0.406966	0.191292	0.910788
hsa.miR.148a.3p	-0.150898	-0.386205	0.0844085	0.206344	0.923524
hsa.miR.146a.5p	0.210152	-0.124237	0.544541	0.215489	0.923524
hsa.miR.26b.5p	-0.143435	-0.370394	0.0835232	0.212946	0.923524
hsa.miR.106b.3p	0.274103	-0.161527	0.709733	0.214949	0.923524
hsa.miR.146b.5p	0.0488644	-0.0826277	0.180357	0.462861	0.945112
hsa.miR.3168	0.24258	-0.312803	0.797964	0.388435	0.945112
hsa.miR.99b.5p	0.0601466	-0.0750995	0.195393	0.379901	0.945112
hsa.miR.23a.3p	0.139012	-0.113115	0.39114	0.276791	0.945112
hsa.miR.671.3p	-0.532386	-1.82445	0.759674	0.415774	0.945112
hsa.let.7b.5p	0.0738056	-0.0921581	0.239769	0.379912	0.945112
hsa.let.7i.5p	0.081413	-0.0618084	0.224634	0.262263	0.945112
hsa.miR.26a.5p	-0.029674	-0.135278	0.0759303	0.578607	0.945112
hsa.let.7a.5p	-0.0595248	-0.288472	0.169422	0.607273	0.945112
hsa.miR.99a.5p	-0.0767615	-0.314094	0.160571	0.522719	0.945112
hsa.miR.200c.3p	0.0375415	-0.114556	0.189639	0.625574	0.945112
hsa.miR.25.3p	-0.0367026	-0.157195	0.0837901	0.547164	0.945112
hsa.miR.125b.5p	0.108939	-0.171562	0.38944	0.442987	0.945112
hsa.miR.183.5p	-0.0962592	-0.296562	0.104043	0.342839	0.945112
hsa.miR.27a.3p	-0.0520786	-0.201422	0.0972647	0.490814	0.945112
hsa.miR.224.5p	-0.0497918	-0.231574	0.13199	0.588204	0.945112
hsa.miR.143.3p	-0.0933099	-0.419355	0.232736	0.571616	0.945112
hsa.miR.152.3p	0.0703964	-0.117332	0.258125	0.458816	0.945112
hsa.miR.30a.3p	-0.0591483	-0.215268	0.0969718	0.454202	0.945112
hsa.miR.423.3p	0.0609254	-0.0851592	0.20701	0.410144	0.945112
hsa.miR.27a.5p	0.187413	-0.380083	0.75491	0.514018	0.945112
hsa.miR.1246	-0.358156	-1.8016	1.08529	0.623755	0.945112
hsa.miR.101.3p	-0.127449	-0.336336	0.0814387	0.229081	0.945112
hsa.miR.29c.5p	0.302332	-0.80381	1.40847	0.589004	0.945112
hsa.miR.375	-0.0515884	-0.231284	0.128107	0.570408	0.945112
hsa.miR.27b.3p	-0.0425263	-0.177379	0.0923261	0.533138	0.945112
hsa.miR.181a.5p	-0.0403867	-0.13611	0.0553364	0.404733	0.945112
hsa.miR.191.5p	-0.0523486	-0.206531	0.101834	0.502291	0.945112
hsa.miR.182.5p	-0.089853	-0.289482	0.109776	0.374185	0.945112
hsa.miR.92a.3p	0.0343291	-0.0984125	0.167071	0.609177	0.945112
hsa.miR.148b.3p	-0.103863	-0.367742	0.160016	0.43689	0.945112
hsa.miR.100.5p	-0.0602998	-0.27985	0.15925	0.587194	0.945112
hsa.miR.7.5p	-0.0877506	-0.332806	0.157305	0.479269	0.945112
hsa.miR.205.5p	-0.0557221	-0.274772	0.163327	0.615044	0.945112
hsa.miR.365a.3p.hsa.miR.365b.3p	-0.477645	-1.40774	0.452445	0.310891	0.945112
hsa.miR.99b.3p	-0.191641	-0.78678	0.403498	0.524546	0.945112
hsa.miR.10a.5p	-0.134751	-0.458739	0.189237	0.411424	0.945112
hsa.miR.22.5p	-0.074972	-0.230755	0.0808108	0.342149	0.945112
hsa.miR.374b.5p	0.241913	-0.487703	0.971529	0.512346	0.945112
hsa.miR.664a.5p	-0.129998	-0.545706	0.285711	0.536566	0.945112
hsa.miR.140.3p	0.0750035	-0.205644	0.355651	0.597293	0.945112
hsa.miR.3182	-0.225443	-0.96301	0.512123	0.54578	0.945112
hsa.miR.16.5p	0.248778	-0.753631	1.25119	0.62368	0.945112
hsa.miR.1260b	0.497257	-0.796173	1.79069	0.447596	0.945112
hsa.miR.192.5p	-0.0623356	-0.221611	0.09694	0.439486	0.945112
hsa.miR.425.5p	-0.147849	-0.718844	0.423147	0.608741	0.945112
hsa.miR.6510.3p	-0.251428	-1.21752	0.714663	0.606917	0.945112
hsa.miR.664a.3p	-0.456669	-1.30201	0.388668	0.286554	0.945112
hsa.miR.92b.3p	-0.173425	-0.631815	0.284965	0.454831	0.945112
hsa.miR.361.5p	-0.515365	-1.54624	0.51551	0.323834	0.945112
hsa.miR.4443	-0.150594	-0.731585	0.430397	0.608368	0.945112
hsa.mir.378c	-0.192596	-0.550884	0.165692	0.288934	0.945112
hsa.miR.218.5p	0.539278	-0.715083	1.79364	0.395901	0.945112
hsa.miR.326	0.455877	-0.92947	1.84122	0.515514	0.945112
hsa.miR.339.3p	0.0845761	-0.1145	0.283653	0.401488	0.945112
hsa.miR.181a.3p	-0.324253	-1.37836	0.72985	0.543223	0.945112
hsa.miR.331.3p	0.471416	-1.04816	1.99099	0.539802	0.945112
hsa.miR.30d.3p	-0.3977	-1.5593	0.763897	0.498718	0.945112
hsa.miR.589.5p	0.681982	-0.67544	2.0394	0.32145	0.945112
hsa.miR.629.5p	0.168399	-0.417671	0.75447	0.570075	0.945112
hsa.miR.378c	-0.214037	-0.62594	0.197867	0.305223	0.945112
hsa.miR.2110	0.552234	-0.368524	1.47299	0.237038	0.945112
hsa.miR.16.2.3p	-0.39393	-1.35806	0.570199	0.419686	0.945112
hsa.miR.29b.3p	-0.6133	-1.81664	0.590042	0.314546	0.945112
hsa.miR.574.5p	-0.543386	-1.85686	0.770091	0.413908	0.945112
hsa.miR.210.3p	-0.416408	-1.63646	0.803639	0.500056	0.945112
hsa.miR.30c.2.3p	-0.414553	-1.69737	0.868264	0.523073	0.945112
hsa.miR.1301.3p	0.652685	-0.688017	1.99339	0.336622	0.945112
hsa.miR.195.3p	-0.767854	-2.04629	0.510582	0.236371	0.945112
hsa.miR.501.3p	0.215076	-0.471242	0.901394	0.535705	0.945112
hsa.miR.760	-0.630929	-2.14214	0.880286	0.409649	0.945112
hsa.miR.378g	0.245708	-0.421078	0.912494	0.466614	0.945112
hsa.miR.19b.3p	-0.4774	-1.6168	0.662004	0.407982	0.945112
hsa.miR.130b.3p	-0.611979	-1.98998	0.76602	0.380555	0.945112
hsa.miR.185.5p	0.572636	-0.424592	1.56986	0.257466	0.945112
hsa.miR.378e	0.231729	-0.356862	0.82032	0.436773	0.945112
hsa.miR.365b.5p	-0.386037	-1.77997	1.00789	0.584087	0.945112
hsa.miR.106b.5p	-0.34291	-1.68318	0.997361	0.613004	0.945112
hsa.miR.885.3p	0.358097	-0.901171	1.61737	0.574058	0.945112
hsa.miR.223.5p	-0.251481	-1.19022	0.687262	0.596416	0.945112
hsa.miR.320c	0.136649	-0.299923	0.573221	0.536189	0.945112
hsa.let.7f.1.3p	-0.580142	-1.75058	0.590298	0.327963	0.945112
hsa.mir.30c.2	-0.449463	-1.67102	0.772096	0.467283	0.945112
hsa.miR.24.2.5p	0.414642	-0.858919	1.6882	0.519974	0.945112
hsa.mir.30c.1	-0.480659	-1.7136	0.752285	0.441263	0.945112
hsa.mir.320b.1	0.427603	-0.728082	1.58329	0.464803	0.945112
hsa.miR.181d.5p	-0.589181	-1.99344	0.815076	0.407339	0.945112
hsa.miR.660.5p	-0.517162	-1.88275	0.848423	0.454384	0.945112
hsa.miR.4429	-0.425046	-1.53433	0.684233	0.449099	0.945112
hsa.miR.378i	-0.663895	-1.87889	0.551105	0.281094	0.945112
hsa.miR.598.3p	0.292832	-0.909881	1.49554	0.630265	0.945398
hsa.miR.125a.5p	0.0727927	-0.232182	0.377767	0.637005	0.948731
hsa.let.7e.5p	0.0833634	-0.274778	0.441505	0.645371	0.952272
hsa.miR.885.5p	-0.179431	-0.977489	0.618627	0.656656	0.952272
hsa.let.7a.3p	-0.185577	-1.0132	0.642046	0.657521	0.952272
hsa.miR.196b.5p	-0.294377	-1.58871	0.999959	0.652948	0.952272
hsa.miR.1299	0.375087	-1.32788	2.07806	0.663208	0.95393
hsa.miR.151a.3p	-0.0174128	-0.118478	0.0836522	0.733316	0.968531
hsa.miR.423.5p	-0.0448722	-0.303441	0.213697	0.73146	0.968531
hsa.miR.24.3p	0.0281257	-0.114496	0.170748	0.696575	0.968531
hsa.miR.511.5p	-0.0748826	-0.44149	0.291725	0.686297	0.968531
hsa.miR.30e.3p	-0.0280706	-0.177532	0.121391	0.710349	0.968531
hsa.miR.146b.3p	-0.0308878	-0.19242	0.130644	0.705343	0.968531
hsa.miR.197.3p	0.105415	-0.437746	0.648576	0.70115	0.968531
hsa.miR.181a.2.3p	0.0395554	-0.167086	0.246197	0.705046	0.968531
hsa.miR.221.3p	0.0862967	-0.399075	0.571669	0.725144	0.968531
hsa.miR.328.3p	-0.0744329	-0.505422	0.356556	0.732706	0.968531
hsa.miR.148b.5p	0.265049	-1.04824	1.57834	0.689842	0.968531
hsa.miR.135a.5p	-0.277775	-1.74405	1.1885	0.70795	0.968531
hsa.miR.15b.5p	0.245086	-1.09716	1.58733	0.718043	0.968531
hsa.miR.652.3p	0.129227	-0.664828	0.923281	0.747572	0.970733
hsa.miR.196a.5p	0.117072	-0.620123	0.854266	0.753474	0.970733
hsa.miR.769.5p	-0.196232	-1.41552	1.02305	0.750273	0.970733
hsa.miR.17.5p	0.203901	-1.0149	1.4227	0.740763	0.970733
hsa.miR.30d.5p	0.0174868	-0.204898	0.239871	0.876399	0.972485
hsa.miR.21.5p	0.0472207	-0.279539	0.37398	0.775029	0.972485
hsa.miR.378a.3p	0.0156611	-0.124862	0.156184	0.825536	0.972485
hsa.miR.200b.3p	0.00671584	-0.145965	0.159397	0.930666	0.972485
hsa.miR.30c.5p	0.0072192	-0.153569	0.168007	0.929231	0.972485
hsa.miR.342.3p	0.0436544	-0.532563	0.619872	0.88088	0.972485
hsa.miR.320a	-0.04019	-0.333646	0.253266	0.786497	0.972485
hsa.let.7c.5p	0.00971076	-0.202637	0.222059	0.927924	0.972485
hsa.miR.335.3p	-0.0108876	-0.247969	0.226194	0.92762	0.972485
hsa.miR.181b.5p	-0.0104265	-0.106852	0.0859991	0.83065	0.972485
hsa.let.7d.5p	-0.0158528	-0.181116	0.14941	0.849519	0.972485
hsa.miR.361.3p	-0.00646029	-0.173735	0.160814	0.939105	0.972485
hsa.miR.23b.3p	-0.0303957	-0.267744	0.206953	0.800049	0.972485
hsa.miR.98.5p	-0.00931859	-0.197081	0.178444	0.921797	0.972485
hsa.miR.103a.3p	-0.0108307	-0.191623	0.169962	0.905673	0.972485
hsa.miR.499a.5p	0.0324251	-0.477139	0.541989	0.899837	0.972485
hsa.miR.484	-0.0063035	-0.181538	0.168931	0.943274	0.972485
hsa.miR.941	0.0828404	-0.510254	0.675935	0.782363	0.972485
hsa.miR.125b.2.3p	-0.0261289	-0.246183	0.193925	0.814328	0.972485
hsa.miR.340.5p	0.0452554	-0.654314	0.744825	0.898181	0.972485
hsa.miR.195.5p	-0.0798871	-1.44723	1.28746	0.907996	0.972485
hsa.miR.452.5p	-0.0639176	-1.14575	1.01792	0.906965	0.972485
hsa.miR.28.5p	0.0536062	-1.08624	1.19345	0.925882	0.972485
hsa.let.7b.3p	0.0962576	-0.664267	0.856782	0.802336	0.972485
hsa.miR.20a.5p	-0.0371179	-1.08901	1.01477	0.944353	0.972485
hsa.miR.320b	0.0275079	-0.39293	0.447945	0.897029	0.972485
hsa.miR.576.5p	0.055838	-1.46657	1.57825	0.942164	0.972485
hsa.miR.187.3p	0.0864242	-0.783612	0.95646	0.844239	0.972485
hsa.miR.425.3p	0.0340167	-0.93605	1.00408	0.9447	0.972485
hsa.miR.574.3p	0.0800838	-0.507914	0.668081	0.787648	0.972485
hsa.miR.147b	0.16894	-1.23911	1.57699	0.812421	0.972485
hsa.miR.29c.3p	-0.14935	-1.30369	1.00499	0.798035	0.972485
hsa.miR.340.3p	-0.136485	-1.56957	1.2966	0.850582	0.972485
hsa.miR.221.5p	0.0822892	-1.17231	1.33689	0.896774	0.972485
hsa.miR.1303	-0.103573	-1.43825	1.23111	0.878008	0.972485
hsa.miR.199a.3p.hsa.miR.199b.3p	-0.171988	-1.59237	1.24839	0.810727	0.972485
hsa.miR.320d	0.0374797	-0.555101	0.63006	0.900439	0.972485
hsa.miR.342.5p	0.125602	-0.784666	1.03587	0.784932	0.972485
hsa.miR.330.3p	-0.072295	-1.51375	1.36916	0.920973	0.972485
hsa.mir.320b.2	-0.0818768	-1.23055	1.0668	0.887877	0.972485
hsa.mir.320a	0.158798	-0.958401	1.276	0.778623	0.972485
hsa.miR.339.5p	-0.0342526	-1.16153	1.09302	0.952072	0.975293
hsa.miR.3615	0.00231926	-0.274654	0.279293	0.986785	0.996681
hsa.miR.93.5p	0.00710885	-0.754794	0.769011	0.985275	0.996681
hsa.miR.184	-0.0110972	-1.37814	1.35594	0.987188	0.996681
hsa.miR.193b.3p	0.000565105	-0.944555	0.945685	0.999056	0.999056
hsa.miR.193b.5p	0.00238256	-0.991603	0.996368	0.996217	0.999056

## Sheet: predominantly_breastfed
Supplemental Table 6. Complete results of multivariable linear models estimating the relationship between log-transformed EV-miRNA expression and maternal-infant characteristics. Each tab indicates the variable of interest, adjusting for proportion of unmapped reads rather than proportion of rRNA.
All models were adjusted for proportion of unmapped reads, volume of skim milk. Adjustment for multiple testing was conducted using the Benjamini-Hochberg procedure.
miRNA	Estimate	Confidence Interval Lower	Confidence Interval Upper	p	pfdr
hsa.miR.30d.5p	-0.398474	-0.61502	-0.181927	0.00041246	0.0242141
hsa.miR.21.5p	0.571373	0.252134	0.890612	0.000580223	0.0242141
hsa.miR.183.5p	-0.381378	-0.575748	-0.187007	0.000175813	0.0242141
hsa.miR.27a.3p	0.278522	0.133514	0.42353	0.000235729	0.0242141
hsa.miR.125a.5p	-0.532453	-0.830689	-0.234216	0.00059784	0.0242141
hsa.miR.3615	-0.477756	-0.748674	-0.206838	0.000691833	0.0242141
hsa.miR.146a.5p	0.550744	0.219315	0.882174	0.00134312	0.0352569
hsa.miR.375	-0.295467	-0.472467	-0.118468	0.00127947	0.0352569
hsa.miR.151a.3p	-0.162359	-0.262035	-0.0626827	0.00165448	0.0386045
hsa.miR.378a.3p	0.222873	0.0841557	0.36159	0.00190155	0.0391583
hsa.miR.29c.3p	1.8183	0.677948	2.95865	0.00205115	0.0391583
hsa.miR.24.3p	0.222584	0.0815033	0.363665	0.00227586	0.0398275
hsa.miR.125b.5p	-0.426625	-0.705377	-0.147873	0.00303572	0.0490386
hsa.miR.182.5p	-0.296433	-0.495432	-0.0974348	0.00387603	0.0581405
hsa.miR.205.5p	0.320603	0.102593	0.538613	0.00433669	0.0607137
hsa.miR.140.3p	0.40728	0.127736	0.686825	0.00469718	0.0616505
hsa.miR.200c.3p	-0.217997	-0.369612	-0.0663807	0.00524886	0.0648389
hsa.miR.511.5p	-0.514963	-0.880826	-0.1491	0.00624532	0.0728621
hsa.miR.335.5p	1.05813	0.29849	1.81776	0.00678452	0.0749868
hsa.let.7i.5p	0.198898	0.0550435	0.342753	0.00719048	0.0755
hsa.miR.200a.5p	-0.197725	-0.342303	-0.053146	0.00782277	0.0782277
hsa.miR.629.5p	0.789748	0.202663	1.37683	0.00885796	0.0845533
hsa.miR.30c.5p	-0.21229	-0.373316	-0.0512635	0.0102619	0.0923118
hsa.miR.27a.5p	0.748045	0.178437	1.31765	0.0105499	0.0923118
hsa.miR.128.3p	-0.372376	-0.659372	-0.0853803	0.0114882	0.0965009
hsa.miR.200b.5p	-0.255641	-0.456815	-0.0544681	0.0132528	0.107042
hsa.miR.92a.3p	-0.156708	-0.290681	-0.0227345	0.0223153	0.173564
hsa.miR.92b.3p	-0.536014	-0.999572	-0.072455	0.0238569	0.178927
hsa.miR.99b.5p	-0.153487	-0.290602	-0.0163711	0.0285994	0.198607
hsa.miR.28.3p	0.119296	0.0122348	0.226357	0.0293182	0.198607
hsa.miR.361.5p	1.17841	0.132585	2.22424	0.0275901	0.198607
hsa.miR.200b.3p	-0.166907	-0.32137	-0.0124439	0.0344595	0.214389
hsa.miR.224.5p	0.196582	0.0123299	0.380835	0.0367523	0.214389
hsa.miR.335.3p	-0.258307	-0.498192	-0.0184223	0.0350796	0.214389
hsa.let.7d.3p	-0.20293	-0.392774	-0.0130859	0.0364063	0.214389
hsa.miR.339.3p	-0.215802	-0.417977	-0.0136274	0.0366685	0.214389
hsa.miR.1307.3p	-0.221487	-0.431827	-0.0111469	0.0392269	0.222639
hsa.miR.2110	0.969434	0.0299757	1.90889	0.0432473	0.236535
hsa.mir.320b.2	1.19764	0.0331932	2.36209	0.043928	0.236535
hsa.miR.22.3p	0.0958349	0.000254952	0.191415	0.049403	0.259366
hsa.miR.23a.3p	0.248672	-0.00892908	0.506273	0.0583316	0.271591
hsa.miR.423.3p	-0.143089	-0.292008	0.00583019	0.0594913	0.271591
hsa.miR.320a	0.286841	-0.0114363	0.585118	0.0592808	0.271591
hsa.miR.181a.3p	1.05522	-0.0168726	2.1273	0.0536484	0.271591
hsa.miR.193b.5p	0.974016	-0.0358455	1.98388	0.0585454	0.271591
hsa.miR.320d	0.584772	-0.0171718	1.18671	0.0567769	0.271591
hsa.miR.197.3p	-0.514068	-1.06695	0.0388156	0.0680601	0.297763
hsa.miR.93.5p	0.722886	-0.0520293	1.4978	0.0671713	0.297763
hsa.miR.574.5p	1.19436	-0.147725	2.53645	0.0805448	0.345192
hsa.miR.423.5p	0.229041	-0.0346456	0.492728	0.0879604	0.356604
hsa.miR.191.5p	-0.136648	-0.294137	0.0208413	0.0883019	0.356604
hsa.miR.320c	0.390433	-0.0552391	0.836106	0.08531	0.356604
hsa.miR.532.5p	0.181236	-0.031845	0.394317	0.0946719	0.361474
hsa.miR.320b	0.365371	-0.0634029	0.794144	0.0940687	0.361474
hsa.miR.324.3p	1.15067	-0.201722	2.50307	0.0945604	0.361474
hsa.miR.660.5p	1.1788	-0.217828	2.57544	0.0971933	0.364475
hsa.miR.378d	0.184159	-0.0379466	0.406264	0.103156	0.38005
hsa.miR.19b.3p	0.953937	-0.213009	2.12088	0.108043	0.391188
hsa.miR.29a.3p	0.15494	-0.0362074	0.346088	0.111007	0.395111
hsa.miR.148a.3p	-0.191379	-0.433623	0.0508646	0.120246	0.410782
hsa.miR.195.5p	-1.09498	-2.49227	0.302307	0.123235	0.410782
hsa.mir.320a	0.899127	-0.242773	2.04103	0.121472	0.410782
hsa.miR.4429	0.897686	-0.238718	2.03409	0.120288	0.410782
hsa.miR.499a.5p	-0.396374	-0.917441	0.124693	0.134476	0.421635
hsa.miR.374b.5p	0.570973	-0.176525	1.31847	0.132887	0.421635
hsa.miR.106b.3p	0.344331	-0.104303	0.792964	0.131058	0.421635
hsa.miR.155.5p	0.534181	-0.168129	1.23649	0.134522	0.421635
hsa.miR.339.5p	0.869681	-0.283176	2.02254	0.137711	0.425285
hsa.miR.150.5p	1.13371	-0.384423	2.65184	0.141675	0.431183
hsa.miR.340.5p	0.527464	-0.188368	1.2433	0.146989	0.437675
hsa.miR.885.5p	-0.600793	-1.41815	0.216566	0.147976	0.437675
hsa.miR.429	-0.182217	-0.432789	0.0683539	0.152301	0.444213
hsa.miR.378g	0.492695	-0.191578	1.17697	0.156351	0.449778
hsa.miR.1246	1.05278	-0.426806	2.53236	0.161246	0.45759
hsa.miR.181b.5p	0.0695188	-0.0292484	0.168286	0.165769	0.458046
hsa.miR.576.5p	-1.10296	-2.66189	0.455972	0.163608	0.458046
hsa.miR.3168	-0.39533	-0.966271	0.175612	0.172697	0.459069
hsa.miR.28.5p	0.808678	-0.358977	1.97633	0.172606	0.459069
hsa.miR.190b	0.946184	-0.418141	2.31051	0.172022	0.459069
hsa.miR.330.3p	1.01207	-0.464836	2.48898	0.177137	0.464984
hsa.miR.1301.3p	-0.938722	-2.31859	0.441143	0.180268	0.467362
hsa.mir.30c.2	-0.84766	-2.10268	0.407363	0.18339	0.469659
hsa.let.7f.5p	0.128305	-0.0633605	0.319971	0.187275	0.473829
hsa.miR.187.3p	-0.59338	-1.48538	0.298621	0.190033	0.475084
hsa.miR.502.3p	0.801835	-0.417641	2.02131	0.19517	0.482185
hsa.miR.365a.3p.hsa.miR.365b.3p	-0.598911	-1.55793	0.360108	0.218375	0.521123
hsa.miR.10a.5p	-0.210081	-0.543542	0.12338	0.214377	0.521123
hsa.miR.500a.3p	0.707953	-0.423927	1.83983	0.217671	0.521123
hsa.miR.664a.3p	-0.538591	-1.41082	0.333633	0.223552	0.527482
hsa.miR.143.3p	0.199491	-0.135783	0.534765	0.24075	0.555576
hsa.miR.96.5p	-0.815269	-2.17949	0.548956	0.238715	0.555576
hsa.miR.107	0.260143	-0.192454	0.71274	0.257012	0.586659
hsa.miR.193a.3p	-0.624747	-1.74293	0.493433	0.270465	0.60867
hsa.miR.125a.3p	0.541218	-0.43151	1.51395	0.272452	0.60867
hsa.miR.152.3p	-0.102233	-0.295754	0.0912886	0.297286	0.617192
hsa.miR.7.5p	0.138272	-0.11419	0.390734	0.279977	0.617192
hsa.miR.148a.5p	-0.121836	-0.34977	0.106098	0.291641	0.617192
hsa.mir.378c	0.200266	-0.170005	0.570538	0.285984	0.617192
hsa.miR.326	-0.745592	-2.173	0.681811	0.302718	0.617192
hsa.miR.147b	0.778038	-0.669791	2.22587	0.28908	0.617192
hsa.miR.210.3p	0.660441	-0.596765	1.91765	0.29998	0.617192
hsa.miR.342.5p	-0.502163	-1.43824	0.433918	0.289911	0.617192
hsa.miR.181d.5p	0.769637	-0.678823	2.2181	0.2945	0.617192
hsa.miR.100.5p	-0.114655	-0.340797	0.111488	0.317068	0.622283
hsa.miR.181a.2.3p	0.108826	-0.103848	0.321499	0.312623	0.622283
hsa.miR.221.5p	-0.654758	-1.94531	0.635794	0.31674	0.622283
hsa.mir.320b.1	0.604992	-0.586746	1.79673	0.316448	0.622283
hsa.miR.146b.5p	-0.0640805	-0.199765	0.0716041	0.351198	0.639289
hsa.miR.26b.5p	0.11282	-0.122482	0.348122	0.343942	0.639289
hsa.miR.196a.5p	-0.35875	-1.11784	0.400344	0.350866	0.639289
hsa.miR.20a.5p	0.518898	-0.563622	1.60142	0.344067	0.639289
hsa.miR.425.3p	0.489478	-0.50864	1.4876	0.333099	0.639289
hsa.let.7a.3p	-0.412002	-1.26445	0.440443	0.340098	0.639289
hsa.let.7f.1.3p	0.583373	-0.62659	1.79334	0.34127	0.639289
hsa.miR.24.2.5p	-0.617803	-1.93123	0.695621	0.353131	0.639289
hsa.miR.223.3p	0.719089	-0.738075	2.17625	0.330081	0.639289
hsa.miR.101.3p	0.0989677	-0.117575	0.31551	0.366895	0.657741
hsa.miR.125b.2.3p	-0.101034	-0.327681	0.125613	0.378772	0.657741
hsa.miR.345.5p	0.205653	-0.255411	0.666718	0.378493	0.657741
hsa.miR.221.3p	0.222825	-0.277255	0.722906	0.378984	0.657741
hsa.miR.196b.5p	-0.600954	-1.93491	0.732998	0.373755	0.657741
hsa.miR.671.3p	-0.588455	-1.92321	0.746297	0.384022	0.661021
hsa.miR.222.3p	-0.103983	-0.344884	0.136918	0.394021	0.667293
hsa.miR.30e.5p	-0.0825358	-0.272839	0.107767	0.39177	0.667293
hsa.miR.30a.5p	-0.0709592	-0.236475	0.0945568	0.397224	0.667337
hsa.miR.4443	0.254335	-0.344864	0.853535	0.401912	0.669853
hsa.let.7a.5p	0.0984493	-0.137703	0.334601	0.41033	0.678498
hsa.miR.194.5p	-0.634746	-2.17072	0.901231	0.414413	0.679896
hsa.miR.589.5p	0.576086	-0.829028	1.9812	0.418092	0.680616
hsa.miR.3182	-0.305402	-1.06673	0.455926	0.428178	0.691673
hsa.miR.25.3p	-0.0482285	-0.172626	0.076169	0.443778	0.695474
hsa.miR.30a.3p	-0.0626347	-0.223966	0.0986961	0.443145	0.695474
hsa.miR.30b.5p	-0.156272	-0.559007	0.246462	0.44339	0.695474
hsa.miR.374a.5p	-0.486631	-1.73411	0.760847	0.440976	0.695474
hsa.let.7d.5p	0.0646304	-0.105743	0.235003	0.453629	0.700503
hsa.miR.192.5p	0.0613031	-0.103355	0.225961	0.462032	0.700503
hsa.miR.30d.3p	0.448466	-0.751559	1.64849	0.460344	0.700503
hsa.miR.7706	-0.363787	-1.33613	0.608558	0.459842	0.700503
hsa.miR.760	0.57976	-0.98317	2.14269	0.463667	0.700503
hsa.miR.484	0.0660762	-0.114583	0.246736	0.469934	0.701487
hsa.miR.425.5p	0.215057	-0.374348	0.804463	0.470998	0.701487
hsa.miR.181a.5p	-0.0351854	-0.134212	0.0638412	0.482669	0.713807
hsa.miR.328.3p	0.153787	-0.2909	0.598475	0.4944	0.726041
hsa.miR.29b.3p	0.427615	-0.819348	1.67458	0.498028	0.726291
hsa.miR.598.3p	0.415964	-0.82583	1.65776	0.508029	0.735766
hsa.miR.421	0.406647	-0.850425	1.66372	0.52265	0.751757
hsa.miR.6510.3p	-0.317615	-1.31546	0.680228	0.529325	0.756178
hsa.miR.185.5p	-0.325415	-1.36049	0.709664	0.534392	0.758259
hsa.miR.1287.5p	0.325227	-0.72295	1.37341	0.539737	0.760703
hsa.miR.340.3p	0.444503	-1.03437	1.92337	0.552475	0.773465
hsa.miR.16.2.3p	0.296972	-0.700926	1.29487	0.556404	0.773808
hsa.miR.193a.5p	0.0418475	-0.105602	0.189297	0.574812	0.792725
hsa.miR.885.3p	-0.366726	-1.66823	0.934782	0.577557	0.792725
hsa.miR.17.5p	0.337188	-0.921431	1.59581	0.5964	0.802847
hsa.miR.1307.5p	0.359108	-0.960394	1.67861	0.590594	0.802847
hsa.miR.378f	-0.211359	-0.998517	0.575799	0.595571	0.802847
hsa.let.7e.5p	0.0975719	-0.272466	0.46761	0.602194	0.805482
hsa.let.7b.3p	-0.197971	-0.983286	0.587344	0.618227	0.816526
hsa.miR.378i	0.318756	-0.942456	1.57997	0.617327	0.816526
hsa.mir.30c.1	-0.315684	-1.59211	0.960741	0.624883	0.820159
hsa.miR.452.5p	0.267683	-0.849282	1.38465	0.635642	0.829098
hsa.miR.1299	-0.408477	-2.16835	1.35139	0.646307	0.832665
hsa.miR.130b.3p	0.335201	-1.09276	1.76316	0.642575	0.832665
hsa.miR.342.3p	0.124888	-0.470216	0.719991	0.678178	0.842097
hsa.miR.744.5p	-0.0545766	-0.299653	0.1905	0.659718	0.842097
hsa.miR.22.5p	0.0345064	-0.127056	0.196069	0.672805	0.842097
hsa.miR.664a.5p	0.09182	-0.33824	0.52188	0.672912	0.842097
hsa.miR.30c.2.3p	0.275325	-1.05201	1.60266	0.681697	0.842097
hsa.miR.378e	0.128878	-0.480692	0.738448	0.675915	0.842097
hsa.miR.106b.5p	0.306516	-1.0791	1.69213	0.661835	0.842097
hsa.miR.184	0.284713	-1.12707	1.6965	0.690062	0.847445
hsa.let.7c.5p	-0.0403002	-0.259635	0.179035	0.716353	0.869561
hsa.miR.135a.5p	0.281563	-1.23389	1.79702	0.71332	0.869561
hsa.miR.99a.5p	-0.0402617	-0.285905	0.205382	0.745836	0.875299
hsa.miR.361.3p	0.0281289	-0.144671	0.200929	0.747512	0.875299
hsa.miR.103a.3p	-0.0284442	-0.215227	0.158339	0.763285	0.875299
hsa.miR.146b.3p	0.0257353	-0.141251	0.192721	0.760526	0.875299
hsa.miR.1260b	0.213774	-1.12606	1.55361	0.752355	0.875299
hsa.miR.574.3p	-0.0918161	-0.699472	0.515839	0.765074	0.875299
hsa.miR.378c	0.0640955	-0.36358	0.491771	0.766929	0.875299
hsa.miR.195.3p	-0.212699	-1.54224	1.11684	0.751714	0.875299
hsa.miR.501.3p	0.124487	-0.585727	0.834701	0.728874	0.875299
hsa.miR.203a.3p	0.134269	-0.656138	0.924675	0.73692	0.875299
hsa.miR.223.5p	-0.166959	-1.13793	0.804011	0.733825	0.875299
hsa.miR.26a.5p	-0.0151908	-0.124456	0.0940745	0.783347	0.882491
hsa.miR.141.3p	0.0320527	-0.206034	0.270139	0.79004	0.882491
hsa.miR.99b.3p	0.0849115	-0.531147	0.70097	0.785166	0.882491
hsa.miR.148b.5p	0.186012	-1.17185	1.54387	0.786444	0.882491
hsa.let.7b.5p	-0.020997	-0.193109	0.151115	0.809332	0.899258
hsa.miR.29c.5p	-0.123154	-1.26772	1.02141	0.831468	0.900043
hsa.miR.30e.3p	-0.0167444	-0.171283	0.137794	0.830309	0.900043
hsa.miR.23b.3p	0.0283203	-0.216997	0.273638	0.81939	0.900043
hsa.miR.193b.3p	-0.112283	-1.08884	0.864271	0.820103	0.900043
hsa.miR.16.5p	0.113194	-0.923773	1.15016	0.829063	0.900043
hsa.miR.98.5p	-0.0176366	-0.211671	0.176398	0.857322	0.923269
hsa.miR.218.5p	-0.108853	-1.40956	1.19185	0.868525	0.930563
hsa.miR.186.5p	0.0103176	-0.12199	0.142625	0.877414	0.935314
hsa.miR.652.3p	-0.0502404	-0.871257	0.770776	0.903658	0.958425
hsa.miR.27b.3p	-0.00743356	-0.147057	0.13219	0.916129	0.961935
hsa.miR.15b.5p	0.0771714	-1.31085	1.46519	0.912429	0.961935
hsa.miR.365b.5p	0.0624396	-1.38023	1.50511	0.931775	0.968677
hsa.miR.511.3p	-0.0680873	-1.54655	1.41038	0.927417	0.968677
hsa.miR.331.3p	-0.0532835	-1.62658	1.52001	0.946588	0.974428
hsa.miR.769.5p	0.0448337	-1.2159	1.30556	0.94392	0.974428
hsa.let.7g.5p	-0.00538615	-0.20421	0.193438	0.957265	0.975852
hsa.miR.200a.3p	-0.00508831	-0.188023	0.177846	0.956122	0.975852
hsa.miR.148b.3p	-0.00545747	-0.278968	0.268053	0.968516	0.982552
hsa.miR.1303	0.012131	-1.36743	1.39169	0.986122	0.995604
hsa.miR.941	-0.000810064	-0.614006	0.612385	0.997915	0.997915
hsa.miR.199a.3p.hsa.miR.199b.3p	0.00428244	-1.4641	1.47267	0.995397	0.997915

[truncated: 1 more sheets: breastfeedings_per_day]
