# Supplementary material for: Influence of technical and maternal-infant factors on the measurement and expression of extracellular miRNA in human milk
Source: Front Immunol. 2023 Jul 10;14:1151870. doi: 10.3389/fimmu.2023.1151870 (PMC10363855; doi:10.3389/fimmu.2023.1151870)
Supplement: Supplementary file 5 [file Table_7.xlsx]

## Sheet: days_postpartum
Supplemental Table 7. Pathway analysis of mRNA targets of miRNA associated with characteristics of interest identified by microT-CDS and Tarbase.
microT-CDS KEGG pathway	p-value	#genes	#miRNAs	Tarbase KEGG pathway	p-value	#genes	#miRNAs
Amphetamine addiction	0.0167911	15	1
Lysine degradation	0.0170144	10	1
Mucin type O-Glycan biosynthesis	0.0170144	5	1	Mucin type O-Glycan biosynthesis	0.000638267	8	1
Signaling pathways regulating pluripotency of stem cells	0.0281587	25	1	Signaling pathways regulating pluripotency of stem cells	0.14314	29	1
ErbB signaling pathway	0.0285994	20	1
Hippo signaling pathway	0.0285994	20	1	Hippo signaling pathway	0.00520653	30	1
Proteoglycans in cancer	0.0344369	30	1	Proteoglycans in cancer	1.27904e-05	38	1
Glioma	0.0602427	12	1	Glioma	0.08147	16	1
ECM-receptor interaction	0.107896	15	1	ECM-receptor interaction	0.000115056	16	1
Focal adhesion	0.155447	33	1	Focal adhesion	0.196678	40	1
Wnt signaling pathway	0.159941	21	1
Ubiquitin mediated proteolysis	0.16423	4	1
TGF-beta signaling pathway	0.19803	13	1	TGF-beta signaling pathway	0.0041806	24	1
				Prion diseases	1.11022e-16	7	1
				Fatty acid biosynthesis	8.33766e-12	1	1
				Fatty acid metabolism	1.27904e-05	6	1
				Viral carcinogenesis	0.000457767	39	1
				Thyroid hormone signaling pathway	0.00656966	27	1
				Protein processing in endoplasmic reticulum	0.0386688	37	1
				Central carbon metabolism in cancer	0.0530961	14	1
				Thyroid cancer	0.0685471	9	1
				Chronic myeloid leukemia	0.0762093	19	1
				AMPK signaling pathway	0.0790831	28	1
				Oocyte meiosis	0.0895179	24	1
				Bacterial invasion of epithelial cells	0.0895179	21	1
				D-Glutamine and D-glutamate metabolism	0.114323	1	1
				Neurotrophin signaling pathway	0.12833	27	1
				FoxO signaling pathway	0.14314	30	1
				Endometrial cancer	0.14314	13	1
				Bladder cancer	0.14314	13	1
				mTOR signaling pathway	0.14998	17	1
				p53 signaling pathway	0.16147	17	1
				Cell cycle	0.175773	27	1
				Non-small cell lung cancer	0.185852	13	1

## Sheet: milk_collection_time
Supplemental Table 7. Pathway analysis of mRNA targets of miRNA associated with characteristics of interest identified by microT-CDS and Tarbase.
microT-CDS KEGG pathway	p-value	#genes	#miRNAs	Tarbase KEGG pathway	p-value	#genes	#miRNAs
ECM-receptor interaction	2.74919e-20	44	17	ECM-receptor interaction	0	38	9
Proteoglycans in cancer	6.38711e-08	101	19	Proteoglycans in cancer	0	112	11
Axon guidance	7.94676e-07	70	18
ErbB signaling pathway	1.48961e-06	53	18
FoxO signaling pathway	5.30455e-06	73	17
Focal adhesion	8.9464e-06	110	18
Morphine addiction	2.78202e-05	49	18
Renal cell carcinoma	2.78202e-05	41	18
Prion diseases	3.30782e-05	10	12	Prion diseases	0	9	3
Pathways in cancer	3.5604e-05	182	19	Pathways in cancer	1.85851e-13	179	9
Glycosaminoglycan biosynthesis - keratan sulfate	6.92436e-05	9	8
Mucin type O-Glycan biosynthesis	6.92436e-05	15	13
TGF-beta signaling pathway	6.92436e-05	44	17
Lysine degradation	6.92436e-05	23	18	Lysine degradation	3.05518e-11	28	9
Ras signaling pathway	6.92436e-05	109	20
Rap1 signaling pathway	0.000341687	103	19
Glioma	0.000369096	35	18	Glioma	0.000703497	33	5
Adherens junction	0.000409908	44	17	Adherens junction	2.00513e-11	46	7
PI3K-Akt signaling pathway	0.000409908	157	18
MAPK signaling pathway	0.00079629	119	20
Prostate cancer	0.00159912	48	18
Amoebiasis	0.00434533	49	18
Retrograde endocannabinoid signaling	0.00439382	51	17
N-Glycan biosynthesis	0.00500778	22	16
Glutamatergic synapse	0.00516171	55	18
Regulation of actin cytoskeleton	0.00727803	100	17
Gap junction	0.00733413	43	18
Amphetamine addiction	0.00813617	31	16
Signaling pathways regulating pluripotency of stem cells	0.00928488	66	20
Thyroid hormone signaling pathway	0.00944731	54	17	Thyroid hormone signaling pathway	0.000628954	50	4
Prolactin signaling pathway	0.00944731	38	18
mTOR signaling pathway	0.00981138	35	16
Estrogen signaling pathway	0.0102112	45	18
Wnt signaling pathway	0.0102112	68	19
Non-small cell lung cancer	0.0136573	29	17
AMPK signaling pathway	0.0137774	59	18
Platelet activation	0.0138023	60	17
Nicotine addiction	0.0140305	21	14
Circadian rhythm	0.0140305	20	16
Circadian entrainment	0.0140305	46	18
Endocytosis	0.0140305	97	20
Long-term depression	0.0140305	30	20
Hippo signaling pathway	0.0164799	60	18	Hippo signaling pathway	1.94564e-07	74	7
Pancreatic cancer	0.0166525	34	17
cAMP signaling pathway	0.0187839	90	19
Ubiquitin mediated proteolysis	0.0231064	65	19	Ubiquitin mediated proteolysis	0.0123538	59	3
Colorectal cancer	0.0261663	32	17	Colorectal cancer	0.00106768	39	6
GABAergic synapse	0.0340084	36	16
Long-term potentiation	0.0343658	35	18
mRNA surveillance pathway	0.0367261	43	16
Neurotrophin signaling pathway	0.0367261	59	19
Melanoma	0.0373689	36	17
Choline metabolism in cancer	0.0402235	50	17
Small cell lung cancer	0.0402235	42	18	Small cell lung cancer	0.0489675	39	4
cGMP-PKG signaling pathway	0.0443974	73	20
				Cell cycle	6.30544e-06	56	4
				Fatty acid metabolism	0	16	6
				Fatty acid biosynthesis	0	6	7
				Viral carcinogenesis	2.96887e-10	109	8
				Protein processing in endoplasmic reticulum	1.57431e-07	98	8
				p53 signaling pathway	8.53423e-06	40	7
				Hepatitis B	4.23952e-05	62	4
				Steroid biosynthesis	0.000121151	8	6
				Chronic myeloid leukemia	0.00029688	40	6
				Oocyte meiosis	0.00757631	57	5
				Endocytosis	0.0169769	72	5

## Sheet: predominantly_breastfed
Supplemental Table 7. Pathway analysis of mRNA targets of miRNA associated with characteristics of interest identified by microT-CDS and Tarbase.
microT-CDS KEGG pathway	p-value	#genes	#miRNAs	Tarbase KEGG pathway	p-value	#genes	#miRNAs
ECM-receptor interaction	5.52948e-13	44	17	ECM-receptor interaction	0	53	5
Proteoglycans in cancer	1.11674e-07	108	22	Proteoglycans in cancer	0	127	11
Glioma	6.98389e-07	42	23	Glioma	0.000253602	37	6
Lysine degradation	1.48058e-05	28	19	Lysine degradation	0	29	10
Pathways in cancer	5.9935e-05	197	23	Pathways in cancer	1.93291e-10	200	8
TGF-beta signaling pathway	6.03008e-05	48	20	TGF-beta signaling pathway	0.00928148	45	4
ErbB signaling pathway	6.03008e-05	57	21
Platelet activation	6.50708e-05	76	22
Rap1 signaling pathway	8.69783e-05	115	22
Signaling pathways regulating pluripotency of stem cells	0.000142105	77	21
PI3K-Akt signaling pathway	0.000142105	173	23
Focal adhesion	0.000166738	113	23
Wnt signaling pathway	0.000174622	78	20
Renal cell carcinoma	0.00019954	43	21
Neurotrophin signaling pathway	0.000210987	72	22
Morphine addiction	0.000483778	48	18
Axon guidance	0.000530842	70	20
MAPK signaling pathway	0.000530842	133	21
Adrenergic signaling in cardiomyocytes	0.00119263	77	19
FoxO signaling pathway	0.00119263	73	21
Hippo signaling pathway	0.00119263	79	21	Hippo signaling pathway	0	106	12
Prostate cancer	0.00119263	52	21
GABAergic synapse	0.00199061	44	18
Ras signaling pathway	0.00239477	115	22
Mucin type O-Glycan biosynthesis	0.00248158	15	10	Mucin type O-Glycan biosynthesis	0.00155054	18	3
Non-small cell lung cancer	0.00294669	33	21
Retrograde endocannabinoid signaling	0.00390083	53	20
Melanoma	0.00390083	42	21
Nicotine addiction	0.0041619	22	16
Amoebiasis	0.00668408	52	21
Gap junction	0.00670412	45	20
Amphetamine addiction	0.0077812	36	19
Colorectal cancer	0.00791354	36	21	Colorectal cancer	0.00515455	35	5
Glycosaminoglycan biosynthesis - keratan sulfate	0.0102733	8	6
Regulation of actin cytoskeleton	0.010524	107	22
Phosphatidylinositol signaling system	0.0106378	44	18
Choline metabolism in cancer	0.0125859	55	20
Endometrial cancer	0.0135196	32	20
Glycosaminoglycan biosynthesis - heparan sulfate / heparin	0.0135196	15	11
Estrogen signaling pathway	0.0135635	50	21
Oxytocin signaling pathway	0.0147441	80	21
Glutamatergic synapse	0.0168803	55	19
Protein processing in endoplasmic reticulum	0.0168803	79	23	Protein processing in endoplasmic reticulum	0.0397283	79	4
Dopaminergic synapse	0.0178743	68	21
Melanogenesis	0.0179163	52	19
Dorso-ventral axis formation	0.0191114	19	18
T cell receptor signaling pathway	0.0191114	56	20
Chronic myeloid leukemia	0.0197905	41	21	Chronic myeloid leukemia	8.94785e-05	46	6
Adherens junction	0.0259533	45	18
Long-term potentiation	0.0267749	38	20
Cholinergic synapse	0.026808	58	20
Acute myeloid leukemia	0.0272512	32	20
Thyroid hormone signaling pathway	0.0272512	59	21	Thyroid hormone signaling pathway	0.00525445	63	6
Sphingolipid signaling pathway	0.0272512	58	22
Small cell lung cancer	0.0280916	46	20
Insulin signaling pathway	0.0305013	71	21
Circadian entrainment	0.0367188	51	18
cAMP signaling pathway	0.0481944	96	21
				Endocytosis	0.0457055	66	3
				Other types of O-glycan biosynthesis	0.0299092	9	5
				Prion diseases	0.0118061	10	1
				Steroid biosynthesis	0.0264431	13	2
				Bacterial invasion of epithelial cells	0.00163537	47	6
				Thyroid cancer	0.00418548	22	3
				p53 signaling pathway	0.0043312	39	5
				Hepatitis B	0.000398183	84	6
				Adherens junction	7.89689e-09	53	10
				Cell cycle	2.38778e-06	75	6
				Oocyte meiosis	4.27865e-06	68	6
				Viral carcinogenesis	2.22045e-16	123	8
				Fatty acid biosynthesis	0	6	6
				Fatty acid metabolism	0	24	8

## Sheet: breastfeeding_frequency
Supplemental Table 7. Pathway analysis of mRNA targets of miRNA associated with characteristics of interest identified by microT-CDS and Tarbase.
microT-CDS KEGG pathway	p-value	#genes	#miRNAs	Tarbase KEGG pathway	p-value	#genes	#miRNAs
Proteoglycans in cancer	1.35107e-08	125	35	Proteoglycans in cancer	0	142	15
Hippo signaling pathway	1.51833e-07	98	32	Hippo signaling pathway	0	97	14
TGF-beta signaling pathway	1.87027e-07	54	31	TGF-beta signaling pathway	0.00068649	53	6
Pathways in cancer	2.98248e-07	226	37	Pathways in cancer	3.83784e-11	221	13
Prion diseases	1.76711e-05	17	23	Prion diseases	0	12	4
Axon guidance	1.76711e-05	79	34
Adrenergic signaling in cardiomyocytes	4.40707e-05	87	33
Adherens junction	4.40707e-05	52	34	Adherens junction	2.22045e-16	58	16
Cocaine addiction	8.40297e-05	32	25
Amphetamine addiction	8.40297e-05	43	29
Rap1 signaling pathway	8.40297e-05	125	36
Neurotrophin signaling pathway	8.51942e-05	79	37
Wnt signaling pathway	9.2408e-05	88	34
ECM-receptor interaction	0.000121958	45	28	ECM-receptor interaction	6.83709e-12	36	6
Platelet activation	0.000121958	82	34
Renal cell carcinoma	0.000197719	45	33
Colorectal cancer	0.000197719	43	34	Colorectal cancer	0.00616794	41	8
Gap junction	0.000245312	54	32
Signaling pathways regulating pluripotency of stem cells	0.000257821	83	36
Ras signaling pathway	0.000258816	132	36
PI3K-Akt signaling pathway	0.000258816	191	37
Prostate cancer	0.000305307	58	34
Glioma	0.000481968	41	34	Glioma	3.27716e-05	39	11
Chronic myeloid leukemia	0.000612478	47	34	Chronic myeloid leukemia	0.000176251	49	8
ErbB signaling pathway	0.000612478	58	35
Transcriptional misregulation in cancer	0.000745888	102	35
Thyroid hormone signaling pathway	0.000746697	70	35	Thyroid hormone signaling pathway	0.00168891	70	9
GABAergic synapse	0.000766339	47	32
Lysine degradation	0.00141281	29	28	Lysine degradation	0	31	14
Choline metabolism in cancer	0.00144062	64	35
MAPK signaling pathway	0.00255882	145	37
Morphine addiction	0.00259785	54	33
Phosphatidylinositol signaling system	0.00265956	51	31
FoxO signaling pathway	0.00265956	79	35	FoxO signaling pathway	0.0347838	85	8
Endometrial cancer	0.00311873	34	33
Focal adhesion	0.00369995	117	36
Melanoma	0.00474966	45	35
Nicotine addiction	0.00497591	25	26
Estrogen signaling pathway	0.00618214	55	33
Acute myeloid leukemia	0.00618214	36	34
Glutamatergic synapse	0.00693489	64	32
Regulation of actin cytoskeleton	0.00693489	121	37
Long-term depression	0.00712469	37	30
Retrograde endocannabinoid signaling	0.00860697	58	32
Protein processing in endoplasmic reticulum	0.00973492	90	36
Thyroid cancer	0.00988843	20	27
Non-small cell lung cancer	0.00988843	34	34
AMPK signaling pathway	0.00988843	72	35
Glycosaminoglycan biosynthesis - keratan sulfate	0.0110399	10	10
Gastric acid secretion	0.01138	45	29
Biotin metabolism	0.0114265	2	3
Dopaminergic synapse	0.011673	77	34
Oxytocin signaling pathway	0.0124924	89	33
Cholinergic synapse	0.0149387	65	34
mTOR signaling pathway	0.0149835	38	33
Arrhythmogenic right ventricular cardiomyopathy (ARVC)	0.0152931	43	29
N-Glycan biosynthesis	0.0155035	24	24
Thyroid hormone synthesis	0.0156689	40	26
Melanogenesis	0.0197805	57	30
Long-term potentiation	0.0224246	41	31
Sphingolipid metabolism	0.0235524	27	28
Circadian entrainment	0.0235524	57	32
Viral carcinogenesis	0.0263877	99	33	Viral carcinogenesis	0	135	14
Endocytosis	0.0263877	109	35
Dorso-ventral axis formation	0.0269994	19	29
p53 signaling pathway	0.0313865	41	30	p53 signaling pathway	0.00521579	45	8
Sphingolipid signaling pathway	0.0313865	64	36
Glycosphingolipid biosynthesis - globo series	0.0360079	10	19
Notch signaling pathway	0.0397736	30	26
B cell receptor signaling pathway	0.0416079	42	34
Inositol phosphate metabolism	0.0417122	38	30
Ubiquitin mediated proteolysis	0.0453942	73	32	Ubiquitin mediated proteolysis	0.00043296	85	7
Insulin signaling pathway	0.0453942	77	34
				Fatty acid biosynthesis	0	6	10
				Fatty acid metabolism	0	25	10
				Hepatitis B	6.45758e-07	88	9
				Mucin type O-Glycan biosynthesis	3.25481e-05	13	5
				Cell cycle	4.98268e-13	89	11
				Oocyte meiosis	1.27354e-12	75	11
				Bacterial invasion of epithelial cells	0.0317035	47	6
